# Supplementary material for: Genotype-Specific Activation of Autophagy during Heat Wave in Wheat
Source: Cells. 2024 Jul 20;13(14):1226. doi: 10.3390/cells13141226 (PMC11274669; doi:10.3390/cells13141226)
Supplement: Supplementary file 1 [file cells-13-01226-s001.zip]

Archive with 7 entries (7 files):
- Supplemental Dataset 1.pdf
- Supplemental Dataset 2.pdf
- Supplemental Dataset 3.xlsx
- Supplemental Dataset 4.xlsx
- Supplemental Dataset 5.pdf
- Supplemental Figures.pdf
- Supplemental Tables.xlsx
