# Supplementary material for: Genotype-Specific Activation of Autophagy during Heat Wave in Wheat
Source: Cells. 2024 Jul 20;13(14):1226. doi: 10.3390/cells13141226 (PMC11274669; doi:10.3390/cells13141226)
Supplement: Supplementary file 1 [file cells-13-01226-s001.zip › Supplemental Dataset 3.xlsx]

## Sheet: Sheet1
Supporting Information
Genotype-specific activation of autophagy during heat wave in wheat.
Kathleen Hickey1, Yunus Sahin1,2, Glenn Turner1, Taras Nazarov1, Vadim Jitkov3, Mike Pumphrey3, Andrei Smertenko1*
1Institute of Biological Chemistry, Washington State University, Pullman, WA, USA
2Department of Crop and Soil Sciences, University of Georgia, Athens, GA, 30602
3Department of Crop and Soil Sciences, Washington State University, Pullman, WA, USA
Supplemental Dataset 3. Identified ATG genes for each species used in the study.

## Sheet: SD3
gene_symbol	solanum_lycopersicum	solanum_tuberosum	panicum	sbicolor	rice_autophagy_pythozome	zea_mays_pythozome	zea_mays_	arabidopsis	wheat	yeast	uniprot_arabidopsis_autophagy
ATG1		PGSC0003DMP400015620		Sobic.002G096900	LOC_Os03g16130, LOC_Os03g02980	Zm00008a037440, Zm00008a011649, Zm00008a000147, Zm00008a035613	Zm00001d040567_P001, Zm00001d024762_P001, Zm00001d047833_P008	At2g37840, At3g61960	TraesCS4A01G093800.3, TraesCS4A01G093800.2, TraesCS4D01G211300.2, TraesCS4D01G211300.3, TraesCS4D01G211300.1, TraesCS4A01G093800.1, TraesCS4B01G210600.2, TraesCS4B01G210600.1, TraesCS4D01G342200.1	tr|C7GPM9|C7GPM9_YEAS2	sp|F4IRW0|ATG1C_ARATH, sp|Q94C95|ATG1A_ARATH, tr|D7LSR2|D7LSR2_ARALL
ATG2	Solyc01g108160.3	PGSC0003DMG400025793	Pavir.4NG002571, Pavir.4KG170405	Sobic.010G112000, SbiRTX430.10G118700		Zm00008a034015, Zm00008a001429, Zm00008a025119	Zm00001d045692_P026, Zm00001d045692_P025, Zm00001d045692_P027, Zm00001d037321_P027, Zm00001d029075_P001	AT3G19190
ATG3	Solyc06g034160.3	PGSC0003DMP400037438, PGSC0003DMP400037439, PGSC0003DMG400021594	Pavir.9NG456014, Pavir.9NG474000, Pavir.9KG331000	Sobic.001G298300, SbiRTX430.02G096600, SbiRTX430.01G313600	LOC_Os01g10290	Zm00008a036676, Zm00008a035012	Zm00001d000178_P001, Zm00001d027651_P001, Zm00001d003156_P001	AT5G61500	TraesCS1D01G221700.1, TraesCS1A01G220200.2, TraesCS1A01G220200.1, TraesCS1B01G233500.3, TraesCS1B01G233500.1, TraesCS1B01G233500.2, TraesCS1D01G221700.2	tr|C7GLP8|C7GLP8_YEAS2	tr|Q0JPV1|Q0JPV1_ORYSJ
ATG4	Solyc01g006230.3	PGSC0003DMP400055300, PGSC0003DMP400055299, PGSC0003DMP400055301, PGSC0003DMG400032144	Pavir.7KG372300, Pavir.7NG444400	Sobic.006G271200, SbiRTX430.06G288700	LOC_Os04g58560, LOC_Os03g27350	Zm00008a037676, Zm00008a005914, Zm00008a038872, Zm00008a003256, Zm00008a023696, Zm00008a008109	Zm00001d001790_P005, Zm00001d031482_P001, Zm00001d001790_P003	AT2G44140, AT3G59950	TraesCS2A01G584900.1 TraesCSU01G021900.1, TraesCSU01G021900.2, TraesCS2D01G601400.1	tr|C7GPD4|C7GPD4_YEAS2
ATG5	Solyc02g036380.3, Solyc06g043140.3		Pavir.7KG000627, Pavir.1NG053300, Pavir.1KG018200	Sobic.004G013600, SbiRTX430.04G014500	LOC_Os02g02570	Zm00008a020763	Zm00001d015009_P001	At5g17290	TraesCSU01G109200.1, TraesCS6A01G050300.2, TraesCS6B01G066400.1, TraesCS6A01G050200.1, TraesCSU01G109200.1, TraesCS6A01G050300.1, TraesCS6B01G066500.1	tr|C7GJA0|C7GJA0_YEAS2	tr|D7LWZ2|D7LWZ2_ARALL, tr|A0A654G212|A0A654G212_ARATH, tr|A0A5S9Y4X3|A0A5S9Y4X3_ARATH, tr|A0A178UBX8|A0A178UBX8_ARATH, sp|Q9FFI2|ATG5_ARATH
ATG6	Solyc05g050390.3	PGSC0003DMP400031360, PGSC0003DMG400017986	Pavir.5KG417300, Pavir.5KG742900, Pavir.5NG415300, Pavir.5NG264800	Sobic.003G408500, Sobic.003G258300, SbiRTX430.03G440700, SbiRTX430.03G279100	LOC_Os01g48920, LOC_Os03g15290, LOC_Os03g44200	Zm00008a040107, Zm00008a012887	Zm00001d042303_P001	AT3G61710	TraesCS3D01G266800.1, TraesCS3B01G300100.1, TraesCS3A01G266600.1, TraesCS3B01G300100.2	tr|C7GJ74|C7GJ74_YEAS2	tr|B9EYM1|B9EYM1_ORYSJ, tr|C7IZV9|C7IZV9_ORYSJ, tr|A0A0N7KHQ3|A0A0N7KHQ3_ORYSJ
ATG7	Solyc11g068930.2	PGSC0003DMP400034112, PGSC0003DMP400034113, PGSC0003DMG400019634	Pavir.5KG411600, Pavir.5NG310100		LOC_Os01g42850	Zm00008a032088	Zm00001d011347_P005, Zm00001d011347_P001, Zm00001d027415_P001	AT5G45900	TraesCS3B01G250900.2, TraesCS3A01G220600.2, TraesCS3A01G220600.1, TraesCS3D01G231900.1	tr|C7GJW9|C7GJW9_YEAS2	tr|Q0JL95|Q0JL95_ORYSJ
ATG8	Solyc10g006270.3, Solyc02g080590.3, Solyc01g068060.3, Solyc01g068065.1, Solyc08g078820.3, Solyc08g007400.3, Solyc07g006120.3, Solyc07g064680.3, Solyc03g031650.3	PGSC0003DMP400038670, PGSC0003DMP400025414, PGSC0003DMP400009039, PGSC0003DMP400009038, PGSC0003DMP400028821, PGSC0003DMP400008511, PGSC0003DMP400008510, PGSC0003DMP400022074, PGSC0003DMP400022075, PGSC0003DMP400009229, PGSC0003DMG400016479, PGSC0003DMG402022314, PGSC0003DMG400005198, PGSC0003DMG400005075, PGSC0003DMG400004802, PGSC0003DMG402012477, PGSC0003DMG400014422	Pavir.7KG392100, Pavir.6NG068300, Pavir.7NG362000, Pavir.4NG097040, Pavir.4KG071300, Pavir.6KG089100	Sobic.K009900, Sobic.007G068900, Sobic.006G220900, SbiRTX430.06G234100, SbiRTX430.08G000200, SbiRTX430.07G070600	LOC_Os11g01010, LOC_Os02g32700, LOC_Os07g32800, LOC_Os08g09240	Zm00008a038630, Zm00008a037053, Zm00008a015466, Zm00008a006246	Zm00001d026335_P003, Zm00001d002257_P004, Zm00001d002257_P009, Zm00001d002257_P005, Zm00001d002257_P006, Zm00001d026335_P007, Zm00001d026335_P008, Zm00001d026335_P004, Zm00001d026335_P001, Zm00001d026335_P009, Zm00001d002257_P002, Zm00001d026335_P010, Zm00001d018568_P005, Zm00001d018568_P004, Zm00001d018568_P007, Zm00001d018568_P006, Zm00001d018568_P009, Zm00001d018568_P011, Zm00001d018568_P008, …	At3g15580, At1g62040, AT2G45170, AT2G05630, AT4G04620, AT4G16520, AT4G21980, AT3G15580, AT3G60640, AT3G06420	TraesCS5D01G163400.1, TraesCS5A01G158000.1, TraesCS5B01G155700.1, TraesCS2A01G224000.1, TraesCS2D01G229900.1, TraesCS6B01G214000.1, TraesCS2B01G274200.1, TraesCS2A01G468300.1, TraesCS2B01G491200.1		tr|D7L4V3|D7L4V3_ARALL, tr|A0A178VBL7|A0A178VBL7_ARATH, sp|Q9LRP7|ATG8I_ARATH, sp|Q8S927|ATG8C_ARATH, tr|A0A178W309|A0A178W309_ARATH
ATG9	Solyc04g008630.3	PGSC0003DMP400054650, PGSC0003DMG400031378	Pavir.9NG238219, Pavir.9NG569400, Pavir.9NG238300, Pavir.9KG127000, Pavir.9KG525600	Sobic.001G436900, Sobic.001G192000, SbiRTX430.01G196400, SbiRTX430.01G459600	LOC_Os03g14380, LOC_Os10g07994	Zm00008a000933	Zm00001d028417_P001	AT2G31260, AT2G31260	TraesCS4A01G079800.1, TraesCS4D01G224800.1	tr|C7GL00|C7GL00_YEAS2	tr|D7LD10|D7LD10_ARALL
ATG10	Solyc09g047840.3	PGSC0003DMG400021909	Pavir.7KG224700, Pavir.7NG215400, Pavir.7NG293000	Sobic.006G134800, SbiRTX430.06G141600	LOC_Os04g41990, LOC_Os12g32210	Zm00008a038175	Zm00001d025765_P004	AT3G07525	TraesCS2B01G371600.1, TraesCS2D01G351500.1, TraesCS2A01G352700.1		tr|A0A178V865|A0A178V865_ARATH, tr|A0A178V6V0|A0A178V6V0_ARATH, sp|Q8VZ52|ATG10_ARATH, tr|D7L6L6|D7L6L6_ARALL
ATG11		PGSC0003DMP400019700			LOC_Os02g08350			At4g30790	TraesCS6D01G138400.2		tr|D7MBM1|D7MBM1_ARALL, tr|A0A5S9XZK9|A0A5S9XZK9_ARATH, tr|A0A654FUE9|A0A654FUE9_ARATH, sp|Q9SUG7|ATG11_ARATH, tr|A0A178UUU2|A0A178UUU2_ARATH
ATG12	Solyc12g049310.2	PGSC0003DMP400020596, PGSC0003DMG400011604	Pavir.1NG526400, Pavir.1KG112114, Pavir.4NG277800, Pavir.4KG382300	Sobic.004G316900, SbiRTX430.04G334800	LOC_Os06g10340	Zm00008a033176, Zm00008a023160, Zm00008a011473, Zm00008a013764	Zm00001d043389_P001, Zm00001d043389_P002, Zm00001d038690_P001, Zm00001d012696_P001, Zm00001d018259_P001, Zm00001d018259_P003, Zm00001d018259_P002, Zm00001d018259_P004	At1g54210, At3g13970	TraesCS7B01G070300.1, TraesCS6A01G335800.2, TraesCS6A01G335800.1, TraesCS6B01G366600.1, TraesCS6D01G315600.1	tr|C7GUY9|C7GUY9_YEAS2	tr|D7KM34|D7KM34_ARALL, tr|A0A178VZU7|A0A178VZU7_ARATH, sp|Q8S924|AT12A_ARATH, tr|D7L2A9|D7L2A9_ARALL, tr|A0A178VDM5|A0A178VDM5_ARATH, sp|Q9LVK3|AT12B_ARATH, tr|A0A1I9LNQ2|A0A1I9LNQ2_ARATH, tr|Q67YB5|Q67YB5_ARATH, tr|A0A178W2B3|A0A178W2B3_ARATH, tr|A0A1I9LNQ3|A0A1I9LNQ3_ARATH
ATG13	Solyc06g072980.3, Solyc03g096790.3	PGSC0003DMG400026927, PGSC0003DMG400000571	Pavir.7KG267600, Pavir.1NG371800, Pavir.1KG412615, Pavir.7NG263400,Pavir.8NG045800, Pavir.8KG067500	Sobic.005G046900, Sobic.004G301400, Sobic.006G161900, SbiRTX430.06G170400, SbiRTX430.04G317600, SbiRTX430.05G046300	LOC_Os11g06320	Zm00008a008239, Zm00008a016841, Zm00008a018273, Zm00008a022462, Zm00008a006671	Zm00001d053173_P003, Zm00001d053173_P004, Zm00001d053173_P005, Zm00001d053173_P006, Zm00001d053173_P001, Zm00001d004856_P001, Zm00001d017403_P001, Zm00001d002819_P002	At3g18770, AT3G49590	TraesCS4A01G209500.1		tr|A0A5S9XDF5|A0A5S9XDF5_ARATH, tr|A0A178VAK8|A0A178VAK8_ARATH, sp|F4J8V5|AT13B_ARATH, tr|D7L948|D7L948_ARALL
ATG16	Solyc03g111740.3	PGSC0003DMP400026595, PGSC0003DMG402015159	Pavir.9NG103300, Pavir.9KG469546	Sobic.001G092100, SbiRTX430.01G174900, SbiRTX430.01G094600, SbiRTX430.01G174800	LOC_Os03g53510	Zm00008a005164	Zm00001d033994_P002	At5g50230	TraesCS5D01G394200.1		tr|A0A654G9M3|A0A654G9M3_ARATH, tr|A0A5S9YDU6|A0A5S9YDU6_ARATH, tr|A0A178UAE6|A0A178UAE6_ARATH, tr|D7MPK4|D7MPK4_ARALL, tr|F9FRJ3|F9FRJ3_FUSOF, sp|Q6NNP0|ATG16_ARATH
ATG18	Solyc06g048510.3, Solyc12g005230.2, Solyc07g064060.3	PGSC0003DMP400019719, PGSC0003DMP400019717, PGSC0003DMP400019720, PGSC0003DMP400019716, PGSC0003DMP400019718, PGSC0003DMP400049807, PGSC0003DMG400019227, PGSC0003DMG400011161, PGSC0003DMG400025620	Pavir.5KG578200, Pavir.1NG511700, Pavir.5NG076500, Pavir.5NG534400, Pavir.1KG531400, Pavir.3NG141408	Sobic.003G320700, Sobic.003G053800, Sobic.009G060000, Sobic.004G327100, SbiRTX430.03G346700, SbiRTX430.04G344100	LOC_Os02g54910, LOC_Os05g33610, LOC_Os01g07400	Zm00008a023227, Zm00008a013641, Zm00008a011002, Zm00008a030149	Zm00001d008691_P002, Zm00001d043239_P004, Zm00001d018355_P003	At4g30510, At1g54710, At3g56440, AT2G40810, AT1G03380, AT5G05150, AT5G54730	TraesCS6A01G353600.1, TraesCS6D01G335900.1, TraesCS1D01G253700.1, TraesCS1D01G253700.2, TraesCS3B01G110900.1	tr|C7GYC6|C7GYC6_YEAS2	tr|F4JQB6|F4JQB6_ARATH, sp|Q8H1Q8|AT18B_ARATH, sp|Q8H1Q5|AT18H_ARATH, tr|A0A1P8AW11|A0A1P8AW11_ARATH, sp|Q0WPK3|AT18D_ARATH
ATG21									TraesCS3B01G110900.1	tr|C7GJ55|C7GJ55_YEAS2
ATG22			Pavir.9KG421249
ATG26									TraesCS2D01G013400.2	tr|C7GIX6|C7GIX6_YEAS2
ATG101	Solyc02g090330.3, Solyc02g065180.3	PGSC0003DMP400017838, PGSC0003DMP400017839, PGSC0003DMP400017837, PGSC0003DMG400010070	Pavir.3KG408200, Pavir.3NG215200	Sobic.004G121100, SbiRTX430.04G127900	LOC_Os12g26044	Zm00008a016652, Zm00008a016649	Zm00001d051033_P002, Zm00001d051021_P002, Zm00001d051021_P005, Zm00001d051033_P006, Zm00001d051033_P001, Zm00001d051021_P001, Zm00001d051033_P005, Zm00001d051033_P004, Zm00001d051021_P003	At5g66930	TraesCS2D01G520100.1, TraesCS2A01G518700.1, TraesCS2D01G520100.2		tr|D7MLE0|D7MLE0_ARALL, tr|A0A178UAS0|A0A178UAS0_ARATH, tr|A0A654GFX2|A0A654GFX2_ARATH, sp|F4K265|AT101_ARATH, tr|C0Z2U5|C0Z2U5_ARATH, tr|F4K264|F4K264_ARATH, tr|A0A5S9YHN9|A0A5S9YHN9_ARATH
KIN10		PGSC0003DMP400042509			LOC_Os05g45420			At3g01090	TraesCS1B01G364800.1, TraesCS1D01G353300.1		sp|Q38997|KIN10_ARATH
VPS15						Zm00008a017425, Zm00008a023256	Zm00001d052028_P001, Zm00001d052028_P002, Zm00001d052028_P005, Zm00001d018382_P014, Zm00001d018382_P004
VPS34						Zm00008a016090	Zm00001d050219_P009, Zm00001d050219_P006
AMBRA1	Solyc09g091020.3, Solyc05g053130.3	PGSC0003DMG401001493	Pavir.5KG501000, Pavir.5NG459400	Sobic.006G041600, Sobic.002G159200, SbiRTX430.06G043600, SbiRTX430.02G162900		Zm00008a037703	Zm00001d025111_P062	AT1G04140, AT5G43930
VAC8						Zm00008a029986	Zm00001d008455_P001
phosphatidylinositol 3-kinase		PGSC0003DMP400044554, PGSC0003DMP400013216, PGSC0003DMP400009597, PGSC0003DMP400044550, PGSC0003DMP400044549, PGSC0003DMP400007475, PGSC0003DMP400044553, PGSC0003DMG400026426			LOC_Os05g08810				TraesCS5B01G062000.2, TraesCS5D01G065700.1, TraesCS5A01G054400.1		sp|P42339|PI3K_ARATH
expressed protein					LOC_Os02g43040				TraesCS6B01G285600.1		tr|A0A0P0VMA1|A0A0P0VMA1_ORYSJ
expressed protein		PGSC0003DMP400001145, PGSC0003DMP400001146, PGSC0003DMP400001147, PGSC0003DMP400001148, PGSC0003DMP400046745, PGSC0003DMP400046746			LOC_Os04g45570				TraesCS2B01G404900.1, TraesCS2D01G384600.1		tr|A0A5S6R9W9|A0A5S6R9W9_ORYSJ
expressed protein		PGSC0003DMP400044710			LOC_Os06g15700				TraesCS7D01G210700.1, TraesCS7D01G210700.1		tr|Q5Z9U9|Q5Z9U9_ORYSJ
expressed protein		PGSC0003DMP400045883, PGSC0003DMP400045882, PGSC0003DMP400045886, PGSC0003DMP400045885, PGSC0003DMP400045884, PGSC0003DMP400045887, PGSC0003DMP400045881			LOC_Os06g50110				TraesCS4D01G196100.1, TraesCS4A01G108800.1, TraesCS5A01G141000.1		tr|Q0D9H9|Q0D9H9_ORYSJ
expressed protein		PGSC0003DMP400047936, PGSC0003DMP400047935			LOC_Os07g43322				TraesCS2A01G160200.1		tr|A0A0P0X8U7|A0A0P0X8U7_ORYSJ
expressed protein		PGSC0003DMP400033404			LOC_Os01g57720				TraesCS3B01G353900.1
CAMK_CAMK_like_ULKh_APGy.3		PGSC0003DMP400007129, PGSC0003DMP400007127, PGSC0003DMP400007124, PGSC0003DMP400007125, PGSC0003DMP400007128, PGSC0003DMP400007126			LOC_Os04g58990				TraesCS2D01G588600.1		sp|F4I1N8|ATG1T_ARATH
CAMK_KIN1/SNF1/Nim1_like.24					LOC_Os05g39870				TraesCS1A01G299600.1
CAMK_KIN1/SNF1/Nim1_like.4					LOC_Os11g02240, LOC_Os12g02200				TraesCS4B01G120400.1
CAMK_KIN1/SNF1/Nim1_like.20		PGSC0003DMP400024653			LOC_Os05g26820				TraesCS2B01G123900.1
CAMK_KIN1/SNF1/Nim1_like_AMPKh.2					LOC_Os03g17980, LOC_Os08g37800				TraesCS4D01G196100.1, TraesCS4A01G108800.1
CAMK_KIN1/SNF1/Nim1_like.9		PGSC0003DMP400047178			LOC_Os01g18800, LOC_Os05g04550				TraesCS1D01G082600.1
CAMK_KIN1/SNF1/Nim1_like.11		PGSC0003DMP400049479, PGSC0003DMP400049480			LOC_Os01g55450				TraesCS3A01G305900.1
CAMK_KIN1/SNF1/Nim1_like.12					LOC_Os01g60910				TraesCS3A01G346100.1
CAMK_KIN1/SNF1/Nim1_like.14					LOC_Os02g08140				TraesCS6B01G179100.1
CAMK_KIN1/SNF1/Nim1_like.26					LOC_Os06g35160				TraesCS7B01G275800.1
expressed protein					LOC_Os09g24260				TraesCS4A01G485300.1
expressed protein		PGSC0003DMP400001590			LOC_Os01g72000				TraesCS3B01G537800.1
expressed protein		PGSC0003DMP400053391, PGSC0003DMP400053392			LOC_Os01g02200				TraesCS3A01G009600.1
expressed protein		PGSC0003DMP400042753			LOC_Os05g07710, LOC_Os01g07400				TraesCS3D01G095500.1
expressed protein		PGSC0003DMP400040821			LOC_Os02g55340			AT4G29380	TraesCS6A01G360100.2, TraesCS6D01G343100.1		sp|Q9M0E5|VPS15_ARATH
expressed protein		PGSC0003DMP400002687			LOC_Os09g12550, LOC_Os02g18820			At1g04140	TraesCS4A01G326800.1		tr|F4I458|F4I458_ARATH
