# Supplementary material for: Genotype-Specific Activation of Autophagy during Heat Wave in Wheat
Source: Cells. 2024 Jul 20;13(14):1226. doi: 10.3390/cells13141226 (PMC11274669; doi:10.3390/cells13141226)
Supplement: Supplementary file 1 [file cells-13-01226-s001.zip › Supplemental Dataset 4.xlsx]

## Sheet: Sheet1
Supporting Information
Genotype-specific activation of autophagy during heat wave in wheat.
Kathleen Hickey1, Yunus Sahin1,2, Glenn Turner1, Taras Nazarov1, Vadim Jitkov3, Mike Pumphrey3, Andrei Smertenko1*
1Institute of Biological Chemistry, Washington State University, Pullman, WA, USA
2Department of Crop and Soil Sciences, University of Georgia, Athens, GA, 30602
3Department of Crop and Soil Sciences, Washington State University, Pullman, WA, USA
Supplemental Dataset 4. DESeq2 result table for each species used in the study.

## Sheet: AT_GSE134945
gene_name	baseMean	log2FoldChange	lfcSE	stat	pvalue	padj
AT1G01210	521.425	-0.539175	0.14834	-3.63472	0.000278284	0.0115561
AT1G01950	988.996	0.368678	0.109444	3.36864	0.0007554	0.0233941
AT1G02380	152.77	1.18547	0.265881	4.45863	8.24839e-06	0.000828288
AT1G02610	379.262	1.88422	0.41788	4.509	6.51347e-06	0.000691806
AT1G02660	979.342	1.55937	0.234012	6.66365	2.67117e-11	2.45881e-08
AT1G03090	1735.34	0.684414	0.174829	3.91477	9.0491e-05	0.00508253
AT1G03457	555.269	0.992785	0.232843	4.26375	2.01022e-05	0.00160131
AT1G03610	1119.01	0.555668	0.118112	4.7046	2.54368e-06	0.00033186
AT1G03870	5928.32	1.13254	0.201467	5.62146	1.89346e-08	6.15152e-06
AT1G04430	8004.77	0.600673	0.136088	4.41387	1.01539e-05	0.000956542
AT1G05805	2566.26	0.473852	0.125649	3.77123	0.000162447	0.00769023
AT1G06080	358.54	-1.26445	0.349843	-3.61433	0.000301127	0.0122288
AT1G06400	1620.51	0.495964	0.140878	3.52053	0.000430686	0.0154211
AT1G06410	7702.12	0.557763	0.152461	3.65839	0.000253807	0.0108106
AT1G07135	1340.89	1.03289	0.311004	3.32113	0.000896536	0.0264319
AT1G09070	4778.88	0.947684	0.204962	4.6237	3.7696e-06	0.000452598
AT1G09240	232.79	1.41798	0.424019	3.34414	0.000825385	0.0246856
AT1G09570	4220.7	0.555396	0.112903	4.91921	8.6895e-07	0.000139783
AT1G09575	242.229	0.89838	0.28429	3.16008	0.00157725	0.0402054
AT1G10020	2127.57	0.807032	0.226956	3.5559	0.000376694	0.0141209
AT1G10470	9042.76	0.627745	0.171648	3.65717	0.000255011	0.010834
AT1G10550	272.223	2.30799	0.364241	6.33645	2.35117e-10	1.77075e-07
AT1G11380	793.588	1.30866	0.273681	4.78169	1.73827e-06	0.000252644
AT1G11740	222.044	0.77926	0.236796	3.29085	0.000998841	0.0286825
AT1G11840	8423.98	-0.241413	0.0751833	-3.211	0.00132276	0.0351794
AT1G12580	1749.02	0.733299	0.176417	4.15662	3.22998e-05	0.00234726
AT1G12780	2297.12	0.570397	0.137904	4.13619	3.53121e-05	0.00251099
AT1G13360	1567.21	-0.528124	0.143494	-3.68045	0.000232825	0.0101786
AT1G13700	553.13	1.09072	0.252364	4.322	1.54619e-05	0.00126826
AT1G13990	1604	0.60098	0.17118	3.51081	0.000446743	0.0158503
AT1G14290	1603.61	0.639002	0.171127	3.73408	0.000188405	0.00862377
AT1G14350	756.527	-0.616855	0.135216	-4.562	5.06678e-06	0.000571098
AT1G14520	547.744	0.79187	0.190286	4.16148	3.16196e-05	0.00231816
AT1G15740	3233	0.38969	0.115529	3.37308	0.000743325	0.0231943
AT1G16390	415.026	0.997561	0.164664	6.05815	1.37694e-09	7.35953e-07
AT1G17060	98.5846	1.26268	0.315584	4.00109	6.30506e-05	0.00387802
AT1G17140	2198.36	-0.541522	0.162245	-3.33769	0.000844785	0.0250542
AT1G17620	2627	1.14484	0.201288	5.68755	1.28878e-08	4.74527e-06
AT1G17780	777.225	0.611466	0.124939	4.8941	9.87567e-07	0.000155838
AT1G17940	730.86	0.524258	0.116823	4.48764	7.2017e-06	0.000741149
AT1G17980	1039.59	0.455128	0.146081	3.11559	0.00183578	0.045129
AT1G18390	345.776	0.963776	0.292121	3.29924	0.000969481	0.0279849
AT1G18670	825.668	0.368648	0.104034	3.54354	0.000394799	0.0145365
AT1G19440	1300.83	0.649778	0.154991	4.19237	2.76054e-05	0.00207907
AT1G19670	3381.27	-0.977578	0.224937	-4.34601	1.38634e-05	0.00120263
AT1G19690	730.559	-0.369796	0.112401	-3.28997	0.001002	0.0287234
AT1G19770	2472.83	0.68398	0.179647	3.80737	0.000140455	0.00690561
AT1G19835	3969.75	0.767413	0.131002	5.85801	4.68458e-09	2.0978e-06
AT1G19960	5159.01	-0.889182	0.181186	-4.90756	9.22171e-07	0.000146918
AT1G20090	3485.95	0.551347	0.133577	4.12757	3.66622e-05	0.00257397
AT1G20330	7010.14	0.47084	0.102205	4.60682	4.08864e-06	0.000477075
AT1G20780	2114.16	0.739007	0.23111	3.19764	0.00138556	0.0365562
AT1G20970	4071.87	0.572838	0.15842	3.61594	0.000299261	0.0121829
AT1G21550	205.549	0.956876	0.26754	3.57657	0.000348135	0.0134666
AT1G21910	437.527	3.22466	0.508385	6.34294	2.25427e-10	1.77075e-07
AT1G21920	2055.46	0.383281	0.100143	3.82732	0.000129544	0.00652438
AT1G22190	1087.58	0.818703	0.234894	3.48541	0.00049139	0.0170689
AT1G22330	1793.79	0.731055	0.229295	3.18827	0.00143126	0.0374638
AT1G22400	2252.63	1.18074	0.263951	4.47333	7.7012e-06	0.000782194
AT1G22530	8831.24	1.07478	0.191035	5.62609	1.84338e-08	6.15152e-06
AT1G22570	1001.6	1.10833	0.226686	4.88928	1.01206e-06	0.000158196
AT1G22690	1774.19	0.679516	0.191529	3.54786	0.000388376	0.0143638
AT1G22740	2140.91	0.825216	0.103622	7.96368	1.66997e-15	9.22325e-12
AT1G22882	1881.27	0.901213	0.174661	5.15978	2.47246e-07	5.12077e-05
AT1G22885	724.671	0.416227	0.128712	3.23378	0.00122164	0.033237
AT1G22890	2443.46	0.888398	0.244939	3.62702	0.000286713	0.0118173
AT1G23030	2631.27	0.799451	0.227908	3.50778	0.000451868	0.0159979
AT1G23480	2134.26	0.642912	0.158641	4.05262	5.06462e-05	0.00329081
AT1G23710	495.993	0.585437	0.179125	3.26832	0.00108189	0.0301274
AT1G23870	1443.53	0.947094	0.232502	4.07348	4.63153e-05	0.00303923
AT1G24160	3150.12	0.508393	0.128164	3.96673	7.28663e-05	0.00434288
AT1G25230	2308.32	0.4536	0.101355	4.47534	7.62909e-06	0.000780287
AT1G25400	635.144	1.36707	0.419275	3.26056	0.00111191	0.0307566
AT1G26730	339.971	0.931974	0.264529	3.52315	0.000426454	0.0153686
AT1G26945	425.779	-1.07377	0.349742	-3.07018	0.00213931	0.0499242
AT1G27100	3429.36	0.735137	0.177077	4.15152	3.30277e-05	0.00237929
AT1G27290	3124.56	0.806625	0.176952	4.55844	5.15357e-06	0.000576956
AT1G27460	2503.9	0.75211	0.130434	5.76621	8.10723e-09	3.1983e-06
AT1G27910	644.413	0.565088	0.167765	3.36833	0.000756242	0.0233941
AT1G28330	11706.2	0.784487	0.243307	3.22426	0.00126297	0.0340664
AT1G29690	1109.6	0.948856	0.21409	4.43204	9.33441e-06	0.000904455
AT1G29800	678.759	0.390641	0.112798	3.46319	0.000533814	0.0183121
AT1G30040	404.112	0.981313	0.220629	4.4478	8.67549e-06	0.000865929
AT1G30440	3324.9	0.423828	0.118896	3.56469	0.000364292	0.0138757
AT1G30530	1697.32	-0.615029	0.140755	-4.3695	1.2453e-05	0.00111531
AT1G31300	1346.34	0.417925	0.117315	3.56241	0.000367471	0.0139647
AT1G31480	691.147	0.773604	0.20819	3.71585	0.000202523	0.00911847
AT1G32170	300.305	1.32456	0.317156	4.17636	2.96209e-05	0.00220085
AT1G33050	2584.97	0.482099	0.134505	3.58426	0.000338035	0.0131786
AT1G33770	286.77	1.59232	0.429348	3.70869	0.000208338	0.00930444
AT1G34630	577.226	0.705499	0.145674	4.84301	1.27885e-06	0.000192629
AT1G35140	1095.35	4.58373	0.733299	6.25084	4.08252e-10	2.81847e-07
AT1G35350	1699.39	1.35532	0.329933	4.10785	3.9936e-05	0.00269077
AT1G45010	1039.14	-0.611298	0.192002	-3.1838	0.00145354	0.0378079
AT1G45180	415.122	0.52491	0.152065	3.45187	0.000556711	0.018902
AT1G45191	456.892	-0.479125	0.154279	-3.10557	0.00189915	0.04612
AT1G46264	248.488	-0.742472	0.221236	-3.35602	0.000790718	0.0241278
AT1G47380	1136.25	0.486458	0.115857	4.19879	2.68343e-05	0.00203953
AT1G47970	3061.04	-0.316176	0.099225	-3.18645	0.0014403	0.0376409
AT1G49010	1142.08	-0.858756	0.253564	-3.38675	0.000707261	0.0224925
AT1G49500	4325.69	0.680459	0.169715	4.00943	6.08661e-05	0.00380054
AT1G50040	682.529	2.13863	0.401688	5.32411	1.01449e-07	2.36747e-05
AT1G50460	1838.5	0.871959	0.137901	6.32306	2.5643e-10	1.8473e-07
AT1G51060	5894.54	-0.332646	0.107874	-3.08364	0.00204485	0.0484016
AT1G51170	253.103	-0.931198	0.259707	-3.58557	0.00033634	0.0131786
AT1G51940	3707.49	0.697083	0.134099	5.19826	2.01161e-07	4.38558e-05
AT1G51950	1608.07	0.368916	0.0937264	3.93609	8.28194e-05	0.0047813
AT1G52750	397.773	0.666107	0.189202	3.52061	0.00043055	0.0154211
AT1G53430	3395.58	0.875599	0.157526	5.55842	2.72225e-08	7.91314e-06
AT1G53570	2174.07	0.484411	0.106156	4.56318	5.03853e-06	0.000571098
AT1G53700	91.0096	-1.36121	0.391117	-3.48031	0.000500835	0.0173243
AT1G53730	2237.31	0.732235	0.186283	3.93078	8.46712e-05	0.00483765
AT1G54740	825.434	1.13017	0.210195	5.37679	7.58244e-08	1.82078e-05
AT1G55920	484.877	-0.668272	0.216114	-3.09223	0.00198661	0.0476355
AT1G56510	2393.01	1.08779	0.271488	4.00676	6.15584e-05	0.00382008
AT1G56600	168.74	-1.67331	0.403725	-4.14469	3.40269e-05	0.00244066
AT1G56720	1446.25	0.540301	0.123914	4.36029	1.29889e-05	0.00115087
AT1G57680	5531.55	0.802793	0.142731	5.6245	1.86041e-08	6.15152e-06
AT1G57980	485.345	0.799783	0.174376	4.58655	4.50629e-06	0.000518505
AT1G57990	3832.36	1.80695	0.289948	6.23195	4.60654e-10	2.93561e-07
AT1G58180	1487.75	0.709279	0.15956	4.44522	8.78003e-06	0.000871115
AT1G58590	905.775	-0.429981	0.138469	-3.10526	0.00190114	0.04612
AT1G59710	1770.45	0.693278	0.195124	3.55301	0.000380852	0.0141805
AT1G59910	1042.63	0.521259	0.110688	4.70928	2.48598e-06	0.000329522
AT1G60140	1967.58	0.857875	0.270443	3.17211	0.00151337	0.0389364
AT1G60590	757.166	-1.34396	0.343997	-3.90689	9.34925e-05	0.00523337
AT1G61100	6206.68	1.09745	0.196043	5.598	2.16837e-08	6.5323e-06
AT1G61120	180.751	-2.42916	0.680401	-3.57019	0.000356723	0.0136502
AT1G61260	487.933	0.843803	0.255833	3.29826	0.000972869	0.0280338
AT1G61667	357.614	0.874537	0.201019	4.35053	1.3581e-05	0.00118433
AT1G61670	918.022	0.470153	0.149542	3.14394	0.00166687	0.0422947
AT1G61900	1778.02	0.596411	0.114011	5.23118	1.6843e-07	3.72096e-05
AT1G62030	259.87	-0.623454	0.169596	-3.67612	0.00023681	0.0102985
AT1G63090	838.888	0.756849	0.176936	4.27754	1.88971e-05	0.00151259
AT1G63120	946.326	0.670168	0.211985	3.16138	0.00157021	0.0400876
AT1G63260	1544.03	0.475212	0.109779	4.32881	1.4992e-05	0.00124201
AT1G63750	562.248	1.26989	0.244476	5.19433	2.05459e-07	4.4211e-05
AT1G64060	635.721	0.396877	0.121899	3.25578	0.00113082	0.0311756
AT1G64330	2315.56	0.469943	0.115033	4.08528	4.40246e-05	0.00290615
AT1G64390	3201.86	-0.975384	0.242717	-4.01861	5.85431e-05	0.00371648
AT1G65860	842.975	-0.692091	0.194451	-3.5592	0.00037198	0.0140173
AT1G65900	707.344	-0.570949	0.182173	-3.1341	0.0017238	0.0430793
AT1G66160	243.374	1.78538	0.365455	4.88535	1.03243e-06	0.000159873
AT1G66180	1890.73	1.33552	0.209242	6.38266	1.74033e-10	1.44178e-07
AT1G66260	5599.25	0.368935	0.110112	3.35055	0.000806514	0.0244298
AT1G67230	4049.39	0.362016	0.108198	3.34588	0.000820214	0.0246198
AT1G67750	1015.3	-0.655428	0.20249	-3.23684	0.00120859	0.0330196
AT1G67910	299.443	0.892532	0.24085	3.70576	0.00021076	0.00934904
AT1G68020	1786.61	0.459679	0.132805	3.46132	0.000537541	0.0184019
AT1G68410	1278.9	0.63889	0.174604	3.65908	0.000253119	0.0108091
AT1G68440	1462.25	0.937063	0.260717	3.59417	0.000325421	0.0129302
AT1G68580	2351.61	0.55656	0.125908	4.42037	9.85311e-06	0.000938254
AT1G69040	3200.75	0.454723	0.10816	4.20418	2.62028e-05	0.00200071
AT1G69440	166.047	-0.687868	0.214474	-3.20723	0.00134019	0.0354759
AT1G69530	8269.45	-1.05367	0.178814	-5.89252	3.8034e-09	1.75052e-06
AT1G69840	4279.74	1.16139	0.31188	3.72384	0.000196215	0.00885856
AT1G69850	1734.01	0.876763	0.199142	4.40269	1.06915e-05	0.000989646
AT1G69900	367.792	0.795186	0.228905	3.47387	0.000513012	0.0176717
AT1G70100	1999.86	0.435986	0.124399	3.50475	0.000457041	0.0161121
AT1G70290	4528.57	1.22445	0.204233	5.99532	2.03081e-09	1.01965e-06
AT1G71970	773.043	0.409748	0.124739	3.28483	0.00102044	0.0290013
AT1G72150	37114.6	0.602845	0.178849	3.37068	0.000749819	0.0233529
AT1G72180	4070.04	0.786946	0.148951	5.28327	1.26898e-07	2.92024e-05
AT1G72300	672.804	0.60243	0.165309	3.64427	0.00026815	0.0112766
AT1G72416	1394.9	0.677847	0.199871	3.39142	0.000695311	0.0223463
AT1G72520	349.414	0.654535	0.193041	3.39065	0.000697267	0.0223463
AT1G72790	1025.93	1.37795	0.196807	7.0015	2.53229e-12	3.49646e-09
AT1G72820	1371.52	0.402049	0.0914162	4.39801	1.09248e-05	0.00100563
AT1G73200	1528.16	0.511661	0.115235	4.44015	8.98972e-06	0.00087618
AT1G74090	1124.62	-0.794135	0.242599	-3.27344	0.00106247	0.0297365
AT1G74330	869.677	0.972847	0.221659	4.38893	1.13908e-05	0.001037
AT1G74740	640.785	0.748281	0.147369	5.07759	3.82254e-07	7.37902e-05
AT1G74840	1590.48	0.297319	0.0890888	3.33733	0.000845872	0.0250542
AT1G74910	4676.58	0.27842	0.083878	3.31935	0.000902276	0.0265538
AT1G75220	4306.32	0.493864	0.134647	3.66783	0.000244614	0.0105273
AT1G75310	1895.55	0.927557	0.179122	5.17836	2.23844e-07	4.69476e-05
AT1G75730	647.511	0.804103	0.142801	5.63095	1.79218e-08	6.15152e-06
AT1G75750	17596.8	1.05632	0.262112	4.03006	5.57634e-05	0.00356735
AT1G75760	936.277	0.479982	0.128205	3.74386	0.000181217	0.00843424
AT1G75770	276.401	0.728018	0.236686	3.07589	0.00209878	0.0495367
AT1G75840	2994.66	0.458898	0.0977957	4.69241	2.7e-06	0.000338911
AT1G76090	3290.53	1.44815	0.184289	7.85802	3.90266e-15	1.1066e-11
AT1G76160	9793.62	0.792251	0.216921	3.65226	0.000259944	0.0109873
AT1G76490	14702	0.461626	0.129615	3.5615	0.000368738	0.0139808
AT1G76600	367.091	1.13033	0.29685	3.80773	0.000140247	0.00690561
AT1G76700	939.861	0.660398	0.21395	3.0867	0.00202393	0.0481127
AT1G76900	1950.16	0.419094	0.12497	3.35357	0.000797767	0.0242174
AT1G76990	4331.23	0.563483	0.111099	5.07189	3.93878e-07	7.50133e-05
AT1G78460	1961.23	0.397488	0.118856	3.3443	0.00082492	0.0246856
AT1G78830	9291.69	1.0312	0.285075	3.61728	0.000297715	0.0121798
AT1G78850	8929.64	0.876572	0.229142	3.82546	0.000130528	0.0065255
AT1G79075	656.076	-0.614751	0.15773	-3.89749	9.71963e-05	0.00535032
AT1G79590	1100.58	0.35836	0.101218	3.54048	0.000399398	0.0146645
AT1G79700	1351.12	0.906501	0.237016	3.82464	0.000130964	0.0065255
AT1G79720	845.471	0.417157	0.128757	3.23987	0.00119582	0.032804
AT1G80920	7002.88	0.889221	0.222873	3.9898	6.61282e-05	0.00398428
AT5G01040	168.978	1.627	0.297408	5.47061	4.485e-08	1.17956e-05
AT5G01170	501.011	-0.640408	0.18963	-3.37714	0.000732447	0.0229847
AT5G01810	1712.53	1.18615	0.219065	5.41458	6.14326e-08	1.53777e-05
AT5G01890	889.476	-0.454011	0.137472	-3.30258	0.00095801	0.0277319
AT5G02760	982.796	-1.05362	0.33177	-3.17576	0.00149445	0.0385693
AT5G02890	1486.45	-0.570924	0.160849	-3.54944	0.000386058	0.0143101
AT5G03040	6744.08	0.594393	0.157494	3.77407	0.000160606	0.00764679
AT5G03120	3280.06	0.777374	0.222666	3.49121	0.000480842	0.0167376
AT5G03355	594.946	1.22991	0.358602	3.42974	0.000604152	0.0200605
AT5G03520	4456.38	0.912514	0.168597	5.41241	6.21826e-08	1.53777e-05
AT5G04020	1634.34	0.4265	0.127672	3.3406	0.000835989	0.0249128
AT5G04040	2077.21	0.499147	0.157072	3.17782	0.00148385	0.0384156
AT5G04230	496.058	0.444795	0.136398	3.26101	0.00111016	0.0307566
AT5G04480	1647.32	0.625765	0.165428	3.78271	0.00015513	0.00745953
AT5G04490	1234	0.561502	0.167123	3.3598	0.000779979	0.0238881
AT5G04770	255.205	0.524858	0.166521	3.15191	0.00162206	0.0412207
AT5G05140	767.925	0.469903	0.150637	3.11944	0.00181194	0.0446756
AT5G05440	1061.57	1.95881	0.384837	5.08997	3.58116e-07	7.06383e-05
AT5G06300	208.493	1.43179	0.399417	3.5847	0.000337462	0.0131786
AT5G06530	5511.89	1.13343	0.245602	4.61492	3.93248e-06	0.000465409
AT5G06700	4074.02	0.42645	0.122982	3.46758	0.000525162	0.0180527
AT5G06980	509.384	0.776407	0.193899	4.00419	6.22311e-05	0.00384742
AT5G07100	290.446	0.945654	0.223711	4.22712	2.367e-05	0.00183266
AT5G07620	265.638	0.53636	0.16643	3.22274	0.00126971	0.0341522
AT5G08150	144.067	1.69079	0.42264	4.00055	6.31942e-05	0.00387802
AT5G08520	1789.57	0.413095	0.111848	3.69335	0.000221321	0.00975284
AT5G08640	449.901	-0.797493	0.211228	-3.7755	0.000159687	0.00762494
AT5G09670	3033.73	0.40795	0.11053	3.69086	0.000223499	0.00982271
AT5G09760	772.128	-0.379658	0.115505	-3.28693	0.00101287	0.0289348
AT5G11650	523.741	0.576878	0.149567	3.85698	0.000114795	0.0060154
AT5G11680	1223.73	0.346414	0.105431	3.28568	0.00101737	0.0289795
AT5G12440	1680.63	0.327988	0.0921569	3.55902	0.000372239	0.0140173
AT5G13190	1225.95	0.62744	0.167864	3.73778	0.000185654	0.00854472
AT5G13200	596.088	0.670926	0.214358	3.12993	0.00174847	0.0434991
AT5G13710	8004.1	0.450976	0.13651	3.30362	0.00095445	0.0276958
AT5G14120	10629.3	0.953265	0.214611	4.44183	8.91959e-06	0.00087449
AT5G14450	578.074	0.526883	0.145504	3.62108	0.000293377	0.0120619
AT5G14700	392.684	-0.599479	0.18506	-3.23938	0.00119791	0.032807
AT5G15350	5198.53	0.673554	0.195672	3.44226	0.000576875	0.0192707
AT5G16110	3267.45	0.499344	0.147853	3.37729	0.000732026	0.0229847
AT5G16370	990.765	0.608816	0.178427	3.41212	0.000644595	0.0210242
AT5G16980	123.251	-2.5386	0.789231	-3.21655	0.00129743	0.0347289
AT5G17050	524.313	-0.562821	0.159536	-3.52787	0.000418925	0.0152219
AT5G17640	1250.64	1.03278	0.184392	5.60098	2.1314e-08	6.5323e-06
AT5G18020	289.42	-1.20566	0.388566	-3.10285	0.00191667	0.0463873
AT5G18050	176.363	-1.76993	0.504801	-3.50619	0.000454569	0.0160592
AT5G18400	1494.68	0.478374	0.146289	3.27006	0.00107525	0.0300101
AT5G18500	4340.53	0.382112	0.114131	3.34803	0.000813896	0.024519
AT5G18590	2636.4	0.338665	0.0810148	4.18028	2.91147e-05	0.00217298
AT5G18630	1631.14	0.489616	0.144428	3.39004	0.000698812	0.0223526
AT5G18670	1153.31	0.673669	0.208959	3.22393	0.00126446	0.0340664
AT5G19090	3367.38	-0.420079	0.123773	-3.39395	0.000688928	0.0222079
AT5G19120	3378.72	0.959377	0.261457	3.66934	0.000243174	0.0105152
AT5G19140	21949.6	0.619801	0.131882	4.69968	2.60572e-06	0.000335375
AT5G19200	308.42	0.592941	0.162808	3.64196	0.000270572	0.011321
AT5G19770	15814.2	0.364109	0.106808	3.409	0.000652004	0.0212241
AT5G19780	16206.7	0.303348	0.0980039	3.09527	0.00196637	0.0472185
AT5G20700	11607.7	-0.771229	0.240266	-3.2099	0.00132779	0.0352567
AT5G20840	2232.71	0.384919	0.0889035	4.32963	1.49363e-05	0.00124201
AT5G21170	2440.05	0.775847	0.234467	3.30898	0.00093637	0.0273572
AT5G21482	885.235	0.608423	0.147132	4.13522	3.54621e-05	0.00251099
AT5G21930	6354.63	0.476847	0.147871	3.22475	0.00126084	0.0340664
AT5G21940	5395.65	0.683202	0.1913	3.57137	0.000355125	0.0136352
AT5G22050	1711.74	0.432749	0.099005	4.37098	1.2369e-05	0.00111381
AT5G22690	787.416	1.01556	0.24954	4.06973	4.70681e-05	0.00307036
AT5G22920	5422.81	0.955458	0.278914	3.42563	0.000613365	0.0202851
AT5G23020	266.43	1.22907	0.344597	3.56668	0.000361536	0.0138025
AT5G23210	3125.84	1.34893	0.222123	6.07291	1.25613e-09	6.9376e-07
AT5G23870	885.49	0.649756	0.138268	4.69926	2.61111e-06	0.000335375
AT5G24010	398.324	0.661242	0.156034	4.2378	2.25718e-05	0.00176411
AT5G24030	1854.45	2.36318	0.302937	7.80091	6.14644e-15	1.19407e-11
AT5G24200	450.597	1.33206	0.426036	3.12665	0.00176811	0.0439219
AT5G25210	867.628	0.549814	0.111028	4.95205	7.34366e-07	0.000122906
AT5G25240	460.871	1.55779	0.37345	4.17134	3.02815e-05	0.00223988
AT5G25280	4566.87	0.384918	0.103224	3.72895	0.000192278	0.00875236
AT5G25980	35226.1	0.386466	0.101842	3.79475	0.000147794	0.00716021
AT5G26740	1303.1	0.894724	0.176618	5.06586	4.06558e-07	7.65485e-05
AT5G26770	601.251	0.515481	0.165201	3.12032	0.00180652	0.044654
AT5G26910	1471.55	0.482642	0.121985	3.95656	7.60378e-05	0.00448353
AT5G28030	421.944	-1.11948	0.360265	-3.10739	0.00188748	0.0460584
AT5G28630	290.637	1.05066	0.290389	3.61811	0.000296768	0.0121711
AT5G28770	1505.62	0.931203	0.272804	3.41346	0.00064144	0.0209626
AT5G32450	3233.62	0.383315	0.0921433	4.15998	3.18271e-05	0.0023231
AT5G35750	2514.26	0.828065	0.106242	7.79412	6.486e-15	1.19407e-11
AT5G37300	446.158	-2.02471	0.37476	-5.40268	6.56522e-08	1.59969e-05
AT5G37540	242.235	0.840846	0.248808	3.37949	0.000726203	0.022919
AT5G37710	579.616	1.02513	0.20667	4.96021	7.04158e-07	0.000119053
AT5G39360	571.173	0.410746	0.125263	3.27907	0.00104151	0.0293145
AT5G39760	549.212	-0.599595	0.163594	-3.66513	0.000247212	0.0106115
AT5G39860	373.907	-2.01275	0.529088	-3.80419	0.000142271	0.00695365
AT5G40340	2475.08	0.525727	0.151136	3.4785	0.000504224	0.0174052
AT5G40450	16259.9	0.610602	0.184755	3.30492	0.000950024	0.0276642
AT5G40890	6927.31	0.634394	0.176724	3.58974	0.000331013	0.0130274
AT5G41080	443.967	1.68839	0.501617	3.36589	0.000762969	0.0234974
AT5G41410	1148.79	-0.7947	0.252829	-3.14324	0.00167091	0.0423323
AT5G41800	489.37	0.767535	0.143327	5.35514	8.54916e-08	2.02359e-05
AT5G42100	4346.21	0.50883	0.143735	3.54005	0.000400047	0.0146645
AT5G42250	909.686	0.706651	0.16186	4.36582	1.26647e-05	0.00112818
AT5G43190	890.244	0.563304	0.168506	3.34294	0.000828973	0.0247482
AT5G43270	1756.87	0.68077	0.17159	3.96742	7.26557e-05	0.00434288
AT5G44130	6248.76	1.18268	0.210533	5.61756	1.93672e-08	6.17107e-06
AT5G45420	1296.81	-0.307315	0.0968968	-3.17157	0.00151618	0.0389482
AT5G45750	1741.71	0.488003	0.147099	3.31751	0.000908232	0.0266345
AT5G47180	1024.92	0.687617	0.148385	4.634	3.58663e-06	0.000433772
AT5G47560	2251.08	0.652926	0.189143	3.45203	0.000556392	0.018902
AT5G47780	4081.48	0.432332	0.125364	3.44862	0.000563454	0.0189753
AT5G48490	892.439	0.555602	0.161079	3.44925	0.000562146	0.0189753
AT5G48500	613.013	-0.609317	0.178274	-3.41787	0.00063113	0.0207073
AT5G49100	939.673	-0.459998	0.149009	-3.08705	0.00202153	0.0481127
AT5G49360	13535.3	1.61335	0.314587	5.12848	2.9209e-07	5.902e-05
AT5G49450	438.655	0.517426	0.142255	3.63731	0.000275501	0.0114693
AT5G50335	197.733	-1.44834	0.326021	-4.44246	8.8936e-06	0.00087449
AT5G50915	2103.34	1.20704	0.179569	6.72188	1.79392e-11	1.85771e-08
AT5G51460	1046.44	0.906303	0.201913	4.48859	7.16953e-06	0.000741149
AT5G51550	8312.06	1.39658	0.235564	5.92867	3.05403e-09	1.48624e-06
AT5G52050	142.065	2.24276	0.38431	5.83582	5.35264e-09	2.33389e-06
AT5G52310	2934.08	-0.979335	0.295197	-3.31757	0.000908041	0.0266345
AT5G52320	979.635	-0.606888	0.155896	-3.89291	9.90485e-05	0.0054319
AT5G52580	1508.93	0.369541	0.108656	3.401	0.000671391	0.0217271
AT5G52882	5673.34	0.796444	0.2188	3.64006	0.00027258	0.0113763
AT5G53130	2183.78	0.489815	0.146748	3.3378	0.000844431	0.0250542
AT5G54380	3994.72	1.20301	0.192999	6.23326	4.56821e-10	2.93561e-07
AT5G54940	7114.78	0.3298	0.0845354	3.90132	9.56679e-05	0.0053192
AT5G55910	3227.52	0.393087	0.122143	3.21825	0.00128975	0.0345792
AT5G56170	2861.92	0.651362	0.158451	4.1108	3.94289e-05	0.00267745
AT5G56750	1310.81	0.436368	0.115561	3.77609	0.000159311	0.00762494
AT5G57560	4328.16	2.84292	0.632991	4.49125	7.0808e-06	0.000737873
AT5G57565	613.666	0.423555	0.113036	3.74709	0.000178898	0.00836633
AT5G57630	2791.68	0.605206	0.135326	4.47219	7.74216e-06	0.000782194
AT5G58650	224.909	1.01333	0.299048	3.38851	0.000702732	0.0224346
AT5G58670	1868.85	0.786799	0.174012	4.52154	6.13926e-06	0.000656267
AT5G59150	1037.25	0.343523	0.106523	3.22486	0.00126035	0.0340664
AT5G59220	108.6	-2.11835	0.537064	-3.94432	8.00256e-05	0.0046628
AT5G60580	419.101	0.593135	0.181961	3.25968	0.0011154	0.0308017
AT5G60860	552.751	0.482017	0.134978	3.57108	0.000355509	0.0136352
AT5G60890	584.485	-1.3792	0.368626	-3.74146	0.000182955	0.00849128
AT5G61200	330.579	0.473646	0.150872	3.1394	0.00169297	0.0427074
AT5G61420	2572.39	-0.725904	0.23606	-3.07508	0.00210445	0.0495998
AT5G61440	1928.24	0.783253	0.205985	3.80248	0.000143258	0.00698128
AT5G61590	5623.46	0.725444	0.18139	3.99936	6.35141e-05	0.00388327
AT5G61780	4947.17	-0.277034	0.0803033	-3.44985	0.000560897	0.0189753
AT5G62170	208.512	-0.628479	0.191432	-3.28304	0.00102696	0.0291033
AT5G62570	1426.39	0.807632	0.17584	4.59298	4.36956e-06	0.000506289
AT5G62865	635.03	0.978572	0.234758	4.16842	3.06713e-05	0.00225863
AT5G62900	941.689	0.457194	0.143798	3.17942	0.0014757	0.0382643
AT5G62910	677.521	0.429709	0.120917	3.55374	0.000379789	0.0141805
AT5G62920	1151.48	0.84195	0.216417	3.8904	0.00010008	0.0054368
AT5G63030	1376.16	0.317438	0.0983453	3.22779	0.00124749	0.0338293
AT5G63160	1492.19	0.91208	0.245876	3.70952	0.000207656	0.00929905
AT5G63180	2902.93	-0.544223	0.158901	-3.42493	0.000614963	0.0202974
AT5G63370	3570.32	0.280461	0.0829391	3.38153	0.000720828	0.0228244
AT5G64620	2417.4	0.628666	0.14435	4.35515	1.32977e-05	0.00116577
AT5G64770	3554.28	-1.17822	0.299822	-3.92972	8.50431e-05	0.0048422
AT5G64850	980.826	0.691799	0.143396	4.82439	1.40431e-06	0.000209622
AT5G64920	1286.4	0.47659	0.119353	3.99311	6.52132e-05	0.00395794
AT5G65310	5155.41	-0.512847	0.133636	-3.83763	0.000124228	0.00635878
AT5G65380	1963.73	0.675277	0.172946	3.90455	9.43992e-05	0.00526633
AT5G65390	1476.11	0.881499	0.188662	4.67238	2.97727e-06	0.000368137
AT5G65430	6780.02	0.471796	0.150329	3.13842	0.0016986	0.0427074
AT5G65470	2272.59	1.03138	0.145952	7.06656	1.58825e-12	2.39233e-09
AT5G65660	2078.91	0.945036	0.230441	4.10098	4.11403e-05	0.00274861
AT5G65910	1840.76	0.391539	0.107281	3.64967	0.000262581	0.0110705
AT5G66050	1582.8	0.526416	0.157218	3.34832	0.000813041	0.024519
AT5G66200	3581.78	0.872338	0.18324	4.76062	1.93002e-06	0.000266488
AT5G66210	1802.85	0.809146	0.228289	3.54439	0.000393519	0.0145216
AT5G67150	515.507	-0.666267	0.212265	-3.13884	0.00169617	0.0427074
AT5G67190	569.009	0.761848	0.183399	4.15405	3.26636e-05	0.00236333
AT5G67280	1189.49	-0.970584	0.221247	-4.38688	1.1499e-05	0.00104113
AT5G67480	5211.29	1.15665	0.186758	6.1933	5.8919e-10	3.48653e-07
AT3G01430	322.153	0.638851	0.15936	4.00885	6.10142e-05	0.00380054
AT3G02070	1053.09	0.893424	0.232604	3.84096	0.000122552	0.00632577
AT3G02410	149.217	1.44033	0.212085	6.79128	1.11144e-11	1.3154e-08
AT3G02880	1913.09	0.502059	0.125833	3.98987	6.61084e-05	0.00398428
AT3G03450	153.744	-0.882131	0.260144	-3.39093	0.000696561	0.0223463
AT3G03780	3683	-0.432771	0.134726	-3.21222	0.00131713	0.0350861
AT3G04640	598.669	1.2079	0.313012	3.85894	0.000113878	0.00598996
AT3G05200	1001.2	0.977749	0.25576	3.82292	0.000131879	0.00654222
AT3G05320	332.44	0.986698	0.309051	3.19267	0.00140966	0.0369834
AT3G05490	1668.42	1.19954	0.179487	6.68318	2.33815e-11	2.27887e-08
AT3G05910	4200.49	0.401425	0.117076	3.42875	0.00060637	0.0200939
AT3G06035	649.333	-0.443057	0.139484	-3.17639	0.00149118	0.0385451
AT3G06070	2849.04	0.984052	0.226826	4.33837	1.43546e-05	0.00121998
AT3G06080	3356.49	0.661074	0.160403	4.12134	3.76674e-05	0.00260046
AT3G06150	1928.97	0.64107	0.167531	3.82656	0.000129944	0.00652438
AT3G07340	638.004	0.652289	0.210038	3.10558	0.00189906	0.04612
AT3G07360	2973.47	0.811447	0.153877	5.27334	1.33963e-07	2.99951e-05
AT3G07460	7840.79	0.422411	0.103029	4.09993	4.13279e-05	0.00275005
AT3G07470	5660.06	0.57923	0.160508	3.60872	0.000307711	0.0124353
AT3G07780	3845.81	0.824508	0.266339	3.09571	0.00196342	0.0472161
AT3G07980	1188.14	0.581024	0.172922	3.36003	0.000779332	0.0238881
AT3G08505	320.301	-0.890934	0.288226	-3.0911	0.00199418	0.0476791
AT3G09035	685.21	0.404921	0.130507	3.10268	0.00191775	0.0463873
AT3G10020	6456.98	0.645362	0.187916	3.43431	0.00059406	0.019765
AT3G10720	2709.75	0.724742	0.229744	3.15456	0.0016074	0.0409108
AT3G10985	3432.01	1.19709	0.27613	4.33524	1.45602e-05	0.00123086
AT3G11340	189.762	1.52485	0.423168	3.60342	0.000314062	0.0126303
AT3G11420	653.086	0.593244	0.134121	4.42321	9.72446e-06	0.000931356
AT3G11690	294.681	0.578424	0.15198	3.80591	0.000141281	0.00692571
AT3G11700	7167.92	0.732078	0.169066	4.33014	1.49011e-05	0.00124201
AT3G12110	1089.31	0.519361	0.120293	4.31745	1.57841e-05	0.00128831
AT3G12150	964.59	0.38471	0.121623	3.16313	0.0015608	0.0399705
AT3G13000	1581.59	0.551979	0.16573	3.33059	0.000866613	0.0255952
AT3G13062	2518.39	0.387748	0.109715	3.53414	0.000409099	0.0148975
AT3G13310	851.784	0.573951	0.130626	4.39384	1.11366e-05	0.00101946
AT3G13530	2367.59	0.67636	0.188121	3.59535	0.000323956	0.0129206
AT3G13610	128.177	2.55207	0.546501	4.66984	3.01429e-06	0.000369954
AT3G13750	34130.9	0.937041	0.18216	5.14404	2.68887e-07	5.50023e-05
AT3G14980	1405.18	0.336448	0.103961	3.2363	0.0012109	0.0330196
AT3G15290	948.805	0.369483	0.110722	3.33703	0.000846785	0.0250542
AT3G15530	1232.06	0.43414	0.128355	3.38234	0.000718722	0.0228132
AT3G16570	4948.17	0.658898	0.178298	3.69548	0.00021947	0.00969708
AT3G17390	17446.2	0.352417	0.0906999	3.88552	0.00010211	0.00552894
AT3G17440	2056.27	0.461843	0.11515	4.01078	6.05179e-05	0.00379819
AT3G17860	810.598	0.66937	0.191196	3.50096	0.000463592	0.0163084
AT3G18040	1585.57	0.368496	0.118416	3.11189	0.00185894	0.0454288
AT3G18560	128.833	0.915638	0.270807	3.38115	0.00072183	0.0228244
AT3G18820	5420.71	0.298742	0.0911477	3.27756	0.00104709	0.0294055
AT3G19000	449.329	-0.873618	0.274231	-3.1857	0.00144405	0.0376795
AT3G19150	422.416	0.776966	0.195774	3.96869	7.22696e-05	0.00433853
AT3G19580	178.04	0.873706	0.248399	3.51735	0.000435879	0.0155314
AT3G19860	2442.12	0.427218	0.125462	3.40515	0.000661283	0.0214839
AT3G20470	2791.25	-0.725819	0.233643	-3.10653	0.001893	0.04612
AT3G20660	140.821	1.17844	0.267435	4.40645	1.05076e-05	0.000978096
AT3G21260	259.98	-0.76849	0.249104	-3.08501	0.00203542	0.0482473
AT3G21750	1853.53	-0.82802	0.221006	-3.74659	0.000179253	0.00836633
AT3G22550	409.56	-1.14965	0.179683	-6.39822	1.57196e-10	1.37083e-07
AT3G22750	738.656	0.454852	0.131876	3.44909	0.00056248	0.0189753
AT3G22970	4747.51	-0.5367	0.153709	-3.49166	0.000480025	0.0167376
AT3G23000	2287.55	-0.481961	0.150794	-3.19617	0.00139266	0.036627
AT3G23730	2149.36	1.22125	0.242966	5.02644	4.99662e-07	8.90205e-05
AT3G23750	3375.37	0.808758	0.169319	4.77653	1.78343e-06	0.000254739
AT3G24550	3944.33	0.612639	0.151256	4.05036	5.11389e-05	0.00330985
AT3G25500	2934.6	0.766342	0.132071	5.80249	6.5337e-09	2.70642e-06
AT3G25600	604.745	0.600473	0.179275	3.34945	0.000809708	0.0244819
AT3G26932	623.606	-0.73167	0.22773	-3.21289	0.00131406	0.0350606
AT3G27960	1295.75	0.889382	0.161089	5.52107	3.36949e-08	9.6257e-06
AT3G28070	1012.4	-0.772747	0.246773	-3.13141	0.00173968	0.0433806
AT3G28180	5975.75	0.754459	0.148597	5.07722	3.83002e-07	7.37902e-05
AT3G28200	1836.99	0.966948	0.176338	5.4835	4.16991e-08	1.15152e-05
AT3G29670	219.33	0.759037	0.212249	3.57616	0.000348675	0.0134666
AT3G29810	194.574	0.868404	0.248277	3.49772	0.000469251	0.0164725
AT3G06345	339.191	-0.644192	0.184348	-3.49444	0.000475062	0.0166061
AT3G41768	289.485	-0.597468	0.1737	-3.43965	0.00058247	0.0194184
AT3G44450	425.63	-1.30925	0.288738	-4.53438	5.77725e-06	0.000633929
AT3G45730	471.594	1.03173	0.273456	3.77292	0.000161347	0.00766006
AT3G45970	3236.19	2.52925	0.283906	8.90874	5.16138e-19	8.55188e-15
AT3G47380	259.158	-0.512343	0.166206	-3.08257	0.00205222	0.0485069
AT3G47420	303.763	-1.61016	0.505663	-3.18427	0.00145122	0.0378069
AT3G48100	1019.09	0.513924	0.118462	4.33832	1.43579e-05	0.00121998
AT3G48360	13224.1	0.710166	0.229281	3.09737	0.00195247	0.0470895
AT3G48530	2101.54	0.381598	0.108252	3.52509	0.000423337	0.0153324
AT3G49790	928.841	0.753692	0.177095	4.25586	2.08244e-05	0.00164305
AT3G49940	1306.31	0.73051	0.190366	3.8374	0.000124343	0.00635878
AT3G50560	432.342	0.906328	0.165074	5.49044	4.0094e-08	1.12596e-05
AT3G50630	840.014	-0.473777	0.114894	-4.12358	3.73024e-05	0.00259156
AT3G50770	1101.1	1.5065	0.418279	3.60165	0.000316202	0.0126856
AT3G51550	9857.45	0.634103	0.128709	4.92665	8.36501e-07	0.000135882
AT3G51860	2890.73	1.2169	0.345674	3.52038	0.000430924	0.0154211
AT3G52800	2373.57	0.602869	0.182562	3.30227	0.000959042	0.0277319
AT3G52840	4661.93	0.442611	0.139971	3.16217	0.00156596	0.0400409
AT3G54600	2864.35	-0.64466	0.152637	-4.22347	2.40567e-05	0.00185393
AT3G54920	4265.14	0.59994	0.1433	4.18661	2.83154e-05	0.00212289
AT3G55120	279.974	-0.855113	0.2236	-3.82429	0.000131148	0.0065255
AT3G55430	2314.9	0.686321	0.122256	5.61379	1.97942e-08	6.18811e-06
AT3G55980	1803.66	1.19712	0.35698	3.35347	0.000798039	0.0242174
AT3G56020	2390.59	-0.68552	0.173109	-3.96005	7.49331e-05	0.00445006
AT3G56880	1790.31	0.638384	0.15521	4.11303	3.90497e-05	0.00267745
AT3G57120	542.491	0.594092	0.168632	3.52301	0.000426673	0.0153686
AT3G57530	1557.53	0.60459	0.153302	3.94379	8.0204e-05	0.0046628
AT3G57800	2695.51	0.490726	0.158483	3.0964	0.00195888	0.0471754
AT3G57930	1773.78	0.747671	0.17285	4.32556	1.52145e-05	0.00125418
AT3G58620	1175.03	0.807412	0.107612	7.50297	6.23901e-14	1.03374e-10
AT3G59060	2598.57	0.533504	0.154954	3.44299	0.00057533	0.0192579
AT3G59080	576.163	0.920954	0.298268	3.08767	0.00201733	0.0480937
AT3G59310	1258.6	0.983298	0.217196	4.52724	5.97584e-06	0.000647148
AT3G59350	5872.05	1.65359	0.291708	5.66865	1.43925e-08	5.07382e-06
AT3G59930	194.161	1.00569	0.320588	3.13702	0.00170673	0.0427899
AT3G60030	3949.56	0.385338	0.121382	3.17458	0.00150054	0.0386663
AT3G60320	8596.31	0.762817	0.160698	4.7469	2.06558e-06	0.000282848
AT3G61060	582.385	1.08931	0.198921	5.47611	4.34788e-08	1.17762e-05
AT3G61260	10627.5	0.450506	0.113839	3.95741	7.57675e-05	0.00448353
AT3G61580	7181.53	0.59759	0.119189	5.0138	5.33652e-07	9.40647e-05
AT3G61640	1425.79	0.609573	0.159293	3.82674	0.00012985	0.00652438
AT3G61820	2673.31	-0.550811	0.128074	-4.30073	1.70238e-05	0.00136926
AT3G62150	1609.5	0.931889	0.290561	3.2072	0.00134033	0.0354759
AT3G62660	3594.79	0.60993	0.185031	3.29636	0.000979453	0.0281746
AT3G62720	1414.03	0.82339	0.220917	3.72715	0.000193655	0.00877873
AT3G62930	130.004	1.03709	0.332318	3.12077	0.00180379	0.044654
AT3G62950	571.553	0.848764	0.229008	3.70627	0.000210338	0.00934904
AT2G01180	1077.94	0.848204	0.204701	4.14362	3.41867e-05	0.00244155
AT2G01190	1865.04	0.866096	0.21006	4.12309	3.73821e-05	0.00259156
AT2G01300	121.785	1.23742	0.377285	3.2798	0.0010388	0.0293145
AT2G01850	5598.54	0.862022	0.223173	3.86258	0.000112196	0.00592031
AT2G02180	1900.37	0.346391	0.112767	3.07174	0.00212814	0.0499142
AT2G02710	2006.35	0.633246	0.125352	5.05174	4.37805e-07	8.05998e-05
AT2G03090	702.178	-0.875973	0.261074	-3.35526	0.000792902	0.02415
AT2G03640	2656.68	0.451065	0.109726	4.11084	3.94228e-05	0.00267745
AT2G04570	538.365	-0.631023	0.134444	-4.69359	2.68453e-06	0.000338911
AT2G06530	2276.14	0.434119	0.134471	3.22834	0.00124512	0.0338202
AT2G06850	19964.2	0.713965	0.130435	5.47373	4.40657e-08	1.17762e-05
AT2G13610	820.975	0.514882	0.14725	3.49665	0.000471145	0.016504
AT2G15090	3982.07	0.484656	0.137499	3.52479	0.000423819	0.0153324
AT2G15880	1705.04	0.993354	0.208429	4.7659	1.88008e-06	0.000261773
AT2G15890	14933.5	0.733401	0.126503	5.79749	6.73155e-09	2.72037e-06
AT2G15960	5824.07	0.759067	0.109752	6.9162	4.63907e-12	5.91268e-09
AT2G16250	478.496	0.535115	0.161945	3.30429	0.00095216	0.0276778
AT2G16660	17745.6	0.889234	0.189006	4.7048	2.54111e-06	0.00033186
AT2G17230	3605.45	0.990048	0.258293	3.83305	0.000126566	0.00644197
AT2G17480	1034.49	0.692412	0.14671	4.71961	2.36299e-06	0.000315746
AT2G17550	1348.3	0.639877	0.164851	3.88154	0.000103799	0.00560039
AT2G17630	590.805	-0.359925	0.116193	-3.09764	0.00195068	0.0470895
AT2G17880	733.546	1.0035	0.249892	4.01574	5.926e-05	0.00374763
AT2G18700	4326.24	1.10935	0.220129	5.03952	4.66696e-07	8.49747e-05
AT2G18730	2359.93	0.597245	0.174458	3.42344	0.000618339	0.0203683
AT2G19620	696.501	0.801458	0.159435	5.02686	4.98578e-07	8.90205e-05
AT2G20515	119.884	-1.09808	0.336074	-3.26738	0.00108549	0.0301771
AT2G20670	2946.95	1.79406	0.229185	7.82798	4.95775e-15	1.1735e-11
AT2G21650	373.503	0.758801	0.189984	3.99402	6.49635e-05	0.00395728
AT2G22190	468.316	-1.0429	0.332478	-3.13674	0.0017084	0.0427899
AT2G23100	311.062	1.49228	0.301616	4.94762	7.51273e-07	0.000124478
AT2G23120	7585.91	0.540467	0.087783	6.15685	7.42054e-10	4.23969e-07
AT2G23130	2031.43	1.05989	0.322594	3.28552	0.00101793	0.0289795
AT2G23290	774.921	1.00811	0.31061	3.24557	0.00117217	0.0322084
AT2G23690	146.071	1.25607	0.294737	4.26168	2.02893e-05	0.00160848
AT2G23810	3268.18	0.84381	0.247091	3.41498	0.000637874	0.0208872
AT2G24550	1688.8	0.719297	0.206485	3.48354	0.000494834	0.0171525
AT2G25050	947.259	-0.392789	0.125231	-3.13652	0.00170963	0.0427899
AT2G25200	859.39	0.750293	0.235021	3.19246	0.00141068	0.0369834
AT2G25430	3859.83	0.401261	0.109371	3.66879	0.000243699	0.0105152
AT2G25800	2758.39	0.494259	0.146702	3.36914	0.000754039	0.0233941
AT2G25900	3226.58	0.674898	0.148626	4.5409	5.60136e-06	0.000622878
AT2G26600	793.338	0.51279	0.118406	4.33079	1.48578e-05	0.00124201
AT2G26980	3344.51	0.613145	0.159555	3.84283	0.000121622	0.00629736
AT2G27080	192.204	1.89712	0.375381	5.05384	4.33005e-07	8.05998e-05
AT2G27230	2139.44	-0.401915	0.118963	-3.37849	0.000728863	0.0229592
AT2G27500	860.525	0.8097	0.227566	3.55809	0.000373562	0.0140353
AT2G27810	2140.69	0.38	0.123761	3.07043	0.00213747	0.0499242
AT2G28120	337.502	1.8262	0.365932	4.99054	6.02096e-07	0.000103918
AT2G28460	100.565	0.936362	0.261331	3.58305	0.0003396	0.0132085
AT2G28660	358.775	-0.5352	0.14841	-3.60623	0.000310672	0.0125244
AT2G30230	378.678	0.768884	0.157694	4.87579	1.08376e-06	0.000166267
AT2G30600	7362.89	1.10925	0.287855	3.85352	0.000116432	0.00606656
AT2G30620	7082.82	-0.344031	0.103924	-3.31042	0.000931571	0.0272707
AT2G30930	5495.35	1.33282	0.197217	6.75812	1.39793e-11	1.54415e-08
AT2G30990	1977.45	0.688265	0.185745	3.70543	0.000211029	0.00934904
AT2G31010	2416.09	0.8006	0.239217	3.34676	0.000817627	0.0245867
AT2G31110	352.481	0.808812	0.221254	3.65559	0.000256593	0.0108734
AT2G31230	251.059	-1.09852	0.294188	-3.73407	0.000188412	0.00862377
AT2G31560	1355.11	-0.754083	0.191762	-3.9324	8.41031e-05	0.00482181
AT2G31730	427.553	1.09448	0.301575	3.62922	0.00028428	0.0117462
AT2G31790	1455.82	-0.53114	0.148143	-3.58531	0.000336678	0.0131786
AT2G32150	1068.95	0.97747	0.164998	5.92413	3.13951e-09	1.48624e-06
AT2G33570	1325.16	1.1227	0.13071	8.58929	8.75111e-18	7.24986e-14
AT2G33990	850.529	0.656001	0.152442	4.30329	1.68283e-05	0.00136014
AT2G34070	814.312	0.580843	0.163595	3.55049	0.000384511	0.0142847
AT2G34150	562.817	-0.456469	0.145782	-3.13117	0.00174109	0.0433806
AT2G34355	332.334	0.660711	0.170455	3.87616	0.000106117	0.00565352
AT2G34510	6494.13	1.37705	0.175316	7.8547	4.00724e-15	1.1066e-11
AT2G34770	2598.24	0.942871	0.198796	4.74292	2.10665e-06	0.000286107
AT2G35650	1199.56	0.439661	0.12351	3.55971	0.000371267	0.0140173
AT2G35710	203.106	1.26449	0.357311	3.53892	0.00040177	0.0146952
AT2G35880	4474.06	0.524151	0.109809	4.77331	1.81227e-06	0.000256645
AT2G36050	561.743	0.535444	0.163102	3.28287	0.00102755	0.0291033
AT2G36305	317.824	0.537783	0.15604	3.44644	0.000568034	0.0190521
AT2G36310	1973.21	0.330366	0.103347	3.19667	0.00139024	0.0366214
AT2G36410	4304.1	0.606448	0.13369	4.53621	5.7274e-06	0.000632649
AT2G36840	295.102	0.51653	0.153382	3.3676	0.000758244	0.0233954
AT2G36870	694.677	-0.517378	0.168387	-3.07256	0.00212232	0.0498886
AT2G36880	9301.47	-0.420494	0.108035	-3.89221	9.93341e-05	0.0054319
AT2G37025	528.38	1.26073	0.28592	4.40939	1.03661e-05	0.000970369
AT2G37380	147.556	-0.769262	0.242629	-3.17053	0.00152163	0.0390277
AT2G37540	1746.55	1.09036	0.253052	4.30883	1.64117e-05	0.00133297
AT2G37630	2619.22	-0.473191	0.146961	-3.21984	0.00128262	0.0344436
AT2G38170	22378.1	0.569466	0.165156	3.44804	0.00056467	0.0189777
AT2G38180	616.526	0.545158	0.145807	3.7389	0.000184829	0.00853047
AT2G38310	2600.47	1.08754	0.348853	3.11746	0.00182418	0.0449107
AT2G38400	651.542	0.809914	0.133876	6.04973	1.45092e-09	7.5126e-07
AT2G39030	318.399	-1.46189	0.296146	-4.93637	7.95915e-07	0.00013057
AT2G39220	601.296	-0.537168	0.149421	-3.59499	0.000324399	0.0129206
AT2G39250	1017.21	-1.11542	0.292673	-3.81115	0.000138325	0.00684149
AT2G39360	765.299	0.817312	0.242253	3.3738	0.000741387	0.0231774
AT2G39570	2908.39	0.649541	0.177485	3.65969	0.000252524	0.0108091
AT2G39850	1248.98	-0.461974	0.122593	-3.76836	0.000164326	0.00773499
AT2G40000	2135.46	1.05897	0.271701	3.89754	9.71731e-05	0.00535032
AT2G40130	683.134	-0.691424	0.19121	-3.61605	0.000299138	0.0121829
AT2G40230	323.669	-0.599095	0.151481	-3.95491	7.65645e-05	0.00449857
AT2G41140	1595.92	-0.53046	0.169827	-3.12354	0.00178692	0.0443225
AT2G41310	804.516	-0.674568	0.190814	-3.53521	0.000407456	0.0148704
AT2G41420	2652.96	0.531285	0.165199	3.21603	0.00129979	0.0347358
AT2G41430	35561.6	0.840575	0.203738	4.12577	3.69489e-05	0.00258315
AT2G41640	223.91	1.66338	0.367323	4.52838	5.94377e-06	0.000647148
AT2G41820	1293.56	-0.587863	0.158365	-3.71207	0.000205574	0.00923077
AT2G41900	2978.27	-0.35981	0.107018	-3.36216	0.000773353	0.0237731
AT2G42040	1110.7	0.679733	0.169024	4.02151	5.78256e-05	0.00368505
AT2G42170	832.057	0.489785	0.106075	4.61735	3.88665e-06	0.000463294
AT2G42320	2270.4	0.573749	0.149488	3.8381	0.000123991	0.00635878
AT2G42580	4943.62	1.02431	0.197579	5.18428	2.16853e-07	4.60646e-05
AT2G42800	351.898	-0.87814	0.244492	-3.59169	0.000328545	0.0129611
AT2G42870	639.338	0.639951	0.181921	3.51775	0.000435227	0.0155314
AT2G42890	997.488	0.722816	0.144426	5.00477	5.59301e-07	9.7548e-05
AT2G43330	1151.68	0.502199	0.137842	3.6433	0.000269165	0.0112906
AT2G43430	1075.72	0.624362	0.146948	4.24885	2.14871e-05	0.00168729
AT2G44500	1402.84	1.10583	0.286205	3.86377	0.000111649	0.00591025
AT2G44900	1254.58	0.445951	0.113233	3.93834	8.20487e-05	0.00475337
AT2G45170	2081	0.765268	0.215359	3.55346	0.000380198	0.0141805
AT2G46330	8152.42	0.694211	0.176866	3.92508	8.67025e-05	0.00491977
AT2G46650	1096.3	-0.727884	0.223155	-3.26179	0.0011071	0.0307262
AT2G47060	1597.9	0.382421	0.124545	3.07053	0.00213677	0.0499242
AT2G48030	1684.35	0.830973	0.215941	3.84815	0.000119015	0.00618167
AT4G00970	1069.7	0.867961	0.281043	3.08836	0.00201266	0.0480515
AT4G01120	930.922	0.687038	0.110606	6.21161	5.24458e-10	3.21843e-07
AT4G01250	183.481	1.11874	0.2737	4.08745	4.36138e-05	0.00289055
AT4G01330	2706.34	0.692442	0.205586	3.36813	0.00075679	0.0233941
AT4G02130	5224.2	0.766616	0.140585	5.45303	4.95197e-08	1.26229e-05
AT4G02540	1835.87	0.799249	0.143285	5.57805	2.43226e-08	7.19646e-06
AT4G02970	2334.38	-0.50397	0.155733	-3.23612	0.00121165	0.0330196
AT4G03110	2556.28	0.668769	0.142764	4.68444	2.80727e-06	0.000349727
AT4G03390	2783.78	0.617142	0.107252	5.75415	8.70785e-09	3.35536e-06
AT4G03510	620.044	0.607898	0.175728	3.45932	0.000541548	0.0185001
AT4G04610	2666.85	-0.898128	0.231955	-3.872	0.000107946	0.00573258
AT4G04745	116.497	1.5498	0.41349	3.74809	0.000178185	0.00836359
AT4G04955	753.944	0.691625	0.151499	4.56521	4.98988e-06	0.000570189
AT4G04960	788.601	0.706252	0.151671	4.65648	3.21664e-06	0.000391886
AT4G05070	4203.6	0.715592	0.124948	5.72711	1.02155e-08	3.84684e-06
AT4G06746	207.148	0.725493	0.23292	3.11477	0.00184089	0.0451876
AT4G08040	114.243	1.55405	0.456466	3.40452	0.000662793	0.0214908
AT4G08500	1489.97	0.547239	0.15302	3.57627	0.000348535	0.0134666
AT4G08930	901.782	0.820828	0.198556	4.134	3.56509e-05	0.00251362
AT4G08950	3255.53	2.48697	0.648883	3.83269	0.000126748	0.00644197
AT4G09420	253.198	0.702466	0.203097	3.45877	0.000542642	0.0185001
AT4G09500	260.026	-1.17188	0.299018	-3.9191	8.88817e-05	0.00500912
AT4G12420	11349.8	0.503626	0.106223	4.74119	2.12462e-06	0.000286201
AT4G12880	2634.31	-0.444851	0.117079	-3.79958	0.000144939	0.0070425
AT4G13340	11555.7	1.58272	0.309134	5.11984	3.05799e-07	6.10456e-05
AT4G13830	2525.34	0.614814	0.158003	3.89115	9.97705e-05	0.0054368
AT4G14090	175.849	-0.685839	0.191961	-3.57281	0.000353165	0.0136083
AT4G15440	482.385	-0.962373	0.221722	-4.34045	1.42194e-05	0.00121998
AT4G15690	281.426	0.803077	0.21832	3.67844	0.000234666	0.0102321
AT4G15700	342.432	0.708564	0.201684	3.51323	0.000442688	0.0157401
AT4G16110	626.219	0.584214	0.188992	3.0912	0.00199349	0.0476791
AT4G16563	1557.83	2.80821	0.355278	7.90424	2.69564e-15	1.1066e-11
AT4G17230	1887.26	0.72253	0.232009	3.11424	0.00184422	0.0452025
AT4G17245	1421.94	0.687987	0.209822	3.27891	0.00104208	0.0293145
AT4G17870	2029.55	0.484681	0.128553	3.7703	0.000163054	0.00769699
AT4G18010	1344.69	1.38902	0.2856	4.86353	1.15308e-06	0.000175279
AT4G19160	3799.17	0.341525	0.0891917	3.82912	0.000128605	0.00651636
AT4G19420	2557.04	0.783566	0.177529	4.41373	1.01606e-05	0.000956542
AT4G19520	2653.9	0.914837	0.235979	3.87678	0.000105849	0.00565352
AT4G19530	5679.38	0.761995	0.210998	3.61139	0.000304565	0.0123382
AT4G20260	27652.4	0.46205	0.135034	3.42173	0.00062224	0.0204561
AT4G21650	2218.37	-0.817035	0.243386	-3.35695	0.000788077	0.0240916
AT4G21740	372.579	0.649181	0.190965	3.39947	0.000675156	0.0218064
AT4G21810	1415.14	0.338672	0.105736	3.20301	0.00136	0.0359391
AT4G22010	3423.69	0.318654	0.0940615	3.38772	0.000704764	0.0224562
AT4G22990	1553.59	0.480553	0.122502	3.92281	8.75216e-05	0.0049493
AT4G23010	697.553	0.660434	0.200897	3.28743	0.00101107	0.0289334
AT4G24220	7627.82	0.420878	0.137027	3.0715	0.00212984	0.0499142
AT4G24230	1620.55	0.758637	0.159115	4.76784	1.86208e-06	0.000261464
AT4G24780	4029.36	-0.68397	0.173856	-3.93411	8.35039e-05	0.00480408
AT4G25480	133.574	-2.30464	0.565832	-4.07302	4.64075e-05	0.00303923
AT4G25620	1263.25	0.53157	0.134622	3.9486	7.8608e-05	0.00460232
AT4G25640	2881.84	-0.374886	0.100592	-3.72681	0.000193917	0.00877873
AT4G25810	336.239	1.51986	0.34355	4.424	9.68888e-06	0.000931356
AT4G25830	767.139	0.566599	0.133796	4.23481	2.2875e-05	0.00177942
AT4G26150	273.773	0.828554	0.183244	4.5216	6.13748e-06	0.000656267
AT4G26610	1428.55	0.551059	0.130576	4.22023	2.44054e-05	0.0018721
AT4G26690	4598.37	1.02158	0.186952	5.46443	4.64405e-08	1.2023e-05
AT4G26750	813.762	0.464296	0.119735	3.87768	0.000105456	0.00565352
AT4G27020	569.419	0.388465	0.126433	3.0725	0.00212273	0.0498886
AT4G27100	845.193	0.969475	0.166467	5.82384	5.75092e-09	2.44326e-06
AT4G28085	214.743	1.88982	0.409704	4.61264	3.9758e-06	0.000467198
AT4G28190	880.004	0.7777	0.165693	4.69363	2.68403e-06	0.000338911
AT4G28240	1278.9	0.491389	0.136643	3.59616	0.000322944	0.0129206
AT4G29310	1862.29	0.447477	0.121886	3.67127	0.000241345	0.0104682
AT4G29780	378.804	0.634099	0.174491	3.63399	0.000279077	0.01156
AT4G29950	2538.9	0.796798	0.23615	3.37411	0.00074054	0.0231774
AT4G30020	2975.29	-0.4834	0.154935	-3.12002	0.00180837	0.044654
AT4G30440	7155.7	0.731303	0.162556	4.49878	6.83447e-06	0.000721276
AT4G30510	305.134	0.643214	0.147687	4.35527	1.32904e-05	0.00116577
AT4G30530	4855.88	-0.40247	0.122818	-3.27695	0.00104933	0.0294186
AT4G30850	585.261	0.835099	0.262651	3.17951	0.00147526	0.0382643
AT4G31000	1799	0.979391	0.185623	5.27623	1.31869e-07	2.99306e-05
AT4G32280	494.623	-2.82298	0.723829	-3.90007	9.61664e-05	0.00532904
AT4G32300	1971.99	0.548995	0.174899	3.13892	0.00169569	0.0427074
AT4G32350	812.874	1.15379	0.203187	5.67845	1.35923e-08	4.89587e-06
AT4G32480	379.263	1.10117	0.291129	3.7824	0.000155323	0.00745953
AT4G32790	856.73	0.983837	0.197339	4.98551	6.1799e-07	0.000105562
AT4G32800	906.745	0.664906	0.215462	3.08596	0.00202898	0.0481635
AT4G32940	4165.05	0.538412	0.13111	4.10657	4.01586e-05	0.00269388
AT4G33080	3645.66	0.426239	0.101635	4.19382	2.743e-05	0.00207528
AT4G33240	2378.1	0.276628	0.0843484	3.27959	0.00103958	0.0293145
AT4G33420	105.389	1.26462	0.291439	4.33923	1.42984e-05	0.00121998
AT4G33920	1491.17	0.833558	0.207799	4.01137	6.03665e-05	0.00379819
AT4G33940	1072.02	0.465695	0.140755	3.30854	0.000937829	0.0273572
AT4G33950	837.916	0.750444	0.197895	3.79212	0.000149365	0.00721522
AT4G34260	3893.7	0.680041	0.151305	4.49451	6.9729e-06	0.000731228
AT4G34790	317.27	0.824576	0.229539	3.59232	0.000327749	0.0129606
AT4G34950	19214.1	0.685482	0.183258	3.74053	0.000183634	0.00849899
AT4G34980	3636.49	-0.571376	0.155148	-3.68279	0.000230694	0.0101121
AT4G35470	1949.08	0.761453	0.185369	4.10777	3.99499e-05	0.00269077
AT4G35630	1428.51	-0.304506	0.0978181	-3.11298	0.00185208	0.045328
AT4G35780	1516.2	0.520395	0.144863	3.59233	0.000327739	0.0129606
AT4G36040	4011.73	0.762218	0.15957	4.7767	1.78197e-06	0.000254739
AT4G36730	2287.23	0.747178	0.155031	4.81955	1.43884e-06	0.000210974
AT4G37260	2142.29	0.980271	0.203332	4.82103	1.42818e-06	0.000210974
AT4G37320	349.989	-0.72524	0.179799	-4.03362	5.49234e-05	0.00352723
AT4G37530	544.267	0.739577	0.226177	3.2699	0.00107586	0.0300101
AT4G37610	1217.8	1.27373	0.391475	3.25367	0.00113923	0.0313553
AT4G38400	562.635	0.668034	0.165234	4.04296	5.2781e-05	0.00340284
AT4G38470	3177.19	0.831841	0.223012	3.73003	0.000191453	0.00873882
AT4G38730	413.34	0.569162	0.181295	3.13943	0.00169279	0.0427074
AT4G39070	390.222	1.70896	0.415582	4.11222	3.9188e-05	0.00267745
AT4G39330	8594.75	-0.946263	0.243831	-3.88082	0.000104105	0.00560039
ATCG00630	593.759	-0.795588	0.206305	-3.85636	0.000115087	0.0060154

## Sheet: AT_GSE93979
gene_name	baseMean	log2FoldChange	lfcSE	stat	pvalue	padj
AT1G01080	984.441	-0.572858	0.161226	-3.55313	0.000380679	0.00519837
AT1G01100	3027.1	-0.400732	0.135838	-2.95007	0.00317699	0.0275905
AT1G01140	667.288	0.971954	0.168124	5.78118	7.41767e-09	3.51809e-07
AT1G01240	329.034	0.610445	0.199309	3.06281	0.00219272	0.0207141
AT1G01300	1074.16	-0.455598	0.143704	-3.17038	0.00152238	0.0156133
AT1G01470	2090.62	0.627537	0.15008	4.18136	2.89769e-05	0.000585268
AT1G01490	639.111	0.525703	0.163511	3.2151	0.00130397	0.0139589
AT1G01560	60.6637	1.3983	0.411643	3.39687	0.000681622	0.00819799
AT1G01600	116.641	-1.02106	0.324603	-3.14557	0.00165762	0.0167506
AT1G01680	36.1178	2.41203	0.563158	4.28305	1.84349e-05	0.000397535
AT1G01970	331.462	-0.611569	0.19782	-3.09154	0.00199122	0.0193252
AT1G02150	1174.17	-0.437994	0.148525	-2.94895	0.00318859	0.027661
AT1G02170	214.11	0.706957	0.255956	2.76202	0.00574442	0.0439056
AT1G02305	803.073	0.528445	0.156918	3.36764	0.000758144	0.00892303
AT1G02340	110.61	1.4986	0.324854	4.61314	3.96629e-06	0.000101456
AT1G02390	55.1649	1.52131	0.460653	3.30251	0.000958251	0.0108226
AT1G02610	264.127	2.86005	0.244438	11.7005	1.2669e-31	6.5127e-29
AT1G02640	340.149	1.04642	0.208852	5.01034	5.43353e-07	1.75281e-05
AT1G02660	543.667	2.58119	0.215759	11.9633	5.531e-33	2.93807e-30
AT1G02820	71.5138	1.86881	0.435374	4.29243	1.7673e-05	0.000383179
AT1G02860	101.204	0.908431	0.331719	2.73856	0.00617098	0.0465628
AT1G02930	810.006	0.605853	0.16313	3.71394	0.000204059	0.00305341
AT1G03090	203.559	0.763296	0.23815	3.20511	0.00135013	0.0142771
AT1G03290	298.529	0.731321	0.209624	3.48872	0.000485334	0.00630341
AT1G03475	3299.85	-0.383128	0.121845	-3.14439	0.00166431	0.016797
AT1G03610	540.125	1.42541	0.179718	7.93139	2.16715e-15	2.85419e-13
AT1G03850	229.716	1.79265	0.2387	7.51004	5.911e-14	6.322e-12
AT1G03860	530.691	-0.646805	0.174661	-3.70319	0.000212903	0.00315905
AT1G03870	2294.52	0.736901	0.148202	4.97228	6.61684e-07	2.10052e-05
AT1G04040	495.68	-0.832339	0.186562	-4.46146	8.1403e-06	0.000192469
AT1G04170	914.163	-0.424905	0.152104	-2.79351	0.00521388	0.0407323
AT1G04240	274.266	1.25207	0.215158	5.81933	5.90846e-09	2.86192e-07
AT1G04270	4714.38	-0.399347	0.140812	-2.83602	0.00456791	0.0367647
AT1G04480	2447.95	-0.397367	0.131172	-3.02937	0.00245065	0.0225067
AT1G04620	323.15	-0.637834	0.210145	-3.03521	0.00240367	0.0221876
AT1G04820	4474.47	-0.634045	0.123428	-5.13694	2.79246e-07	9.69511e-06
AT1G05300	1746.26	2.2762	0.150244	15.15	7.58022e-52	6.35781e-49
AT1G05340	74.131	1.71436	0.391883	4.37466	1.21624e-05	0.00027649
AT1G05385	234.14	-0.754377	0.236643	-3.18782	0.00143348	0.0149222
AT1G05805	690.034	0.5361	0.174858	3.06592	0.00217005	0.0205967
AT1G06190	759.605	-0.606495	0.154367	-3.92892	8.53299e-05	0.00144508
AT1G06400	368.774	0.937208	0.203108	4.61433	3.9436e-06	0.000101169
AT1G06410	852.355	0.753868	0.172948	4.35893	1.30697e-05	0.000292526
AT1G06430	792.434	0.673604	0.154396	4.36283	1.28391e-05	0.000288175
AT1G06570	386.789	1.11273	0.189839	5.86145	4.5885e-09	2.27795e-07
AT1G06640	575.468	0.57199	0.168499	3.39461	0.000687271	0.00825261
AT1G06950	1368.5	-0.564672	0.14795	-3.81663	0.000135284	0.00213878
AT1G07000	330.899	1.0531	0.207529	5.07446	3.88605e-07	1.29557e-05
AT1G07050	833.866	-1.32125	0.166036	-7.95762	1.75384e-15	2.38883e-13
AT1G07180	379.029	0.800038	0.196755	4.06615	4.77954e-05	0.000874475
AT1G07320	6452.23	-0.434215	0.124667	-3.48299	0.000495844	0.00641348
AT1G07370	250.014	-0.745186	0.233304	-3.19406	0.00140288	0.0147178
AT1G07430	26.7724	1.89194	0.63782	2.96626	0.00301441	0.0264525
AT1G07590	1282.32	1.10026	0.147396	7.46466	8.35147e-14	8.8726e-12
AT1G07610	274.464	1.06589	0.215983	4.93509	8.01122e-07	2.49349e-05
AT1G07620	26.9128	2.59912	0.713071	3.64497	0.000267427	0.00382904
AT1G07640	291.361	-0.615519	0.206783	-2.97665	0.00291417	0.0257572
AT1G07870	58.5485	1.51509	0.436799	3.46863	0.000523125	0.00669063
AT1G07930	6834.33	-0.406309	0.116346	-3.49226	0.000478953	0.0062418
AT1G07940	8948.06	-0.401829	0.118081	-3.40299	0.00066653	0.00802858
AT1G08450	1142.97	0.761689	0.144298	5.27859	1.30184e-07	4.90454e-06
AT1G08460	286.778	0.600817	0.211046	2.84685	0.00441538	0.0357685
AT1G08540	811.276	-0.466333	0.154651	-3.0154	0.00256642	0.0232774
AT1G08650	365.325	-0.847651	0.19641	-4.31573	1.59075e-05	0.000350625
AT1G08830	2923.72	-2.7489	0.148038	-18.5689	5.73301e-77	1.14202e-73
AT1G08880	1170.03	-0.418662	0.154351	-2.71239	0.00667991	0.0497203
AT1G08890	389.367	1.04767	0.202168	5.18216	2.19326e-07	7.82184e-06
AT1G08920	245.327	1.48631	0.230699	6.44265	1.17406e-10	8.09947e-09
AT1G08930	1617.61	0.809119	0.136957	5.90782	3.46668e-09	1.76502e-07
AT1G09070	4328.56	1.04254	0.327262	3.18565	0.0014443	0.0150105
AT1G09155	86.4605	5.76887	0.671856	8.58647	8.9685e-18	1.60587e-15
AT1G09160	291.401	0.666264	0.213144	3.12588	0.00177274	0.0176675
AT1G09170	25.0161	1.95123	0.670029	2.91216	0.00358938	0.0305231
AT1G09200	1492.38	-0.906207	0.152762	-5.93213	2.9903e-09	1.56241e-07
AT1G09230	140.378	1.18886	0.287016	4.14214	3.44086e-05	0.000676123
AT1G09240	812.747	4.26031	0.222249	19.1691	6.70562e-82	1.52658e-78
AT1G09310	11780.7	-0.419802	0.119902	-3.50122	0.000463125	0.00609444
AT1G09560	447.621	0.606216	0.19775	3.06556	0.00217264	0.020609
AT1G09570	499.37	1.07152	0.178526	6.002	1.94896e-09	1.06731e-07
AT1G09575	93.6185	1.71994	0.36193	4.75214	2.01278e-06	5.57839e-05
AT1G09590	2342.2	-0.468695	0.131603	-3.56143	0.000368845	0.0050541
AT1G09690	4365.7	-0.475843	0.126288	-3.76792	0.000164613	0.00253702
AT1G09932	103.663	1.87116	0.334722	5.59019	2.26816e-08	9.71651e-07
AT1G09940	184.267	0.786051	0.254158	3.09276	0.00198304	0.0192699
AT1G09950	70.847	4.19042	0.531987	7.87692	3.35549e-15	4.31234e-13
AT1G09970	370.439	0.969206	0.221068	4.3842	1.16413e-05	0.000266546
AT1G10020	632.4	0.82753	0.171589	4.82274	1.41599e-06	4.07315e-05
AT1G10090	372.942	0.69054	0.193094	3.57618	0.000348646	0.00482402
AT1G10140	232.532	2.27831	0.241603	9.42997	4.10195e-21	1.05433e-18
AT1G10522	420.507	-0.681204	0.204467	-3.33161	0.000863451	0.00992782
AT1G10550	32.7986	1.70074	0.569363	2.98709	0.00281644	0.0250462
AT1G10670	2019.91	-0.360903	0.131531	-2.74386	0.00607209	0.0459472
AT1G10740	327.473	0.744754	0.199767	3.72811	0.00019292	0.00291135
AT1G10960	3111.67	-0.867588	0.139049	-6.23945	4.39104e-10	2.74414e-08
AT1G10970	1715.12	3.23124	0.156075	20.7031	3.24925e-95	8.63e-92
AT1G11175	253.482	1.12289	0.247154	4.54326	5.53919e-06	0.000136434
AT1G11210	536.4	1.05685	0.225749	4.68156	2.84703e-06	7.5241e-05
AT1G11260	7953.32	2.31339	0.149227	15.5024	3.33931e-54	3.13031e-51
AT1G11380	221.327	1.75415	0.266037	6.59362	4.29223e-11	3.22646e-09
AT1G11430	1996.81	-0.378474	0.132292	-2.86091	0.00422429	0.0346822
AT1G11960	164.471	1.27099	0.272178	4.6697	3.01642e-06	7.91922e-05
AT1G12000	507.372	-0.676447	0.17333	-3.90265	9.51443e-05	0.00159267
AT1G12030	35.7041	2.2902	0.574601	3.98572	6.72759e-05	0.00117556
AT1G12110	548.073	-0.69091	0.178982	-3.86021	0.000113288	0.00183658
AT1G12240	964.38	0.798167	0.16717	4.77457	1.80087e-06	5.07045e-05
AT1G12440	1143.11	0.518533	0.17368	2.98556	0.00283056	0.0251437
AT1G12450	168.594	0.856027	0.258338	3.3136	0.000921029	0.0104541
AT1G12520	1200.91	-3.22852	0.153585	-21.021	4.21305e-98	1.34278e-94
AT1G12580	244.076	0.641113	0.232952	2.75212	0.00592103	0.0449322
AT1G12610	42.1263	1.90044	0.523464	3.63051	0.000282863	0.00402115
AT1G12710	588.722	0.865292	0.184439	4.69148	2.71238e-06	7.20409e-05
AT1G12770	397.779	-0.585272	0.188982	-3.09697	0.00195511	0.0190444
AT1G12780	598.092	0.846148	0.178512	4.74001	2.13703e-06	5.86156e-05
AT1G12990	675.994	1.21926	0.166556	7.32044	2.47158e-13	2.49286e-11
AT1G13080	167.507	0.79994	0.266234	3.00466	0.00265882	0.0239655
AT1G13210	552.16	1.02426	0.176787	5.79374	6.88349e-09	3.29415e-07
AT1G13245	875.337	0.575357	0.171468	3.35548	0.000792283	0.00927687
AT1G13448	34.5231	1.68382	0.5697	2.95562	0.00312045	0.0272479
AT1G13609	84.2071	-6.45499	0.791288	-8.15758	3.41815e-16	5.13884e-14
AT1G13650	492.995	1.56081	0.192793	8.09578	5.68986e-16	8.39571e-14
AT1G13700	162.861	1.66839	0.276967	6.02379	1.70379e-09	9.48413e-08
AT1G13880	179.287	0.702563	0.250476	2.80491	0.0050331	0.0396478
AT1G13990	808.528	0.881066	0.15967	5.51805	3.42786e-08	1.43001e-06
AT1G14150	1099.81	-0.487742	0.173236	-2.81548	0.00487052	0.038691
AT1G14280	620.599	1.0194	0.176327	5.78129	7.4131e-09	3.51809e-07
AT1G14290	517.936	0.598764	0.212692	2.81517	0.00487522	0.038691
AT1G14320	7251.51	-0.380926	0.137226	-2.7759	0.00550488	0.042544
AT1G14330	157.322	1.33545	0.283168	4.7161	2.40405e-06	6.49172e-05
AT1G14340	166.005	0.847468	0.268567	3.15552	0.00160212	0.0162828
AT1G14345	1470.22	-0.536761	0.136954	-3.91929	8.88105e-05	0.00150083
AT1G14430	174.218	-0.919623	0.254191	-3.61784	0.000297077	0.00419329
AT1G14690	311.004	0.622436	0.20272	3.07042	0.00213759	0.0203614
AT1G14740	560.681	0.573128	0.186711	3.06961	0.00214339	0.0204045
AT1G14810	836.548	-0.549717	0.154003	-3.56951	0.000357645	0.00493031
AT1G14980	1029.89	-0.667819	0.169019	-3.95115	7.77768e-05	0.0013414
AT1G15010	147.48	3.09533	0.334961	9.24088	2.44488e-20	5.90327e-18
AT1G15140	1271.02	-0.517952	0.13905	-3.72494	0.00019536	0.00294537
AT1G15670	234.766	1.10984	0.266743	4.1607	3.1727e-05	0.000633586
AT1G15690	11847.2	-0.372616	0.118681	-3.13964	0.00169156	0.0170396
AT1G15740	637.787	0.814058	0.16452	4.94809	7.49446e-07	2.36498e-05
AT1G15820	59510.6	-0.341942	0.121724	-2.80916	0.00496703	0.0392449
AT1G15930	3056.43	-0.408602	0.143147	-2.85441	0.00431162	0.0352141
AT1G16000	296.135	-0.926655	0.209206	-4.4294	9.44968e-06	0.000220807
AT1G16170	334.239	0.78052	0.23092	3.38004	0.000724756	0.00860832
AT1G16500	69.2295	-1.60643	0.389709	-4.12212	3.75398e-05	0.000718169
AT1G16730	67.9403	1.46345	0.455413	3.21346	0.00131147	0.0140077
AT1G17100	649.808	-1.23209	0.17353	-7.10017	1.24604e-12	1.1283e-10
AT1G17340	164.234	0.763016	0.271197	2.81351	0.00490033	0.0388532
AT1G17350	97.4657	-0.915079	0.325025	-2.81541	0.00487153	0.038691
AT1G17420	309.082	1.14988	0.2362	4.86824	1.12596e-06	3.3167e-05
AT1G17620	865.751	1.08821	0.159501	6.82258	8.9418e-12	7.29603e-10
AT1G17990	456.641	1.51813	0.190685	7.96145	1.70031e-15	2.33588e-13
AT1G18000	1480.73	0.636132	0.154164	4.12633	3.6859e-05	0.000708547
AT1G18010	1486.01	0.630803	0.153222	4.11693	3.83959e-05	0.000730164
AT1G18020	434.436	1.5457	0.193196	8.00067	1.23746e-15	1.76073e-13
AT1G18080	4346.55	-0.556692	0.123252	-4.51671	6.28079e-06	0.000151423
AT1G18300	217.319	0.919283	0.292002	3.14821	0.00164275	0.0166199
AT1G18470	637.752	0.547299	0.166643	3.28427	0.00102247	0.0114586
AT1G18500	662.861	-0.446992	0.160694	-2.78163	0.00540873	0.0419638
AT1G18540	3233.15	-0.544082	0.133346	-4.08022	4.49923e-05	0.000834689
AT1G18570	175.165	0.937397	0.254518	3.68302	0.000230483	0.003379
AT1G18710	166.62	1.59261	0.269014	5.92018	3.21588e-09	1.64257e-07
AT1G18740	521.403	1.13194	0.187235	6.04558	1.48878e-09	8.41319e-08
AT1G18890	213.516	1.09965	0.235486	4.66972	3.01606e-06	7.91922e-05
AT1G19180	225.294	0.816997	0.249656	3.27249	0.00106605	0.0118305
AT1G19270	132.925	1.11661	0.286347	3.8995	9.63902e-05	0.00161014
AT1G19380	197.319	1.34058	0.271175	4.94361	7.66879e-07	2.40697e-05
AT1G19400	982.036	0.839381	0.149233	5.62465	1.85888e-08	8.16062e-07
AT1G19570	3006.67	0.508975	0.134996	3.77029	0.000163056	0.00251788
AT1G19660	1810.71	0.755497	0.140083	5.39321	6.92116e-08	2.75739e-06
AT1G19670	944.855	-1.17422	0.149719	-7.84283	4.40499e-15	5.52739e-13
AT1G19715	210.681	0.767258	0.269523	2.84672	0.00441719	0.0357685
AT1G19770	1117.71	0.567724	0.17375	3.26747	0.00108513	0.0120005
AT1G19920	518.168	-0.554737	0.186802	-2.96966	0.00298131	0.0262384
AT1G19950	96.471	-0.90923	0.328528	-2.76758	0.00564735	0.0432775
AT1G20020	11058.5	-0.385279	0.119504	-3.22398	0.00126424	0.0136128
AT1G20220	509.807	-0.542231	0.175879	-3.08297	0.00204944	0.0197548
AT1G20300	112.798	-1.00797	0.310445	-3.24686	0.00116685	0.0127438
AT1G20340	43854.2	-0.381401	0.133269	-2.8619	0.00421116	0.0346101
AT1G20380	1513.8	5.16487	0.183264	28.1827	9.52492e-175	5.05964e-171
AT1G20440	6479.32	0.992254	0.130089	7.62751	2.39331e-14	2.72427e-12
AT1G20450	3820.62	1.20581	0.141923	8.49629	1.95752e-17	3.31863e-15
AT1G20510	507.511	0.599414	0.174768	3.42977	0.000604085	0.00746834
AT1G20630	1187.87	0.51844	0.141251	3.67033	0.000242234	0.00353502
AT1G20650	410.333	0.877031	0.185327	4.73234	2.21947e-06	6.06682e-05
AT1G20780	184.446	0.713703	0.247626	2.88218	0.00394928	0.032899
AT1G20840	879.566	-0.512556	0.167264	-3.06435	0.00218145	0.020651
AT1G21000	506.484	1.78413	0.188248	9.47753	2.60364e-21	6.91526e-19
AT1G21065	1694.39	0.475137	0.149446	3.17932	0.00147621	0.0152858
AT1G21100	104.397	0.941095	0.323272	2.91116	0.00360091	0.0306048
AT1G21120	57.6985	1.42465	0.426066	3.34372	0.000826622	0.00957343
AT1G21130	4430.91	0.497305	0.132341	3.75775	0.00017145	0.00262462
AT1G21400	259.413	0.813055	0.229592	3.5413	0.000398158	0.00537716
AT1G21410	146.207	0.939657	0.281952	3.33268	0.000860124	0.00989671
AT1G21520	139.71	1.33635	0.29153	4.58391	4.56362e-06	0.000115621
AT1G21640	521.131	0.500598	0.180255	2.77717	0.00548351	0.04242
AT1G21670	991.633	0.650522	0.149222	4.35944	1.30396e-05	0.000292262
AT1G21920	602.786	1.76976	0.180791	9.78897	1.25567e-22	3.51058e-20
AT1G22190	844.812	1.09684	0.386476	2.83806	0.00453885	0.0365758
AT1G22280	468.671	0.896247	0.183888	4.87388	1.09429e-06	3.22937e-05
AT1G22410	1577.53	-0.476092	0.144237	-3.30077	0.000964187	0.0108665
AT1G22530	1805.42	0.434734	0.137395	3.16412	0.00155553	0.0158802
AT1G22550	192.91	0.704902	0.247794	2.84471	0.00444525	0.0359409
AT1G22570	482.751	1.18675	0.179173	6.62352	3.50749e-11	2.66169e-09
AT1G22590	243.762	-0.732798	0.223343	-3.28104	0.00103425	0.01155
AT1G22640	284.158	0.662234	0.215847	3.06807	0.00215447	0.0204735
AT1G22650	162.981	1.03957	0.305109	3.4072	0.000656325	0.00795982
AT1G22690	429.376	-1.15179	0.219324	-5.25158	1.50804e-07	5.60189e-06
AT1G22890	535.491	0.532181	0.189617	2.80661	0.00500656	0.0394582
AT1G23020	298.552	-1.29233	0.218218	-5.92219	3.17685e-09	1.62786e-07
AT1G23030	528.136	1.19591	0.181673	6.58274	4.61859e-11	3.45549e-09
AT1G23040	73.8972	1.34328	0.387053	3.47054	0.000519409	0.00665913
AT1G23100	72.6998	-1.49705	0.37914	-3.94854	7.86285e-05	0.0013517
AT1G23205	138.929	-0.785872	0.284215	-2.76507	0.00569114	0.043561
AT1G23310	10920.6	0.433182	0.1226	3.53331	0.000410398	0.00551907
AT1G23480	333.07	0.808822	0.20164	4.01122	6.04059e-05	0.00107677
AT1G23840	73.9085	1.62106	0.399805	4.05464	5.02121e-05	0.000914492
AT1G23870	301.981	1.84983	0.218227	8.47665	2.31766e-17	3.84732e-15
AT1G24020	1984.2	-0.732128	0.14103	-5.19129	2.08841e-07	7.52962e-06
AT1G24145	155.818	2.20151	0.282348	7.79718	6.33071e-15	7.76047e-13
AT1G24148	258.217	0.664293	0.233328	2.84704	0.00441285	0.0357685
AT1G24160	431.974	0.79648	0.1912	4.1657	3.104e-05	0.000622205
AT1G24170	878.002	0.664579	0.161723	4.10936	3.96762e-05	0.00074826
AT1G24440	203.386	0.721486	0.243672	2.96089	0.00306755	0.0268302
AT1G24460	133.986	0.943413	0.319312	2.95451	0.00313162	0.0273305
AT1G24530	143.338	1.2564	0.31382	4.00356	6.23966e-05	0.00110606
AT1G25440	3449.94	-0.511681	0.123102	-4.15658	3.23047e-05	0.000641905
AT1G25520	218.655	0.752411	0.231014	3.257	0.00112598	0.0123664
AT1G25550	1358.99	0.99416	0.168399	5.90359	3.55673e-09	1.8051e-07
AT1G25682	225.668	0.652139	0.229835	2.83742	0.00454798	0.0366228
AT1G26150	336.317	0.562904	0.205859	2.73442	0.00624903	0.0469739
AT1G26440	156.602	0.778909	0.274201	2.84064	0.00450226	0.0363281
AT1G26670	803.081	0.610188	0.180892	3.37322	0.000742952	0.00878315
AT1G26750	157.003	-0.861732	0.263483	-3.27054	0.00107342	0.011904
AT1G26770	500.296	-0.716392	0.175364	-4.08516	4.40459e-05	0.000819995
AT1G26800	322.476	1.03291	0.211055	4.89404	9.87886e-07	2.97598e-05
AT1G26880	1227.89	-0.516683	0.146783	-3.52004	0.000431481	0.00574923
AT1G26920	690.092	0.592066	0.163732	3.61606	0.000299121	0.0042184
AT1G27020	168.267	-2.13002	0.286976	-7.42229	1.15116e-13	1.21489e-11
AT1G27100	1225.22	0.811787	0.188602	4.30424	1.6756e-05	0.000364787
AT1G27200	223.778	1.42295	0.252859	5.62745	1.82893e-08	8.05134e-07
AT1G27290	1274.09	1.23774	0.181285	6.82756	8.63712e-12	7.13167e-10
AT1G27320	353.368	0.610278	0.196344	3.10821	0.00188226	0.018493
AT1G27400	1364.32	-0.500172	0.140829	-3.55163	0.000382848	0.00521459
AT1G27480	555.699	-0.865134	0.170089	-5.08636	3.64998e-07	1.22973e-05
AT1G27770	692.95	0.809575	0.200951	4.02871	5.60832e-05	0.00101217
AT1G28370	56.9542	1.39632	0.487394	2.86488	0.00417172	0.0343569
AT1G28380	382.868	0.780218	0.202643	3.8502	0.000118019	0.00189976
AT1G29050	201.747	0.733293	0.257665	2.84591	0.00442842	0.035823
AT1G29070	6086.95	-0.638269	0.141625	-4.50674	6.58312e-06	0.000158472
AT1G29340	419.689	0.509273	0.185161	2.75043	0.00595162	0.0451213
AT1G29395	1909.31	0.540009	0.153443	3.51928	0.000432727	0.00576102
AT1G29690	301.687	0.784297	0.231054	3.39443	0.000687718	0.00825261
AT1G30040	80.7356	1.24983	0.357446	3.49657	0.000471289	0.00618654
AT1G30530	317.041	-0.843655	0.208703	-4.04237	5.29129e-05	0.000959295
AT1G30755	44.7393	1.34891	0.482872	2.79351	0.00521399	0.0407323
AT1G30900	85.847	1.30761	0.36846	3.54885	0.00038691	0.00525644
AT1G31130	721.804	0.631587	0.157507	4.00991	6.07425e-05	0.00108156
AT1G31540	271.237	1.09396	0.230115	4.75396	1.99467e-06	5.54747e-05
AT1G31690	333.427	-0.906285	0.207482	-4.36802	1.25377e-05	0.000282205
AT1G31820	70.7581	1.31197	0.380574	3.44734	0.00056613	0.00707596
AT1G31850	745.228	-0.553946	0.159633	-3.47011	0.00052024	0.00666443
AT1G06473	28.0162	1.89993	0.621167	3.05865	0.00222335	0.0209653
AT1G32060	15017.2	-0.403171	0.116654	-3.45613	0.000547985	0.00688698
AT1G32170	168.978	1.96154	0.280579	6.99104	2.7285e-12	2.40229e-10
AT1G32470	5053.4	-0.512407	0.141605	-3.61856	0.000296251	0.00418533
AT1G32500	956.111	-0.417268	0.146529	-2.84768	0.00440394	0.0357338
AT1G32520	131.866	0.84232	0.301343	2.79522	0.00518642	0.0405951
AT1G32700	315.869	0.909178	0.206693	4.39868	1.08912e-05	0.000251905
AT1G32900	120.557	2.09953	0.322089	6.51846	7.10308e-11	5.00861e-09
AT1G32990	4123.69	-0.440531	0.132043	-3.33626	0.000849147	0.00977746
AT1G33040	851.33	-0.509388	0.152081	-3.34945	0.000809727	0.00945334
AT1G33050	340.223	0.924139	0.19798	4.66783	3.04392e-06	7.96517e-05
AT1G33110	254.654	1.00516	0.234864	4.27977	1.87086e-05	0.000402349
AT1G33120	4832.82	-0.540728	0.128758	-4.19957	2.67418e-05	0.000546355
AT1G33140	4497.69	-0.493112	0.1213	-4.06523	4.79857e-05	0.00087695
AT1G33240	1194.07	0.666172	0.14803	4.50024	6.78771e-06	0.00016266
AT1G33600	693.544	-0.635972	0.167291	-3.80159	0.000143772	0.00225065
AT1G33720	123.812	1.7952	0.31993	5.61122	2.00904e-08	8.74757e-07
AT1G33760	43.3816	2.83667	0.602079	4.71146	2.45948e-06	6.59953e-05
AT1G33770	45.1681	1.7914	0.484239	3.69941	0.000216099	0.00320051
AT1G33810	1180.03	-0.457477	0.147126	-3.10941	0.0018746	0.0184475
AT1G33960	271.463	2.98145	0.861737	3.45982	0.000540545	0.00683661
AT1G34047	24.2857	7.98277	1.56248	5.10905	3.2379e-07	1.10728e-05
AT1G34060	54.4996	1.77529	0.486726	3.64741	0.000264902	0.00380656
AT1G34160	33.236	-1.76262	0.551554	-3.19573	0.00139478	0.0146618
AT1G34430	1451.83	-0.488487	0.146669	-3.33053	0.000866795	0.00995781
AT1G34750	143.02	1.16239	0.301597	3.85412	0.000116147	0.0018753
AT1G35140	697.882	3.33773	0.810214	4.11957	3.79583e-05	0.00072357
AT1G35230	134.545	2.34315	0.34419	6.80771	9.9166e-12	7.90154e-10
AT1G35680	5785.87	-0.453463	0.126028	-3.59813	0.000320516	0.00448441
AT1G35710	554.981	0.970381	0.198894	4.87888	1.0669e-06	3.16026e-05
AT1G37130	3887.25	1.7817	0.142075	12.5406	4.47805e-36	2.7447e-33
AT1G38131	272.876	-0.633744	0.216171	-2.93167	0.00337142	0.0289946
AT1G41880	1916.94	-0.440477	0.143707	-3.06511	0.00217592	0.0206173
AT1G42480	310.698	-0.616599	0.206805	-2.98155	0.0028679	0.0254187
AT1G42970	19871.2	-0.354555	0.113926	-3.11216	0.00185721	0.018326
AT1G42990	817.536	0.787197	0.186725	4.21581	2.48878e-05	0.000515458
AT1G43170	5450.53	-0.434991	0.117143	-3.71335	0.000204537	0.00305482
AT1G43560	961.407	-0.532405	0.146191	-3.64185	0.000270685	0.0038668
AT1G43670	3454.4	-0.436635	0.124766	-3.49963	0.000465913	0.00612101
AT1G44446	1830.72	0.714392	0.132097	5.4081	6.36954e-08	2.5568e-06
AT1G45010	187.761	-0.847194	0.272952	-3.10382	0.0019104	0.0186994
AT1G45145	314.498	1.35994	0.208563	6.52053	7.00593e-11	4.96207e-09
AT1G45230	584.816	-0.551201	0.17171	-3.21007	0.00132702	0.0140983
AT1G45976	217.651	0.878802	0.264641	3.32073	0.000897824	0.0102491
AT1G47128	4283.53	0.516592	0.119715	4.31518	1.59472e-05	0.000351014
AT1G07323	249.148	-0.833196	0.242585	-3.43466	0.000593307	0.00735793
AT1G47395	68.3592	-3.90318	0.497542	-7.84493	4.33198e-15	5.47893e-13
AT1G47400	77.1991	-6.3296	0.80398	-7.87283	3.46697e-15	4.41998e-13
AT1G47960	163.806	1.04706	0.27046	3.8714	0.000108212	0.00177051
AT1G48210	570.73	-0.610919	0.166818	-3.66219	0.000250069	0.00361953
AT1G48300	1608.94	-0.809809	0.134234	-6.03281	1.61128e-09	9.04132e-08
AT1G48330	231.284	-0.976967	0.284251	-3.43699	0.000588226	0.0073006
AT1G48350	5076.93	-0.422628	0.144513	-2.9245	0.00345009	0.0295635
AT1G48420	686.623	0.47363	0.163161	2.90284	0.00369798	0.0312797
AT1G48480	801.23	-0.507454	0.157617	-3.21955	0.00128394	0.0137784
AT1G48520	517.374	-0.550432	0.18798	-2.92814	0.00340998	0.0292631
AT1G48570	245.547	-0.945323	0.228396	-4.13896	3.48889e-05	0.000683034
AT1G48630	936.74	-0.657424	0.161411	-4.07297	4.64171e-05	0.00085416
AT1G49032	330.547	1.26168	0.209815	6.01331	1.81776e-09	9.98891e-08
AT1G49410	524.221	-0.526022	0.193972	-2.71184	0.00669108	0.0497801
AT1G49470	108.4	-0.909214	0.318003	-2.85914	0.00424792	0.0347688
AT1G49500	3515.73	1.26408	0.173703	7.27728	3.40615e-13	3.33009e-11
AT1G49560	135.721	-0.817762	0.284439	-2.87499	0.00404035	0.0334652
AT1G49600	633.176	-0.462244	0.166999	-2.76794	0.00564122	0.0432775
AT1G49650	326.602	-0.761068	0.205096	-3.71079	0.000206617	0.003083
AT1G50010	3019.11	-0.589147	0.13312	-4.42568	9.61386e-06	0.000223986
AT1G50040	233.091	2.52408	0.26901	9.38286	6.42046e-21	1.62407e-18
AT1G50490	214.876	-0.683487	0.235886	-2.89753	0.00376117	0.0316296
AT1G50575	170.547	-0.721314	0.263719	-2.73516	0.00623507	0.0469131
AT1G50740	272.294	1.22188	0.252691	4.83546	1.32837e-06	3.8419e-05
AT1G50900	665.003	-0.66326	0.179491	-3.69523	0.000219687	0.00324761
AT1G51060	1307.46	-0.917909	0.143777	-6.38424	1.7225e-10	1.13781e-08
AT1G51100	330.242	-0.803543	0.200483	-4.00803	6.12271e-05	0.00108897
AT1G51680	637.42	-0.490485	0.16289	-3.01115	0.00260259	0.0235252
AT1G51805	984.258	0.450504	0.165584	2.7207	0.00651431	0.048665
AT1G51940	642.695	0.517128	0.166287	3.10986	0.00187177	0.0184354
AT1G52000	334.694	0.940361	0.205655	4.57253	4.81874e-06	0.000121314
AT1G52200	142.656	1.03184	0.276295	3.73456	0.000188042	0.00284432
AT1G52270	25.7221	-2.30478	0.675439	-3.41227	0.000644245	0.00786719
AT1G52290	285.31	0.892367	0.214162	4.16679	3.08918e-05	0.000620014
AT1G52300	2885.41	-0.405059	0.128191	-3.1598	0.00157877	0.0160865
AT1G52342	264.773	1.13553	0.224255	5.06356	4.11498e-07	1.36333e-05
AT1G52720	417.282	-0.566552	0.184209	-3.0756	0.0021008	0.020047
AT1G52770	59.3672	-2.10163	0.445679	-4.71556	2.41052e-06	6.49172e-05
AT1G52870	2019.71	0.723805	0.130911	5.529	3.22052e-08	1.34704e-06
AT1G52890	61.1078	2.36065	0.442971	5.32913	9.86837e-08	3.78034e-06
AT1G53240	4241	-0.641259	0.126191	-5.08165	3.74177e-07	1.25271e-05
AT1G53430	344.878	0.754306	0.212967	3.5419	0.000397263	0.00536962
AT1G53580	469.06	1.01141	0.184481	5.48247	4.19432e-08	1.73162e-06
AT1G53870	317.348	1.00941	0.218769	4.61406	3.94872e-06	0.000101169
AT1G53885	554.577	1.40775	0.208564	6.74974	1.48111e-11	1.14668e-09
AT1G53887	124.178	1.20552	0.301727	3.99542	6.45804e-05	0.00113719
AT1G53890	286.776	1.28717	0.236823	5.43516	5.47461e-08	2.2256e-06
AT1G53910	1240.75	0.498959	0.142473	3.50213	0.00046156	0.00607886
AT1G54100	569.337	0.90114	0.170294	5.29166	1.21211e-07	4.59908e-06
AT1G54575	135.858	1.09485	0.286804	3.81743	0.000134851	0.00213819
AT1G55140	285.355	-0.617211	0.213433	-2.89183	0.00383001	0.0320655
AT1G55260	766.685	-0.439051	0.161635	-2.7163	0.00660153	0.0492288
AT1G55450	914.415	0.547561	0.153116	3.57613	0.000348724	0.00482402
AT1G55490	3647.23	-0.712257	0.139807	-5.09459	3.49499e-07	1.18251e-05
AT1G56050	425.044	-0.722493	0.194041	-3.72341	0.00019655	0.00295214
AT1G56110	883.264	-0.485764	0.160344	-3.0295	0.00244957	0.0225067
AT1G56280	4138.2	0.603675	0.124454	4.85058	1.23101e-06	3.59543e-05
AT1G56340	1996.18	-0.416738	0.133732	-3.11622	0.00183187	0.0181481
AT1G56510	248.682	1.26442	0.241829	5.22856	1.70838e-07	6.28745e-06
AT1G56600	198.22	1.82477	0.268044	6.80772	9.9157e-12	7.90154e-10
AT1G56660	211.012	1.89561	0.244865	7.74148	9.82666e-15	1.15998e-12
AT1G57630	48.7586	1.30886	0.453437	2.88653	0.0038952	0.0325335
AT1G57660	1830.51	-0.394375	0.137916	-2.85952	0.00424284	0.0347451
AT1G57680	1831.31	0.80874	0.150943	5.35792	8.41842e-08	3.28814e-06
AT1G57770	625.299	-0.744726	0.17156	-4.34091	1.41891e-05	0.000315366
AT1G57980	161.297	0.741039	0.260803	2.84138	0.00449192	0.036263
AT1G57990	1588.87	1.56167	0.396683	3.93682	8.25677e-05	0.00140427
AT1G58030	931.434	0.582607	0.153746	3.78941	0.000151003	0.00235689
AT1G58180	366.227	0.739976	0.192061	3.85281	0.000116768	0.00188151
AT1G58225	108.647	1.95672	0.329582	5.93697	2.90332e-09	1.53203e-07
AT1G58270	856.394	0.960306	0.160902	5.96827	2.39785e-09	1.30417e-07
AT1G58290	3587.26	1.47899	0.12808	11.5474	7.60723e-31	3.6736e-28
AT1G58360	732.916	0.722008	0.1609	4.4873	7.21308e-06	0.00017182
AT1G58684	8455.73	-0.486486	0.121881	-3.99148	6.56627e-05	0.00115369
AT1G58725	36.6269	-1.77532	0.535919	-3.31266	0.000924119	0.0104817
AT1G58983	9003.53	-0.475601	0.120604	-3.9435	8.03017e-05	0.00137305
AT1G59030	36.8793	-1.73291	0.532201	-3.25613	0.00112943	0.0123872
AT1G59359	3920.9	-0.485961	0.146094	-3.32636	0.000879895	0.0100733
AT1G59910	149.621	1.47411	0.280583	5.25372	1.49059e-07	5.55e-06
AT1G59990	236.168	-0.794212	0.232167	-3.42086	0.000624226	0.00766384
AT1G60140	393.334	2.04703	0.213046	9.60838	7.37016e-22	1.99069e-19
AT1G60160	349.292	0.730814	0.2001	3.65225	0.000259953	0.00374189
AT1G60590	74.7935	-1.31375	0.407265	-3.2258	0.00125622	0.0135356
AT1G60600	420.725	-0.633209	0.190952	-3.31606	0.000912976	0.0103775
AT1G60960	1808.33	2.22093	0.147625	15.0444	3.75853e-51	2.9948e-48
AT1G61100	460.771	1.22171	0.200689	6.08757	1.14635e-09	6.61894e-08
AT1G61260	183.67	0.909253	0.259396	3.50527	0.000456144	0.0060289
AT1G61340	49.6503	1.5707	0.463433	3.38926	0.000700808	0.00837188
AT1G61667	104.143	1.73862	0.337984	5.14408	2.68832e-07	9.41562e-06
AT1G61740	1333.07	-0.702521	0.14731	-4.76901	1.85138e-06	5.18516e-05
AT1G61890	442.5	1.24788	0.183033	6.81775	9.24759e-12	7.48069e-10
AT1G62050	193.202	-0.743589	0.269148	-2.76275	0.00573167	0.0438502
AT1G62380	2116.38	-0.487469	0.133709	-3.64576	0.000266608	0.00382074
AT1G62420	185.101	5.11066	0.398386	12.8284	1.13692e-37	7.24719e-35
AT1G62480	2518.73	-0.872232	0.156939	-5.55779	2.7321e-08	1.16103e-06
AT1G62510	62.7891	1.28043	0.415865	3.07896	0.00207725	0.0199251
AT1G62640	517.687	-0.516612	0.176288	-2.93051	0.00338412	0.0290881
AT1G62750	3296.44	-0.418784	0.135027	-3.10149	0.00192548	0.0188133
AT1G62780	1110.34	-0.592648	0.142293	-4.16498	3.11379e-05	0.000622936
AT1G62810	193.099	0.792771	0.263422	3.00951	0.00261668	0.0236391
AT1G63090	268.251	0.930541	0.23055	4.03618	5.43287e-05	0.000982727
AT1G63750	64.0967	1.1955	0.421959	2.8332	0.00460839	0.0370531
AT1G63800	608.075	0.500454	0.18038	2.77444	0.00552967	0.0426735
AT1G63860	119.623	2.12812	0.325041	6.54724	5.86087e-11	4.26479e-09
AT1G63880	324.844	0.639607	0.212629	3.00809	0.00262891	0.0237362
AT1G63900	307.642	0.771605	0.21026	3.66977	0.000242772	0.0035364
AT1G64065	62.6248	1.15319	0.409618	2.81529	0.00487326	0.038691
AT1G64390	769.652	-1.42867	0.15932	-8.96731	3.03835e-19	6.37094e-17
AT1G64500	188.136	0.763206	0.247869	3.07908	0.00207644	0.0199251
AT1G64510	4498.32	-0.537321	0.132538	-4.05408	5.03319e-05	0.000914583
AT1G64680	1505.03	-0.428098	0.141885	-3.01721	0.00255114	0.0231652
AT1G64720	14152.1	0.726043	0.112745	6.43968	1.19725e-10	8.18856e-09
AT1G64810	170.194	0.863162	0.261872	3.29613	0.000980278	0.0110275
AT1G64860	822.443	0.503242	0.168337	2.98949	0.00279446	0.0249064
AT1G64970	236.151	0.934949	0.22669	4.12434	3.71795e-05	0.000713846
AT1G65190	709.592	-0.72427	0.171287	-4.22839	2.35366e-05	0.000491585
AT1G65486	76.7384	1.2582	0.369524	3.40492	0.000661831	0.00800223
AT1G65490	573.807	1.67535	0.200476	8.35688	6.43983e-17	1.01609e-14
AT1G65790	143.645	1.21461	0.281635	4.3127	1.61275e-05	0.000354494
AT1G65845	277.559	1.34689	0.275671	4.88586	1.0298e-06	3.06174e-05
AT1G66100	670.958	-1.58408	0.173589	-9.12544	7.14431e-20	1.60354e-17
AT1G66150	1143.96	0.586339	0.151837	3.86163	0.000112635	0.00182971
AT1G66160	160.221	1.70196	0.339964	5.00628	5.54933e-07	1.78295e-05
AT1G66180	657.083	1.07398	0.194834	5.51229	3.54202e-08	1.47378e-06
AT1G66330	501.145	0.550883	0.176869	3.11464	0.00184167	0.0182178
AT1G66350	191.422	-0.925129	0.245162	-3.77354	0.00016095	0.00248777
AT1G66760	202.838	0.741528	0.246233	3.01149	0.00259967	0.0235121
AT1G66880	268.898	1.15298	0.244738	4.71108	2.46406e-06	6.59953e-05
AT1G67050	311.479	0.65791	0.212324	3.09861	0.0019443	0.0189739
AT1G67060	179.899	0.960112	0.267785	3.58538	0.000336585	0.00466903
AT1G67090	263347	-0.840797	0.132635	-6.33917	2.31007e-10	1.48441e-08
AT1G67360	209.435	0.727403	0.246533	2.95052	0.00317236	0.0275653
AT1G67430	3581.6	-0.472049	0.133617	-3.53284	0.000411117	0.00552408
AT1G67560	466.696	0.525492	0.192482	2.73008	0.00633185	0.0475515
AT1G67900	672.178	0.827064	0.169215	4.88764	1.02053e-06	3.04554e-05
AT1G67910	184.15	1.66515	0.280098	5.94488	2.76667e-09	1.47457e-07
AT1G67920	52.7157	1.73318	0.450267	3.84922	0.000118494	0.00190548
AT1G68410	165.66	0.742064	0.262791	2.82378	0.00474606	0.0378734
AT1G68440	492.936	1.55415	0.205412	7.56601	3.8486e-14	4.2889e-12
AT1G68580	301.64	0.816368	0.207135	3.94123	8.10643e-05	0.00138313
AT1G68590	3476.12	-0.527134	0.135225	-3.89821	9.69061e-05	0.00161537
AT1G68650	125.946	0.999835	0.299168	3.34206	0.000831601	0.00961712
AT1G68670	900.566	1.06618	0.155917	6.8381	8.02527e-12	6.66098e-10
AT1G69160	287.469	0.651617	0.20911	3.11614	0.00183235	0.0181481
AT1G69200	369.632	-1.01186	0.193743	-5.22267	1.76361e-07	6.47579e-06
AT1G69252	475.419	0.683621	0.1785	3.82982	0.000128237	0.00204768
AT1G69260	38.565	2.69364	0.563784	4.77779	1.77236e-06	4.999e-05
AT1G69450	149.719	0.862649	0.286397	3.01207	0.0025947	0.0234815
AT1G69490	52.7917	2.90125	0.523362	5.54348	2.96519e-08	1.25009e-06
AT1G69530	2758.38	-1.21809	0.158911	-7.66519	1.78567e-14	2.06206e-12
AT1G69740	2910.46	-0.353609	0.126706	-2.79078	0.00525819	0.0409954
AT1G69760	199.177	1.01703	0.247607	4.10742	4.001e-05	0.000753664
AT1G69840	682.699	0.888331	0.180467	4.92241	8.54837e-07	2.64518e-05
AT1G69850	376.302	1.18935	0.193838	6.13581	8.47238e-10	5.0379e-08
AT1G69900	103.971	1.10489	0.326394	3.38513	0.000711439	0.0084798
AT1G70090	891.886	0.920271	0.149622	6.15065	7.71666e-10	4.64053e-08
AT1G70160	965.938	0.507809	0.154142	3.29442	0.000986245	0.0110838
AT1G70290	1341.2	1.76912	0.153101	11.5552	6.94513e-31	3.45867e-28
AT1G70520	445.662	1.09112	0.185411	5.88485	3.98415e-09	2.00922e-07
AT1G70530	336.69	1.26477	0.214358	5.90028	3.62889e-09	1.83587e-07
AT1G70590	192.507	0.68492	0.248307	2.75836	0.00580928	0.0442951
AT1G70600	5491.83	-0.539256	0.125813	-4.28618	1.81771e-05	0.000393039
AT1G70700	1411.57	1.68807	0.167443	10.0815	6.66901e-24	2.12555e-21
AT1G70780	1912.11	0.494679	0.156642	3.15802	0.00158847	0.0161647
AT1G70850	74.5447	3.52953	0.466707	7.56262	3.95021e-14	4.37157e-12
AT1G70940	1070.17	0.541116	0.150241	3.60165	0.000316201	0.00443182
AT1G71040	595.523	1.06104	0.174183	6.09151	1.11852e-09	6.48172e-08
AT1G71260	232.775	-0.865197	0.227713	-3.7995	0.000144986	0.00226742
AT1G71340	277.527	0.736574	0.211823	3.47731	0.000506478	0.00651431
AT1G71500	4532.75	-0.395807	0.130788	-3.02632	0.00247553	0.0226725
AT1G71697	150.321	1.15892	0.275386	4.20834	2.57249e-05	0.000529654
AT1G71910	31.5659	1.86619	0.577883	3.22936	0.00124069	0.0134136
AT1G71970	357.964	0.655044	0.196882	3.32709	0.000877577	0.010054
AT1G72150	9892.49	0.407833	0.114388	3.56536	0.000363355	0.00499605
AT1G72370	6514.38	-0.486303	0.126187	-3.85384	0.00011628	0.00187555
AT1G72416	386.086	0.874329	0.226624	3.85806	0.000114291	0.00185096
AT1G72450	652.319	1.33111	0.183249	7.26398	3.75867e-13	3.65232e-11
AT1G72510	540.173	0.582966	0.171287	3.40345	0.00066541	0.00802117
AT1G72520	135.149	1.51593	0.309148	4.90357	9.41124e-07	2.86217e-05
AT1G72790	167.139	1.14239	0.261313	4.37175	1.23254e-05	0.00027935
AT1G73110	306.826	-0.617666	0.212876	-2.90153	0.00371346	0.0313607
AT1G73200	196.438	0.752092	0.272266	2.76234	0.00573884	0.0438839
AT1G73210	44.5693	1.56851	0.490253	3.1994	0.00137715	0.0145243
AT1G73230	1584.06	-0.437449	0.150142	-2.91356	0.00357329	0.0304025
AT1G73260	44.5995	-1.3264	0.487148	-2.72278	0.00647357	0.0484788
AT1G73330	398.473	1.24562	0.215575	5.77811	7.55441e-09	3.56175e-07
AT1G73480	608.286	1.02388	0.167216	6.12312	9.17592e-10	5.43597e-08
AT1G73540	327.43	0.765443	0.232126	3.29753	0.000975389	0.010985
AT1G73660	160.561	0.788807	0.273315	2.88607	0.00390082	0.0325463
AT1G73670	171.559	1.01691	0.260015	3.91097	9.19265e-05	0.00154856
AT1G73680	157.951	0.969365	0.300916	3.22138	0.00127575	0.0137089
AT1G73750	465.737	0.550682	0.189901	2.89983	0.0037336	0.0315141
AT1G73805	202.718	1.06323	0.254859	4.17184	3.02146e-05	0.000607878
AT1G73830	87.0378	1.0941	0.351367	3.11385	0.00184666	0.0182445
AT1G73870	207.818	1.20749	0.239352	5.04483	4.5392e-07	1.49456e-05
AT1G74060	1910.35	-0.416726	0.130428	-3.19506	0.00139802	0.0146765
AT1G74070	673.009	-0.738786	0.162004	-4.5603	5.10811e-06	0.000127378
AT1G74270	1237.25	-0.475202	0.148383	-3.20253	0.00136228	0.014377
AT1G74330	83.5498	1.03829	0.375136	2.76778	0.00564403	0.0432775
AT1G74450	268.403	1.33947	0.232483	5.76159	8.33255e-09	3.90552e-07
AT1G74670	2873.58	0.377928	0.138937	2.72014	0.00652548	0.0486904
AT1G74710	229.035	1.47935	0.249576	5.92747	3.07645e-09	1.59695e-07
AT1G74840	700.991	0.610125	0.184412	3.3085	0.000937987	0.0106239
AT1G74910	1354.71	0.469113	0.136937	3.42576	0.000613076	0.00755606
AT1G74950	390.02	0.830109	0.189892	4.37148	1.23407e-05	0.00027935
AT1G74970	4829.37	-0.470207	0.134741	-3.4897	0.000483563	0.00629066
AT1G75040	2421.93	1.54047	0.181456	8.48947	2.0759e-17	3.48227e-15
AT1G75100	276.244	0.926969	0.23075	4.0172	5.88931e-05	0.00105452
AT1G75150	32.0239	-1.56349	0.570704	-2.73957	0.00615191	0.0464629
AT1G75180	480.174	0.601902	0.196852	3.05764	0.00223085	0.0210072
AT1G75350	4053.61	-0.380388	0.135652	-2.80415	0.00504493	0.0396626
AT1G75380	5546.48	0.353462	0.123723	2.85687	0.00427839	0.0349643
AT1G75410	274.761	0.70492	0.233072	3.02447	0.00249066	0.0227849
AT1G75540	359.917	0.591483	0.197502	2.99482	0.00274609	0.0245577
AT1G75960	201.293	-1.14578	0.244687	-4.68263	2.83221e-06	7.49736e-05
AT1G76080	5475.5	-0.462634	0.131854	-3.50869	0.000450319	0.00597526
AT1G76090	981.542	0.916387	0.171306	5.34941	8.82418e-08	3.42146e-06
AT1G76150	381.854	0.616497	0.188711	3.26688	0.00108739	0.0120171
AT1G76180	5197.41	0.544615	0.129901	4.19253	2.75865e-05	0.000561454
AT1G76240	122.309	-1.06342	0.306896	-3.46509	0.000530054	0.00671992
AT1G76360	223.655	0.794001	0.236051	3.36368	0.000769115	0.00904547
AT1G76560	149.556	1.25659	0.274104	4.58437	4.55349e-06	0.000115548
AT1G76590	339.178	1.16141	0.203651	5.70295	1.17754e-08	5.36151e-07
AT1G76650	176.526	2.54523	0.644577	3.94868	7.8583e-05	0.0013517
AT1G76800	86.9442	1.69147	0.380711	4.44293	8.87409e-06	0.00020858
AT1G76900	398.587	0.593828	0.206611	2.87414	0.00405135	0.0335389
AT1G76960	1317.47	1.90576	0.18211	10.4649	1.25204e-25	4.43389e-23
AT1G76970	94.9942	1.12362	0.349187	3.21782	0.00129169	0.0138428
AT1G76980	43.79	1.69113	0.494554	3.41951	0.000627329	0.00769601
AT1G77210	657.548	0.898068	0.181408	4.95056	7.40019e-07	2.33987e-05
AT1G77290	39.5995	1.48828	0.532756	2.79355	0.00521326	0.0407323
AT1G77640	26.8802	2.78039	0.682045	4.07655	4.57097e-05	0.000844067
AT1G77670	205.581	-0.765574	0.238372	-3.21167	0.00131965	0.0140387
AT1G77760	553.625	0.675587	0.217349	3.1083	0.00188169	0.018493
AT1G77940	2352.4	-0.54386	0.153194	-3.55013	0.000385034	0.00523542
AT1G78020	810.889	-0.769753	0.181864	-4.23258	2.31029e-05	0.00048316
AT1G78070	270.395	1.05733	0.219179	4.82404	1.40677e-06	4.06129e-05
AT1G78100	551.533	0.622657	0.19964	3.1189	0.00181531	0.0180466
AT1G78170	174.672	-1.31957	0.256164	-5.15129	2.58705e-07	9.10093e-06
AT1G78290	113.981	1.19995	0.353649	3.39306	0.000691176	0.00828164
AT1G78630	8904.73	-0.499494	0.127498	-3.91766	8.94111e-05	0.00150938
AT1G78830	4033.97	0.815554	0.154825	5.26759	1.38225e-07	5.17078e-06
AT1G78850	2354.85	0.560524	0.128967	4.34626	1.38478e-05	0.000309074
AT1G79110	149.986	-1.52676	0.289551	-5.27287	1.34304e-07	5.03592e-06
AT1G79160	188.861	-1.46158	0.255509	-5.72029	1.06341e-08	4.8837e-07
AT1G79270	162.863	1.42301	0.265813	5.35342	8.6309e-08	3.35468e-06
AT1G79380	581.033	0.687435	0.185963	3.69663	0.00021848	0.00323278
AT1G79520	93.0845	1.37036	0.353445	3.87717	0.00010568	0.00173442
AT1G79550	2724.27	-0.352147	0.124824	-2.82116	0.00478504	0.0381409
AT1G79660	196.436	0.805329	0.2664	3.023	0.00250279	0.0228826
AT1G80120	48.6149	1.36109	0.468184	2.90717	0.00364718	0.0309486
AT1G80130	139.882	2.43735	0.302751	8.05068	8.23344e-16	1.18205e-13
AT1G80180	1515.71	0.805661	0.141926	5.67662	1.37379e-08	6.2195e-07
AT1G80300	734.594	0.434464	0.160065	2.71429	0.0066418	0.0494828
AT1G80380	2991.7	-0.436171	0.126729	-3.44177	0.00057792	0.00720469
AT1G80440	3159.99	1.34063	0.423228	3.16763	0.00153688	0.0157371
AT1G80480	1406.81	-0.459258	0.136288	-3.36977	0.000752301	0.00886736
AT1G80560	411.515	-0.619205	0.183676	-3.37118	0.000748468	0.00882871
AT1G80620	177.695	-0.811671	0.256662	-3.16242	0.00156466	0.0159631
AT1G80920	3144.55	1.24669	0.156254	7.97857	1.4804e-15	2.08775e-13
AT5G01410	2672.89	-0.573009	0.129681	-4.41859	9.9346e-06	0.000231121
AT5G01520	216.829	1.68293	0.256432	6.56286	5.27855e-11	3.87645e-09
AT5G01590	1392.8	-0.402475	0.140073	-2.87332	0.00406185	0.0336083
AT5G01600	1913.24	2.65246	0.145562	18.2222	3.44016e-74	4.98385e-71
AT5G01790	143.612	-1.52172	0.281248	-5.4106	6.28151e-08	2.52783e-06
AT5G01810	288.313	1.5147	0.219612	6.89719	5.3041e-12	4.56898e-10
AT5G01820	532.834	0.536026	0.172348	3.11014	0.00186999	0.0184293
AT5G01880	103.534	1.81185	0.330003	5.49039	4.01039e-08	1.65999e-06
AT5G02020	196.334	2.64885	0.286733	9.23802	2.51091e-20	5.97223e-18
AT5G02290	480.737	1.09461	0.1794	6.10149	1.05085e-09	6.13417e-08
AT5G02450	3279.89	-0.432952	0.138234	-3.13202	0.00173611	0.0173785
AT5G02500	17402.5	-0.640255	0.111979	-5.71762	1.08029e-08	4.94699e-07
AT5G02830	226.431	-1.14398	0.248677	-4.60028	4.21923e-06	0.00010758
AT5G02840	548.207	0.894399	0.172268	5.19189	2.0817e-07	7.52245e-06
AT5G02870	4218.59	-0.576056	0.124215	-4.63759	3.525e-06	9.14894e-05
AT5G02890	333.015	-0.602305	0.205327	-2.9334	0.00335276	0.0288652
AT5G03120	628.942	0.551009	0.181238	3.04025	0.0023638	0.0219264
AT5G03300	952.936	-0.431875	0.156496	-2.75966	0.00578611	0.0441818
AT5G03350	1240.63	0.777246	0.145125	5.35569	8.52323e-08	3.32093e-06
AT5G03355	131.886	1.40202	0.303432	4.62056	3.82711e-06	9.90079e-05
AT5G03470	358.577	0.969897	0.194937	4.97543	6.51013e-07	2.07077e-05
AT5G03520	912.91	0.56741	0.155786	3.64224	0.000270276	0.00386635
AT5G03545	94.1373	-2.15398	0.38276	-5.62749	1.82852e-08	8.05134e-07
AT5G04040	496.33	0.977002	0.181238	5.39071	7.01815e-08	2.77408e-06
AT5G04220	77.8715	1.295	0.372871	3.47305	0.000514583	0.0066079
AT5G04430	1583.96	-0.404259	0.133224	-3.03442	0.00241	0.0221976
AT5G04480	146.244	1.09455	0.280608	3.90063	9.59445e-05	0.00160438
AT5G04490	761.241	0.759151	0.166416	4.56178	5.07228e-06	0.000126696
AT5G04720	296.252	1.07259	0.241639	4.43882	9.04552e-06	0.000211984
AT5G04750	534.158	0.786742	0.172224	4.56812	4.92124e-06	0.000123504
AT5G04760	102.165	1.28344	0.346105	3.70824	0.000208702	0.0031112
AT5G04800	1268.79	-0.633606	0.148691	-4.26122	2.03318e-05	0.000434327
AT5G04830	406.393	0.687815	0.201002	3.42193	0.000621787	0.00764568
AT5G04950	341.979	1.61542	0.220123	7.3387	2.15676e-13	2.21743e-11
AT5G05100	539.519	0.592402	0.171907	3.44606	0.000568826	0.00710408
AT5G05140	189.26	1.37789	0.253713	5.43089	5.6073e-08	2.26797e-06
AT5G05250	407.865	-4.62189	0.251744	-18.3595	2.77149e-75	4.41664e-72
AT5G05440	372.339	0.750765	0.228953	3.27912	0.0010413	0.0116043
AT5G05580	383.786	-0.88081	0.190146	-4.63228	3.61669e-06	9.37163e-05
AT5G05600	190.172	1.69973	0.286781	5.92692	3.08664e-09	1.59703e-07
AT5G05960	144.627	1.14743	0.284584	4.03196	5.53142e-05	0.000999418
AT5G06270	228.434	-0.750767	0.243545	-3.08266	0.00205159	0.0197548
AT5G06290	2902.69	-0.383965	0.130082	-2.95171	0.00316024	0.02749
AT5G06320	1210.73	0.730444	0.148832	4.90783	9.20892e-07	2.80599e-05
AT5G06530	402.623	1.16694	0.187915	6.20992	5.30115e-10	3.26174e-08
AT5G06750	116.697	1.04891	0.314189	3.33848	0.000842382	0.00972064
AT5G06870	440.171	1.09732	0.183911	5.96662	2.42223e-09	1.31295e-07
AT5G06980	295.506	1.78991	0.229992	7.78252	7.10955e-15	8.64869e-13
AT5G07090	2604.88	-0.526269	0.131	-4.01733	5.88615e-05	0.00105452
AT5G07100	63.0411	1.3446	0.414169	3.2465	0.00116832	0.0127438
AT5G07322	40.8369	2.06635	0.547365	3.77508	0.000159958	0.00247485
AT5G07740	171.679	0.760334	0.269034	2.82617	0.00471084	0.0377056
AT5G08020	69.3653	-1.18813	0.409796	-2.89933	0.00373967	0.0315486
AT5G08050	2764.3	-0.43907	0.142005	-3.09192	0.00198866	0.0193122
AT5G08150	81.1675	2.59217	0.401566	6.45516	1.08104e-10	7.49021e-09
AT5G08240	88.5102	1.31374	0.347072	3.78521	0.000153579	0.00239474
AT5G08280	3399.68	-0.547729	0.125414	-4.36735	1.25761e-05	0.000282669
AT5G08330	2573.74	0.483083	0.145725	3.31504	0.000916311	0.0104079
AT5G08610	411.249	-0.616746	0.217966	-2.82955	0.00466131	0.0373655
AT5G08640	114.661	-0.951415	0.309004	-3.07898	0.00207713	0.0199251
AT5G09440	251.081	1.07088	0.225788	4.74287	2.10715e-06	5.80961e-05
AT5G09510	1542.45	-0.52623	0.143391	-3.6699	0.000242647	0.0035364
AT5G09530	84.354	1.34185	0.385651	3.47945	0.000502446	0.0064729
AT5G09650	2754.76	-0.368229	0.12615	-2.91898	0.00351177	0.0299751
AT5G10170	209.445	-0.775025	0.250153	-3.0982	0.00194699	0.0189885
AT5G10180	1547.46	0.594669	0.144081	4.12732	3.67016e-05	0.000708083
AT5G10360	3769.34	-0.50468	0.125786	-4.01222	6.01507e-05	0.00107462
AT5G10380	1452.67	1.72875	0.191372	9.0335	1.66268e-19	3.62966e-17
AT5G10390	382.43	-0.637101	0.189107	-3.369	0.000754424	0.00888581
AT5G10400	581.57	-0.557239	0.173033	-3.22042	0.00128003	0.0137457
AT5G10480	898.072	-0.467837	0.151762	-3.0827	0.0020513	0.0197548
AT5G10750	405.586	1.02985	0.20979	4.90897	9.15542e-07	2.8004e-05
AT5G10760	2465.87	1.0994	0.345787	3.17941	0.00147574	0.0152858
AT5G10770	282.552	0.584117	0.211074	2.76735	0.00565138	0.0432775
AT5G11090	309.982	1.07094	0.216848	4.93868	7.86533e-07	2.45768e-05
AT5G11450	1377.78	-0.547236	0.138694	-3.94565	7.95839e-05	0.0013657
AT5G11650	240.098	1.16756	0.228312	5.1139	3.15573e-07	1.0815e-05
AT5G11670	2754.01	-0.341692	0.126018	-2.71147	0.00669866	0.0498133
AT5G11700	444.866	0.803465	0.188778	4.25614	2.07986e-05	0.000440753
AT5G11880	768.842	-0.543593	0.156813	-3.46652	0.000527246	0.00671992
AT5G11950	226.459	-0.6288	0.229803	-2.73625	0.00621433	0.0467859
AT5G12860	4499.29	-0.49321	0.119695	-4.12056	3.77954e-05	0.000722191
AT5G13100	542.958	0.523055	0.172355	3.03476	0.00240727	0.0221876
AT5G13120	1458.46	-0.507582	0.143441	-3.53861	0.000402237	0.00542765
AT5G13140	837.133	-0.636443	0.156462	-4.06772	4.74757e-05	0.000871628
AT5G13180	1273.73	0.526776	0.141067	3.73424	0.000188286	0.00284432
AT5G13190	599.238	0.902587	0.190595	4.73564	2.18365e-06	5.97916e-05
AT5G13200	247.486	1.32565	0.234856	5.64453	1.6563e-08	7.35232e-07
AT5G13220	40.1614	1.47142	0.514082	2.86223	0.00420672	0.0345915
AT5G13320	97.5408	2.17548	0.384557	5.65712	1.53937e-08	6.87153e-07
AT5G13510	547.14	-0.560779	0.17608	-3.18479	0.0014486	0.015039
AT5G13630	9392.52	0.466217	0.146439	3.18371	0.00145402	0.0150855
AT5G13730	298.878	-0.69161	0.226757	-3.05	0.00228841	0.0213889
AT5G13740	616.723	-1.15025	0.168082	-6.84339	7.73388e-12	6.45273e-10
AT5G13770	444.561	0.595755	0.184495	3.2291	0.00124179	0.0134164
AT5G13800	504.928	1.03189	0.177017	5.82933	5.56506e-09	2.71207e-07
AT5G13930	291.397	-1.21747	0.210632	-5.78008	7.46633e-09	3.53066e-07
AT5G14030	1103.09	-0.452649	0.145676	-3.10723	0.0018885	0.0185337
AT5G14060	2054.64	1.36172	0.132786	10.2549	1.12456e-24	3.73353e-22
AT5G14120	3358.06	1.08423	0.14637	7.40744	1.28764e-13	1.34999e-11
AT5G14540	456.029	0.820282	0.181231	4.52617	6.00632e-06	0.000146132
AT5G14660	714.582	-0.467068	0.15827	-2.95107	0.00316671	0.0275312
AT5G14740	8150.73	-2.06389	0.118907	-17.3572	1.74126e-67	2.13452e-64
AT5G14780	1869.08	0.572794	0.132994	4.30691	1.65554e-05	0.000361807
AT5G14920	1085.44	0.477739	0.14768	3.23496	0.00121661	0.0132161
AT5G15090	1303.24	-0.415604	0.144937	-2.86748	0.00413755	0.0340931
AT5G15200	6110.76	-0.481697	0.130822	-3.68207	0.000231351	0.00338861
AT5G15210	257.293	-0.846349	0.219024	-3.86419	0.000111459	0.00181988
AT5G15350	2214.43	0.561326	0.14909	3.765	0.000166547	0.00256434
AT5G15780	886.08	0.718444	0.165329	4.34554	1.38932e-05	0.000309652
AT5G16080	51.907	1.49133	0.467197	3.19208	0.00141253	0.0147801
AT5G16110	1215.56	0.670924	0.168188	3.98913	6.63167e-05	0.0011639
AT5G16120	345.797	0.994243	0.206774	4.80835	1.52178e-06	4.36171e-05
AT5G16130	1999.57	-0.449471	0.131389	-3.42091	0.000624127	0.00766384
AT5G16370	937.391	0.961192	0.186359	5.15773	2.4996e-07	8.8519e-06
AT5G02575	43.0788	-1.56288	0.481804	-3.24381	0.00117941	0.0128381
AT5G16620	945.604	-0.446845	0.147266	-3.03427	0.00241115	0.0221976
AT5G16910	217.921	1.03114	0.249279	4.13647	3.52683e-05	0.000688769
AT5G17000	211.284	0.915012	0.237744	3.84874	0.000118729	0.00190597
AT5G17350	78.2651	1.05983	0.36575	2.8977	0.00375913	0.0316296
AT5G17460	285.611	1.44241	0.219286	6.57776	4.77599e-11	3.55655e-09
AT5G17630	329.768	-0.71235	0.202207	-3.52288	0.000426887	0.00570232
AT5G17640	263.59	1.13461	0.219856	5.1607	2.46034e-07	8.7323e-06
AT5G17850	84.503	1.20404	0.384197	3.13392	0.0017249	0.0173098
AT5G17870	4544.98	-0.47775	0.144946	-3.29605	0.000980546	0.0110275
AT5G17920	22928	-0.667169	0.113477	-5.87934	4.11908e-09	2.07071e-07
AT5G18130	444.587	1.53495	0.197567	7.76925	7.89529e-15	9.4601e-13
AT5G18170	643.996	0.804743	0.164624	4.88838	1.01668e-06	3.03974e-05
AT5G18310	297.9	0.760414	0.207258	3.66892	0.000243579	0.00354488
AT5G18380	8434.18	-0.402205	0.138602	-2.90188	0.00370933	0.0313424
AT5G18630	332.107	0.769206	0.220118	3.49451	0.000474932	0.00621389
AT5G18640	250.637	0.650569	0.222458	2.92446	0.00345056	0.0295635
AT5G18660	1121.11	-0.603072	0.145161	-4.15451	3.25982e-05	0.000644522
AT5G19080	88.0296	1.47027	0.349929	4.20164	2.64994e-05	0.000543235
AT5G19140	11696.7	0.884719	0.132124	6.69612	2.14032e-11	1.63981e-09
AT5G19190	1483.63	1.70922	0.156278	10.937	7.66606e-28	2.90872e-25
AT5G19240	628.526	0.730523	0.182839	3.99544	6.45745e-05	0.00113719
AT5G19290	896.167	-0.494046	0.151447	-3.26218	0.0011056	0.0121929
AT5G19750	416.902	-0.755839	0.195553	-3.86514	0.000111025	0.00181466
AT5G20040	266.687	-0.661757	0.22924	-2.88674	0.0038925	0.0325323
AT5G20150	132.372	-0.859845	0.307302	-2.79805	0.00514129	0.0403008
AT5G20190	1085.56	0.545342	0.158491	3.44084	0.000579919	0.00721435
AT5G20230	1660.85	0.779156	0.164897	4.72511	2.29993e-06	6.2439e-05
AT5G20250	4250.73	1.28025	0.138688	9.23115	2.67735e-20	6.27444e-18
AT5G20290	8650.16	-0.439206	0.125767	-3.49222	0.000479023	0.0062418
AT5G20630	14294.8	-1.29906	0.134258	-9.67585	3.81903e-22	1.04931e-19
AT5G20700	2015.51	-0.441786	0.145032	-3.04613	0.00231808	0.0216281
AT5G20720	5755.55	-0.60287	0.13057	-4.61723	3.88903e-06	0.000100122
AT5G20790	26.2221	-4.79421	1.62112	-2.95735	0.00310294	0.0271248
AT5G20950	1274.15	0.481171	0.142506	3.37649	0.000734172	0.00869871
AT5G21020	2037.37	0.467148	0.157589	2.96434	0.00303336	0.0266041
AT5G21140	54.7536	1.24409	0.439332	2.83177	0.00462917	0.0371826
AT5G21170	1126.6	0.645505	0.180953	3.56725	0.000360747	0.00496597
AT5G21920	850.262	-0.641739	0.175706	-3.65235	0.000259852	0.00374189
AT5G22000	511.508	0.675775	0.173977	3.88428	0.000102635	0.00168966
AT5G22050	216.073	0.780922	0.233201	3.34871	0.000811895	0.00945698
AT5G22270	280.491	0.735523	0.21991	3.34465	0.000823867	0.00956935
AT5G22290	106.175	0.937359	0.31263	2.9983	0.00271494	0.0243748
AT5G22300	128.959	1.10955	0.327589	3.38702	0.000706551	0.00843416
AT5G22310	111.36	1.20432	0.33888	3.55381	0.000379695	0.0051983
AT5G22390	243.47	0.9254	0.226722	4.08164	4.47187e-05	0.000830579
AT5G03395	30.7123	2.06259	0.59931	3.44161	0.000578256	0.00720469
AT5G22430	64.6747	-2.59446	0.501785	-5.17045	2.33528e-07	8.30693e-06
AT5G22440	840.273	-0.458308	0.155834	-2.941	0.00327158	0.0282426
AT5G22640	910.133	-0.592317	0.160315	-3.69471	0.000220139	0.00325128
AT5G22650	1076.16	-0.465556	0.147037	-3.16625	0.00154419	0.0157846
AT5G22690	45.6205	1.37267	0.472733	2.90369	0.00368795	0.0312281
AT5G22880	1645.53	-0.619738	0.157122	-3.94432	8.00274e-05	0.00136984
AT5G22940	165.897	1.22438	0.287586	4.25745	2.06773e-05	0.000439352
AT5G23010	3425.61	0.36057	0.126488	2.85063	0.00436331	0.0354583
AT5G23210	520.058	0.645586	0.173855	3.71335	0.000204532	0.00305482
AT5G23240	1009.61	-1.28516	0.148303	-8.66578	4.48436e-18	8.60997e-16
AT5G23310	452.389	-0.496192	0.181211	-2.7382	0.00617772	0.0465917
AT5G23420	253.86	-0.948553	0.220083	-4.30997	1.63274e-05	0.000358394
AT5G03615	57.795	3.04181	0.482394	6.30566	2.86969e-10	1.82197e-08
AT5G23535	250.179	-0.829564	0.224935	-3.68802	0.000226007	0.00332256
AT5G23740	1679.79	-0.412076	0.142459	-2.89259	0.0038208	0.0320218
AT5G23810	30.278	-1.71628	0.583235	-2.9427	0.00325367	0.0281337
AT5G23870	181.34	1.00596	0.250742	4.01192	6.02263e-05	0.00107477
AT5G23920	578.719	-0.502845	0.179699	-2.79826	0.00513787	0.0402939
AT5G23940	883.059	-0.498133	0.17149	-2.90474	0.00367557	0.0311398
AT5G24030	257.748	1.91399	0.231706	8.26041	1.45173e-16	2.26812e-14
AT5G24120	211.647	1.96155	0.250935	7.81696	5.41147e-15	6.73728e-13
AT5G24200	73.3961	1.44974	0.424728	3.41333	0.000641741	0.00784865
AT5G24210	553.1	0.518606	0.176841	2.93262	0.00336115	0.0289219
AT5G24314	1345.37	-0.633838	0.151402	-4.18647	2.83327e-05	0.00057444
AT5G24530	885.423	0.997257	0.174288	5.72188	1.05349e-08	4.85215e-07
AT5G24590	327.61	0.952404	0.216082	4.40761	1.04519e-05	0.000242801
AT5G24770	1008.46	0.956222	0.15573	6.14026	8.23864e-10	4.93575e-08
AT5G24780	284.456	-1.03372	0.24873	-4.156	3.23874e-05	0.000641948
AT5G24870	61.6701	1.18495	0.411938	2.87652	0.00402083	0.0333208
AT5G24890	602.018	0.946835	0.177114	5.34591	8.99645e-08	3.47979e-06
AT5G25140	76.8946	1.89615	0.386301	4.90847	9.17904e-07	2.80224e-05
AT5G25190	267.992	1.5085	0.248682	6.06597	1.31162e-09	7.49177e-08
AT5G25240	273.119	2.37654	0.279055	8.5164	1.64593e-17	2.82037e-15
AT5G25250	170.396	1.51537	0.262027	5.78327	7.32632e-09	3.49558e-07
AT5G25260	47.4807	3.41072	0.592998	5.75165	8.83743e-09	4.10593e-07
AT5G25280	2142.92	1.66752	0.330659	5.04301	4.58254e-07	1.50572e-05
AT5G25350	356.578	0.881782	0.1961	4.4966	6.90484e-06	0.000165219
AT5G25440	145.878	0.757133	0.273409	2.76923	0.00561894	0.0431535
AT5G25460	3515.41	-0.438075	0.12437	-3.52236	0.000427725	0.00570874
AT5G26340	1110.35	0.966066	0.155078	6.22956	4.67743e-10	2.90037e-08
AT5G26740	342.878	1.06707	0.197366	5.40654	6.42543e-08	2.57276e-06
AT5G26731	39.1709	1.53737	0.544727	2.82228	0.00476832	0.038032
AT5G26690	29.2468	2.2985	0.615147	3.7365	0.000186602	0.0028267
AT5G26770	83.4608	1.18586	0.371419	3.19279	0.00140908	0.0147629
AT5G26800	246.425	-0.628437	0.22662	-2.77309	0.00555274	0.0427418
AT5G26920	214.166	1.0566	0.254443	4.15259	3.2873e-05	0.000649151
AT5G27120	320.288	-0.755589	0.221538	-3.41065	0.000648074	0.0078958
AT5G27350	699.921	1.23007	0.175063	7.02646	2.11837e-12	1.87547e-10
AT5G27420	305.034	0.901778	0.243214	3.70775	0.00020911	0.00311438
AT5G27520	173.818	1.08543	0.260197	4.17158	3.0249e-05	0.000607878
AT5G27920	133.591	1.54084	0.321568	4.79164	1.6542e-06	4.67398e-05
AT5G28020	508.343	0.983163	0.186387	5.27484	1.32869e-07	4.99387e-06
AT5G28500	2751.12	-0.413778	0.135563	-3.0523	0.00227096	0.0212758
AT5G28540	1825.06	-0.495303	0.142262	-3.48162	0.000498382	0.00643615
AT5G28770	379.765	0.735358	0.212204	3.46533	0.000529572	0.00671992
AT5G30510	6705.73	-0.374559	0.125715	-2.97942	0.00288791	0.0255676
AT5G35740	72.7956	-1.1883	0.381652	-3.11355	0.00184849	0.0182512
AT5G35970	1184.41	1.16248	0.161088	7.21648	5.33521e-13	5.15285e-11
AT5G36120	568.841	-0.50604	0.175764	-2.87908	0.00398833	0.0331343
AT5G37260	65.5903	-2.79277	0.485417	-5.75335	8.74945e-09	4.07694e-07
AT5G37540	83.4618	1.00779	0.356001	2.83085	0.00464238	0.0372538
AT5G37600	1387.46	0.638099	0.142459	4.47916	7.49362e-06	0.000177971
AT5G37710	121.751	1.39843	0.311875	4.48394	7.3278e-06	0.000174292
AT5G37770	749.908	0.793737	0.200311	3.96252	7.41615e-05	0.00128321
AT5G38410	159501	-0.799123	0.125089	-6.38844	1.67587e-10	1.11278e-08
AT5G38420	28065.3	-0.723661	0.129039	-5.60807	2.04591e-08	8.848e-07
AT5G38430	45067.3	-1.20443	0.127489	-9.44736	3.47494e-21	9.07813e-19
AT5G38530	180.189	-0.802761	0.274797	-2.92129	0.0034859	0.0298342
AT5G38710	48.3075	1.43765	0.459007	3.1321	0.00173562	0.0173785
AT5G39410	348.464	-0.710042	0.194756	-3.6458	0.000266564	0.00382074
AT5G39520	34.6229	2.06238	0.596729	3.45615	0.000547955	0.00688698
AT5G39610	57.8119	2.85131	0.478449	5.95948	2.53037e-09	1.35771e-07
AT5G39740	2968.57	-0.39156	0.127296	-3.07597	0.0020982	0.0200341
AT5G39760	225.195	-0.797769	0.241147	-3.30823	0.000938879	0.0106264
AT5G39860	97.0886	-1.4771	0.35089	-4.20957	2.55852e-05	0.000527458
AT5G39980	99.7781	-0.981449	0.340345	-2.88369	0.0039305	0.0327768
AT5G40240	175.04	0.87343	0.256066	3.41095	0.000647368	0.00789323
AT5G40340	405.596	0.888158	0.232677	3.81713	0.000135015	0.00213819
AT5G40690	66.1412	1.39077	0.419398	3.31611	0.0009128	0.0103775
AT5G40720	143.605	1.78203	0.29506	6.03953	1.54562e-09	8.70353e-08
AT5G40780	422.618	0.619749	0.199024	3.11394	0.00184605	0.0182445
AT5G40830	248.088	-0.699734	0.230002	-3.0423	0.00234777	0.0218412
AT5G40890	1195.68	0.825174	0.158344	5.21127	1.87556e-07	6.87103e-06
AT5G40950	4792.9	-0.46775	0.135531	-3.45124	0.000558018	0.00699102
AT5G41100	130.745	0.86868	0.293256	2.96219	0.00305457	0.026746
AT5G41600	428.917	0.78765	0.19493	4.04068	5.32959e-05	0.00096514
AT5G41700	4899.96	0.617518	0.131747	4.68713	2.77058e-06	7.3464e-05
AT5G41740	88.6781	1.24311	0.352785	3.52371	0.000425544	0.00568915
AT5G41750	126.812	1.88539	0.317524	5.93778	2.88911e-09	1.5296e-07
AT5G41900	94.1766	-1.37684	0.338207	-4.07099	4.68137e-05	0.000860465
AT5G42050	1174.75	0.703395	0.148712	4.72992	2.24606e-06	6.12897e-05
AT5G42100	911.886	0.757527	0.148285	5.10859	3.24564e-07	1.10755e-05
AT5G42130	484.03	-0.708163	0.179741	-3.9399	8.15169e-05	0.00138936
AT5G42200	204.668	1.18906	0.263184	4.51799	6.2428e-06	0.000150735
AT5G42250	527.628	0.536588	0.174054	3.08289	0.00205	0.0197548
AT5G42380	30.694	2.11551	0.59305	3.56717	0.000360855	0.00496597
AT5G42830	44.7704	2.37672	0.511987	4.64215	3.44797e-06	8.96359e-05
AT5G42950	318.368	0.679069	0.230722	2.94324	0.00324795	0.0280995
AT5G43150	409.176	1.105	0.197649	5.59074	2.26108e-08	9.71651e-07
AT5G43190	259.724	1.29446	0.226072	5.72588	1.029e-08	4.7531e-07
AT5G43260	422.304	0.547477	0.187877	2.91402	0.00356806	0.0303743
AT5G43450	243.327	0.716669	0.2231	3.21232	0.00131668	0.0140164
AT5G43700	707.119	0.586375	0.173414	3.38136	0.000721273	0.00857777
AT5G43780	1133.45	0.581014	0.150457	3.86167	0.000112615	0.00182971
AT5G43850	890.89	0.69523	0.158361	4.39016	1.13265e-05	0.00026046
AT5G43930	112.221	1.04847	0.316045	3.31749	0.000908306	0.0103391
AT5G43970	1164.77	-0.490214	0.162603	-3.0148	0.00257152	0.0232972
AT5G44260	440.637	1.97217	0.225283	8.75418	2.05596e-18	4.04491e-16
AT5G44290	449.031	0.623945	0.184601	3.37998	0.000724923	0.00860832
AT5G44340	5050.8	-0.406116	0.132597	-3.06279	0.00219281	0.0207141
AT5G44420	67.7125	-4.7765	0.586078	-8.14994	3.64114e-16	5.42292e-14
AT5G44430	36.63	-4.21146	0.726471	-5.79714	6.74543e-09	3.23781e-07
AT5G44572	142.263	1.29449	0.296305	4.36879	1.24939e-05	0.000281617
AT5G44580	1069.63	1.06605	0.162419	6.5636	5.2525e-11	3.87517e-09
AT5G44650	960.787	-0.527459	0.153899	-3.42731	0.000609588	0.00753054
AT5G44680	1473.96	0.480884	0.14894	3.22871	0.00124348	0.0134256
AT5G44785	244.472	-0.63918	0.221681	-2.88332	0.00393502	0.0327973
AT5G45110	328.859	0.841877	0.20467	4.11333	3.89984e-05	0.000738537
AT5G45340	108.344	1.33101	0.345264	3.85504	0.00011571	0.00187013
AT5G45380	168.504	1.69549	0.285317	5.94246	2.80774e-09	1.49147e-07
AT5G45410	454.367	0.803648	0.186492	4.30929	1.63777e-05	0.000359004
AT5G45680	1658.41	-0.483087	0.141627	-3.41099	0.000647285	0.00789323
AT5G45750	622.436	0.574065	0.188175	3.0507	0.00228308	0.0213517
AT5G45930	850.141	-0.498144	0.151864	-3.2802	0.00103734	0.0115763
AT5G46290	1697.92	-0.438332	0.13794	-3.17771	0.00148445	0.0153413
AT5G46580	721.948	-0.620573	0.169925	-3.65204	0.000260166	0.00374189
AT5G46690	233.92	-1.10546	0.233189	-4.74061	2.13079e-06	5.85452e-05
AT5G47120	1428.61	0.646185	0.144908	4.45929	8.22308e-06	0.000194138
AT5G47190	3426.8	-0.416834	0.130045	-3.2053	0.00134922	0.014277
AT5G47210	3890.77	-0.350997	0.121285	-2.89398	0.00380387	0.0319549
AT5G47220	209.43	1.27937	0.24637	5.19288	2.0706e-07	7.49935e-06
AT5G47390	384.377	0.540518	0.188983	2.86014	0.00423459	0.034699
AT5G47560	1236.93	1.37984	0.140883	9.79422	1.19209e-22	3.39236e-20
AT5G47700	5237.8	-0.53794	0.155218	-3.46571	0.000528839	0.00671992
AT5G47860	290.201	0.729057	0.213028	3.42234	0.000620835	0.00763987
AT5G48160	783.051	0.4463	0.158665	2.81284	0.00491061	0.0389137
AT5G48380	795.985	0.635534	0.15427	4.11963	3.79482e-05	0.00072357
AT5G48412	628.912	0.535074	0.17579	3.04383	0.00233589	0.0217561
AT5G48470	142.915	-0.964273	0.291632	-3.30647	0.000944788	0.0106857
AT5G48490	1170.98	1.42297	0.179008	7.94919	1.87735e-15	2.49312e-13
AT5G48580	503.54	-0.607668	0.178504	-3.40423	0.000663503	0.00801637
AT5G48880	508.39	-0.52218	0.182574	-2.8601	0.00423504	0.034699
AT5G48930	1170.62	-0.604776	0.14155	-4.27251	1.93281e-05	0.000414553
AT5G49280	116.794	1.81935	0.349977	5.19847	2.00935e-07	7.31073e-06
AT5G49360	4197.34	1.86674	0.121352	15.3828	2.13359e-53	1.88894e-50
AT5G49450	279.756	1.0022	0.236368	4.24001	2.23508e-05	0.000469278
AT5G49525	39.581	2.2606	0.540578	4.18183	2.89178e-05	0.000584815
AT5G49630	704.952	0.439639	0.162219	2.71015	0.00672524	0.0499876
AT5G49730	2887.26	0.85557	0.130906	6.53577	6.32825e-11	4.52229e-09
AT5G49740	1174.41	0.576975	0.144238	4.00015	6.33037e-05	0.00111841
AT5G49910	2310.08	-0.904271	0.132064	-6.84723	7.52932e-12	6.31512e-10
AT5G49990	126.19	0.827964	0.299874	2.76104	0.00576174	0.0440168
AT5G50100	234.768	1.03751	0.227524	4.55999	5.11557e-06	0.000127378
AT5G50200	146.048	0.828285	0.272375	3.04097	0.00235818	0.0218998
AT5G50400	899.306	3.06084	0.177331	17.2606	9.31816e-67	1.06067e-63
AT5G50570	502.317	1.27191	0.178125	7.14054	9.29652e-13	8.51433e-11
AT5G50670	483.716	1.27792	0.178607	7.15492	8.37212e-13	7.75686e-11
AT5G50900	268.791	0.581062	0.213234	2.72501	0.00643005	0.0482313
AT5G50915	238.454	-0.747123	0.223638	-3.34077	0.000835471	0.00965487
AT5G51070	974.094	0.655863	0.172157	3.80969	0.000139143	0.00218892
AT5G51110	2871.41	-0.489558	0.142294	-3.44047	0.000580702	0.00721846
AT5G51550	3218.94	0.836519	0.149687	5.58845	2.29102e-08	9.78812e-07
AT5G51720	1612.85	1.14448	0.15654	7.31111	2.64953e-13	2.63893e-11
AT5G51790	50.9025	1.23769	0.44529	2.77952	0.00544393	0.0421547
AT5G51820	1528.02	-0.541089	0.136127	-3.97488	7.0415e-05	0.00122638
AT5G52010	211.023	-0.686194	0.233837	-2.93449	0.00334093	0.0287945
AT5G52050	133.039	2.23533	0.781523	2.86022	0.00423352	0.034699
AT5G52310	1624.45	0.561243	0.171741	3.26796	0.00108325	0.0119904
AT5G52570	60.1416	1.49023	0.41677	3.57565	0.000349356	0.00482856
AT5G52650	2239.27	-0.518699	0.143151	-3.62343	0.000290724	0.00412186
AT5G52740	24.8036	2.82674	0.739928	3.82029	0.000133295	0.00211995
AT5G52750	183.88	0.751622	0.267718	2.80751	0.0049926	0.0393677
AT5G52760	133.354	1.33243	0.291906	4.56459	5.00462e-06	0.000125399
AT5G52780	338.868	-0.809647	0.201155	-4.025	5.69758e-05	0.00102479
AT5G52900	135.164	1.08343	0.296209	3.65763	0.000254556	0.00367113
AT5G53120	372.269	0.779967	0.206474	3.77756	0.000158374	0.0024551
AT5G53280	124.735	-0.977871	0.311154	-3.14272	0.00167386	0.0168827
AT5G53350	827.546	0.455551	0.167476	2.7201	0.00652627	0.0486904
AT5G53450	746.485	-2.10166	0.169915	-12.3689	3.85235e-35	2.27374e-32
AT5G53500	444.92	0.63685	0.18233	3.49285	0.000477893	0.00623726
AT5G53550	162.078	1.8467	0.28937	6.38178	1.75041e-10	1.14792e-08
AT5G53870	39.8459	2.40447	0.554112	4.33932	1.42922e-05	0.000317215
AT5G53970	173.48	1.26437	0.258723	4.88694	1.02413e-06	3.05058e-05
AT5G54080	291.621	0.845931	0.21911	3.86077	0.000113032	0.0018343
AT5G54145	259.454	0.664406	0.231643	2.86823	0.00412781	0.0340304
AT5G54300	114.398	0.887099	0.303056	2.92718	0.00342056	0.029338
AT5G54380	541.5	1.04091	0.178239	5.83996	5.22143e-09	2.56027e-07
AT5G54510	599.903	0.926918	0.167316	5.53993	3.02591e-08	1.27232e-06
AT5G54640	451.013	-0.572718	0.205472	-2.78733	0.00531443	0.0413327
AT5G54710	138.709	1.677	0.305997	5.48044	4.24258e-08	1.74702e-06
AT5G54770	64431	-0.652956	0.121135	-5.39033	7.03269e-08	2.77408e-06
AT5G54940	1845.2	0.796897	0.134481	5.92572	3.10923e-09	1.59834e-07
AT5G54970	150.167	-0.798149	0.27542	-2.89793	0.00375636	0.0316296
AT5G55170	25.2602	1.77258	0.634746	2.79258	0.00522901	0.0408278
AT5G55220	1237.51	-0.563036	0.172247	-3.26876	0.00108019	0.0119707
AT5G55280	986.221	-0.771219	0.1465	-5.26428	1.40743e-07	5.25266e-06
AT5G55480	281.227	-0.612973	0.211535	-2.89774	0.00375859	0.0316296
AT5G55580	169.339	-0.727151	0.257398	-2.82501	0.00472791	0.0377931
AT5G55620	349.835	-0.67625	0.203712	-3.31963	0.000901368	0.0102748
AT5G55710	747.444	-0.486802	0.157882	-3.08332	0.00204705	0.0197548
AT5G55910	713.901	0.499758	0.164533	3.03744	0.00238596	0.022062
AT5G55970	123.227	1.2533	0.328553	3.81461	0.000136396	0.00215422
AT5G56000	269.581	-0.736404	0.231839	-3.17636	0.00149138	0.0153929
AT5G56010	1780.06	-1.16279	0.136465	-8.52077	1.5849e-17	2.74532e-15
AT5G56030	2032.84	-0.988717	0.130139	-7.59741	3.02108e-14	3.41447e-12
AT5G56040	193.29	-0.879035	0.247888	-3.54609	0.000390986	0.00529376
AT5G56080	216.403	5.42419	0.4005	13.5435	8.65101e-42	6.26648e-39
AT5G56100	620.573	0.84049	0.170848	4.91953	8.67527e-07	2.67406e-05
AT5G56150	319.415	0.617409	0.200615	3.07758	0.00208692	0.0199694
AT5G56180	200.218	0.687732	0.242529	2.83567	0.00457301	0.0367872
AT5G56670	2351.15	-0.491397	0.161915	-3.03491	0.00240604	0.0221876
AT5G56750	270.384	1.06668	0.21675	4.92124	8.59978e-07	2.65593e-05
AT5G56870	545.818	2.22354	0.182417	12.1893	3.5435e-34	2.01676e-31
AT5G56980	166.418	0.867901	0.262585	3.30522	0.000949011	0.0107258
AT5G57050	158.412	1.32698	0.268781	4.93702	7.93245e-07	2.47381e-05
AT5G57150	142.545	1.08672	0.278277	3.90517	9.41576e-05	0.00157947
AT5G57220	73.1101	1.11703	0.388812	2.87292	0.00406694	0.033633
AT5G57290	4397.75	-0.44485	0.140175	-3.17354	0.00150594	0.015493
AT5G57340	170.094	1.21411	0.265172	4.57857	4.68157e-06	0.000118234
AT5G57345	2395.49	0.751302	0.133974	5.60783	2.04877e-08	8.848e-07
AT5G57550	76.9305	2.60441	0.405715	6.41932	1.36884e-10	9.20414e-09
AT5G57560	3196.91	3.10347	0.614625	5.04937	4.43267e-07	1.46251e-05
AT5G57630	812.168	0.507015	0.160768	3.15371	0.00161207	0.016363
AT5G57655	1142.68	0.608657	0.145153	4.19322	2.75022e-05	0.000560455
AT5G57660	3373.99	0.889681	0.147867	6.01676	1.77938e-09	9.81184e-08
AT5G57700	203.639	-0.694511	0.238668	-2.90994	0.00361498	0.0307081
AT5G57785	149.604	0.810014	0.287133	2.82104	0.00478675	0.0381409
AT5G57930	1412.14	-0.509618	0.136853	-3.72383	0.00019622	0.00295214
AT5G58120	73.5695	1.37505	0.418879	3.2827	0.00102819	0.0115065
AT5G58250	3339.7	-0.517214	0.136713	-3.78321	0.000154816	0.00240698
AT5G58260	840.906	-0.520808	0.15552	-3.34881	0.000811595	0.00945698
AT5G58310	70.4154	-2.11045	0.426913	-4.94351	7.67281e-07	2.40697e-05
AT5G58350	141.838	1.10724	0.300451	3.68526	0.000228473	0.00335571
AT5G58430	640.636	0.517312	0.180834	2.86071	0.004227	0.0346867
AT5G58650	125.375	1.14307	0.312112	3.66238	0.000249884	0.00361953
AT5G58720	268.226	0.869481	0.214456	4.05435	5.02734e-05	0.000914562
AT5G58860	41.6036	1.959	0.513237	3.81695	0.000135113	0.00213819
AT5G58870	420.107	0.567745	0.190611	2.97855	0.00289615	0.0256263
AT5G59080	390.973	1.10058	0.194356	5.66268	1.4903e-08	6.68999e-07
AT5G59130	356.185	-0.577398	0.200713	-2.87673	0.00401819	0.0333162
AT5G59220	54.6949	1.70685	0.443491	3.84866	0.000118765	0.00190597
AT5G59300	377.212	0.81748	0.194539	4.20214	2.64406e-05	0.000542987
AT5G59400	148.318	1.09598	0.291536	3.75933	0.000170372	0.00261565
AT5G59420	652.972	0.500457	0.161975	3.08972	0.00200344	0.0194202
AT5G59430	325.135	1.03379	0.201125	5.14002	2.74707e-07	9.55836e-06
AT5G59680	55.3902	1.45097	0.47537	3.05231	0.00227089	0.0212758
AT5G59690	1517.78	-0.727271	0.151711	-4.79378	1.63665e-06	4.63262e-05
AT5G59780	189.131	1.3645	0.268489	5.08212	3.73243e-07	1.25221e-05
AT5G59850	1504.47	-0.491442	0.140092	-3.50799	0.000451498	0.00598094
AT5G59870	1055.29	-0.802051	0.147224	-5.44781	5.09932e-08	2.07833e-06
AT5G59910	2358.3	-0.639211	0.130369	-4.90308	9.43463e-07	2.86381e-05
AT5G60100	148.478	-1.35401	0.281534	-4.80941	1.51378e-06	4.3466e-05
AT5G60360	5262.96	0.713268	0.119787	5.95445	2.60951e-09	1.39547e-07
AT5G60390	25024.8	-0.600682	0.114418	-5.24989	1.52187e-07	5.64011e-06
AT5G60540	515.334	-0.485838	0.174062	-2.79118	0.00525162	0.0409642
AT5G60680	2105.63	1.2022	0.33842	3.55238	0.000381762	0.0052087
AT5G60850	901.234	1.26846	0.163549	7.75585	8.77571e-15	1.04365e-12
AT5G61000	95.3276	-1.17866	0.337158	-3.49587	0.000472514	0.00618734
AT5G61170	2443.06	-0.486117	0.143637	-3.38434	0.000713488	0.00849787
AT5G61210	538.457	0.723665	0.180333	4.01294	5.9968e-05	0.00107256
AT5G61320	27.0029	5.68249	1.16876	4.86197	1.16223e-06	3.41721e-05
AT5G61420	466.025	-0.976139	0.191621	-5.0941	3.50398e-07	1.18304e-05
AT5G61590	2189.25	1.30791	0.165932	7.88223	3.21579e-15	4.16641e-13
AT5G61640	137.294	1.34443	0.295168	4.5548	5.24351e-06	0.000130157
AT5G61790	2304.68	-0.403967	0.127784	-3.16133	0.00157052	0.0160127
AT5G62090	280.884	0.957867	0.230552	4.15467	3.2575e-05	0.000644522
AT5G62130	212.655	0.863216	0.249757	3.45622	0.000547806	0.00688698
AT5G62280	95.4405	1.35159	0.362991	3.72349	0.000196484	0.00295214
AT5G62470	223.658	0.859228	0.26428	3.2512	0.00114918	0.0125865
AT5G62570	172.907	1.12794	0.256944	4.38981	1.13451e-05	0.000260512
AT5G62700	2755.23	-0.427981	0.131536	-3.25373	0.00113902	0.0124837
AT5G62720	4043.28	-0.534404	0.142479	-3.75074	0.000176311	0.00269644
AT5G62770	64.8045	1.54226	0.405267	3.80554	0.000141494	0.00222152
AT5G62865	178.248	0.864412	0.28095	3.07674	0.00209275	0.0200061
AT5G62890	1419.42	-0.424857	0.143092	-2.96911	0.00298661	0.0262663
AT5G63030	337.873	0.625504	0.208833	2.99523	0.00274235	0.0245483
AT5G63160	792.746	1.7467	0.200694	8.70331	3.22345e-18	6.26451e-16
AT5G63180	704	-0.529765	0.161273	-3.2849	0.00102019	0.0114411
AT5G63190	138.113	1.14849	0.281178	4.08454	4.41636e-05	0.000821226
AT5G63310	3415.14	-0.709612	0.125181	-5.66871	1.43875e-08	6.4768e-07
AT5G63400	1709.62	-0.406341	0.142714	-2.84724	0.00441004	0.0357651
AT5G63780	1113.97	-0.579825	0.15323	-3.78401	0.000154321	0.00240397
AT5G63800	1180.51	0.421385	0.141179	2.98476	0.00283797	0.0251954
AT5G63905	87.9782	1.05806	0.348424	3.03669	0.0023919	0.022097
AT5G64070	214.077	0.804153	0.26583	3.02507	0.00248577	0.0227531
AT5G64140	1300.17	-0.529948	0.163989	-3.2316	0.00123101	0.0133542
AT5G64190	61.8636	1.3727	0.453191	3.02897	0.00245392	0.0225103
AT5G64260	885.512	1.38295	0.161322	8.5726	1.01177e-17	1.79151e-15
AT5G64410	403.456	0.683553	0.1867	3.66124	0.000250997	0.00362637
AT5G64840	1448.61	1.02186	0.167062	6.11663	9.55743e-10	5.60297e-08
AT5G64850	312.191	0.8274	0.236382	3.50027	0.000464787	0.00611126
AT5G64920	344.073	0.639776	0.195329	3.27537	0.00105525	0.0117351
AT5G64940	1475.7	0.757447	0.162057	4.67396	2.95448e-06	7.78223e-05
AT5G65207	729.234	1.42509	0.409093	3.48355	0.000494819	0.00641348
AT5G65220	9823.61	-0.397348	0.136324	-2.91473	0.00355999	0.030338
AT5G65310	874.235	-0.590729	0.154689	-3.81882	0.00013409	0.00212835
AT5G65360	1774.3	-0.85815	0.13901	-6.17328	6.6889e-10	4.09978e-08
AT5G65380	615.364	1.19783	0.172025	6.96308	3.32905e-12	2.88325e-10
AT5G65390	202.789	0.715729	0.241003	2.9698	0.00297996	0.0262384
AT5G65470	418.251	0.668754	0.183748	3.63952	0.000273143	0.00388991
AT5G65480	1168.74	0.715266	0.157157	4.55129	5.33177e-06	0.000131936
AT5G65660	739.01	1.40403	0.20133	6.97381	3.0848e-12	2.70106e-10
AT5G65683	217.132	-0.810343	0.238089	-3.40353	0.000665222	0.00802117
AT5G65870	76.2876	1.30147	0.405929	3.20614	0.00134526	0.0142446
AT5G65920	110.917	1.36351	0.316691	4.3055	1.66612e-05	0.000363218
AT5G66200	1007.72	0.919954	0.150355	6.11854	9.44387e-10	5.57398e-08
AT5G66210	299.966	1.28498	0.211924	6.06341	1.33263e-09	7.5846e-08
AT5G66250	196.585	0.698821	0.25163	2.77717	0.00548339	0.04242
AT5G66400	204.921	1.09811	0.241726	4.54279	5.55157e-06	0.000136527
AT5G66470	554.699	-0.716188	0.175008	-4.09231	4.27092e-05	0.000796972
AT5G66490	227.819	0.871884	0.252132	3.45805	0.000544105	0.00685985
AT5G66530	1705.81	-0.410273	0.149942	-2.73621	0.00621521	0.0467859
AT5G66640	59.6005	1.6475	0.426414	3.86362	0.000111718	0.00182039
AT5G66675	158.021	0.85278	0.295151	2.88931	0.00386094	0.0322981
AT5G66790	147.957	1.03892	0.277528	3.74347	0.000181499	0.00275726
AT5G66930	154.389	0.858292	0.289622	2.96349	0.00304169	0.0266478
AT5G67030	2104.65	0.86333	0.147752	5.84311	5.12337e-09	2.51994e-07
AT5G67070	1117.34	-0.52674	0.154512	-3.40905	0.000651895	0.0079167
AT5G67140	279.565	3.2014	0.671227	4.76947	1.84711e-06	5.1823e-05
AT5G67190	302.861	1.18712	0.254492	4.66467	3.09113e-06	8.07544e-05
AT5G67280	381.731	-0.533039	0.192098	-2.77483	0.00552308	0.0426433
AT5G67300	1503.67	1.93703	0.174353	11.1098	1.12393e-28	4.59255e-26
AT5G67330	292.934	-0.660461	0.214816	-3.07454	0.00210828	0.0201062
AT5G67340	64.3206	1.65845	0.489179	3.39028	0.000698219	0.0083472
AT5G67450	42.158	2.13882	0.508076	4.20966	2.55759e-05	0.000527458
AT5G67480	942.347	1.29983	0.157702	8.24229	1.6894e-16	2.58868e-14
AT3G01120	2426.85	-0.370444	0.127845	-2.89761	0.00376022	0.0316296
AT3G01290	1159.41	1.10578	0.162514	6.80424	1.01581e-11	8.05371e-10
AT3G01430	154.135	1.02172	0.34022	3.00311	0.00267239	0.024047
AT3G01440	370.19	-0.764447	0.209912	-3.64175	0.000270792	0.0038668
AT3G01480	3791.69	-0.544536	0.124412	-4.37687	1.20395e-05	0.000274481
AT3G01500	17761	-3.53639	0.113267	-31.2216	5.42238e-214	4.32055e-210
AT3G01660	110.329	-0.963723	0.313301	-3.07603	0.0020978	0.0200341
AT3G02080	2868.36	-0.401114	0.132471	-3.02795	0.00246222	0.0225635
AT3G02130	197.68	1.06084	0.272438	3.89388	9.8655e-05	0.00163597
AT3G02170	600.689	0.775372	0.171305	4.52626	6.00369e-06	0.000146132
AT3G02450	644.945	-0.650178	0.168271	-3.86387	0.000111606	0.00182039
AT3G02570	903.932	-0.53103	0.149498	-3.55208	0.000382199	0.0052102
AT3G02830	454.522	-0.517215	0.177964	-2.90628	0.00365749	0.0310196
AT3G02880	392.308	0.725431	0.189792	3.82223	0.000132248	0.0021075
AT3G03020	163.663	0.95238	0.261545	3.64136	0.000271203	0.0038692
AT3G03250	1223.49	-0.476749	0.141983	-3.35779	0.000785669	0.00921296
AT3G03470	503.741	1.19586	0.185959	6.43076	1.26965e-10	8.61004e-09
AT3G03630	252.485	-0.821359	0.219458	-3.74267	0.000182074	0.00276336
AT3G03780	2413.24	-0.446454	0.130967	-3.40889	0.000652274	0.0079167
AT3G03820	108.409	1.12934	0.326737	3.45643	0.000547378	0.00688698
AT3G03870	617.617	1.20468	0.184136	6.54234	6.05618e-11	4.34736e-09
AT3G04210	1147.38	0.448977	0.143345	3.13214	0.00173535	0.0173785
AT3G04400	7438.6	-0.392953	0.139865	-2.80952	0.00496151	0.039239
AT3G04550	1429.4	-0.462703	0.135471	-3.4155	0.000636652	0.00779238
AT3G04640	603.373	1.45654	0.487433	2.98819	0.00280635	0.0249704
AT3G04720	1195.78	-0.735635	0.149627	-4.91646	8.81228e-07	2.70296e-05
AT3G04730	1610.44	0.450351	0.141796	3.17605	0.00149294	0.015399
AT3G04790	2678.57	-0.655938	0.149079	-4.39993	1.08287e-05	0.000250824
AT3G04840	4307.59	-0.419384	0.126028	-3.32769	0.000875684	0.0100395
AT3G04930	345.154	0.645968	0.199368	3.24007	0.00119499	0.01299
AT3G05000	599.226	-0.651106	0.190973	-3.40941	0.000651046	0.00791386
AT3G05160	426.099	0.545325	0.190104	2.86855	0.00412354	0.0340128
AT3G05165	347.074	0.947339	0.197208	4.80376	1.55716e-06	4.44944e-05
AT3G05200	598.814	0.802402	0.194584	4.12369	3.72858e-05	0.000715026
AT3G05490	725.038	0.940166	0.192212	4.8913	1.00172e-06	3.00066e-05
AT3G05580	111.611	1.00951	0.329028	3.06817	0.00215375	0.0204735
AT3G05590	4549.18	-0.48585	0.126647	-3.83625	0.000124926	0.00200082
AT3G05625	250.345	-0.790191	0.23391	-3.37819	0.000729651	0.00865802
AT3G05660	29.4062	-1.62734	0.598001	-2.72131	0.00650243	0.0486264
AT3G01795	118.822	0.960731	0.31625	3.03788	0.00238247	0.0220482
AT3G06070	901.343	1.43453	0.166426	8.61963	6.71708e-18	1.23038e-15
AT3G06080	397.312	0.794653	0.187461	4.23904	2.24474e-05	0.000470687
AT3G06125	492.164	0.555575	0.186956	2.97169	0.00296162	0.0261186
AT3G06170	673.642	0.479867	0.16019	2.99562	0.0027389	0.0245346
AT3G06380	389.654	0.62304	0.197279	3.15817	0.00158761	0.0161647
AT3G06700	2182.56	-0.432364	0.138812	-3.11473	0.00184112	0.0182178
AT3G06770	462.314	0.695513	0.188395	3.69178	0.000222694	0.00328293
AT3G06980	556.589	-0.595993	0.18358	-3.2465	0.00116834	0.0127438
AT3G07110	2528.71	-0.56896	0.133586	-4.25914	2.05216e-05	0.000437329
AT3G07195	75.1832	1.62227	0.376688	4.30666	1.65737e-05	0.000361807
AT3G07350	427.862	0.976138	0.243575	4.00754	6.13536e-05	0.00109
AT3G07360	631.684	1.17711	0.164325	7.16329	7.87657e-13	7.38359e-11
AT3G07430	1235.71	-0.710997	0.144282	-4.92783	8.3148e-07	2.57791e-05
AT3G07470	1651.28	0.657775	0.155039	4.24265	2.20896e-05	0.000464616
AT3G07560	955.648	0.482782	0.158842	3.03939	0.00237058	0.0219737
AT3G07650	400.595	-0.620733	0.198612	-3.12536	0.00177585	0.0176875
AT3G07700	410.988	0.865651	0.209756	4.12694	3.67617e-05	0.000708385
AT3G07780	482.107	0.862626	0.179727	4.79963	1.58955e-06	4.52341e-05
AT3G07870	145.73	0.78161	0.281991	2.77175	0.00557556	0.0428823
AT3G08040	38.9829	2.68696	0.577406	4.6535	3.26346e-06	8.49779e-05
AT3G08580	13153.9	-0.398865	0.123312	-3.23461	0.00121811	0.0132233
AT3G08720	93.0532	1.41301	0.339944	4.1566	3.23024e-05	0.000641905
AT3G08740	2419.9	-0.562875	0.129748	-4.33823	1.43634e-05	0.000318352
AT3G08760	375.63	0.60879	0.210895	2.8867	0.00389301	0.0325323
AT3G08860	49.4982	2.40274	0.492717	4.87652	1.07975e-06	3.19236e-05
AT3G09200	6745.78	-0.433463	0.124272	-3.48803	0.000486594	0.00631463
AT3G09210	769.908	-0.503788	0.15675	-3.21396	0.00130919	0.0139928
AT3G09260	2303.55	0.95988	0.127727	7.51507	5.68797e-14	6.12456e-12
AT3G09440	2266.41	-1.32687	0.135261	-9.80967	1.02305e-22	2.96424e-20
AT3G09500	5877.42	-0.565369	0.138586	-4.07957	4.51189e-05	0.000836064
AT3G09580	465.335	-0.693591	0.180979	-3.83245	0.000126876	0.00203002
AT3G09630	3654.38	-0.470052	0.130458	-3.6031	0.000314446	0.00441111
AT3G09830	163.429	1.20698	0.292508	4.12634	3.68585e-05	0.000708547
AT3G10020	2968.86	0.811423	0.15651	5.18449	2.16603e-07	7.75683e-06
AT3G10050	269.177	-0.674057	0.21863	-3.0831	0.0020486	0.0197548
AT3G10250	139.906	0.962453	0.279003	3.44962	0.000561379	0.0070276
AT3G10300	661.959	0.899155	0.178522	5.03665	4.73748e-07	1.5439e-05
AT3G10720	727.144	0.888839	0.174122	5.1047	3.31311e-07	1.12816e-05
AT3G10840	177.321	-0.79559	0.264895	-3.00342	0.00266968	0.0240362
AT3G11010	228.661	0.845783	0.235747	3.58767	0.000333651	0.0046473
AT3G11090	167.179	-0.778525	0.279704	-2.78339	0.00537941	0.0417769
AT3G11120	1031.86	-0.558747	0.162743	-3.43331	0.000596269	0.00738892
AT3G11170	2046.55	-0.365813	0.128163	-2.85429	0.00431338	0.0352141
AT3G11410	1750.96	1.53086	0.136526	11.2129	3.52268e-29	1.55937e-26
AT3G11420	300.172	1.16425	0.215901	5.39251	6.94818e-08	2.76125e-06
AT3G11510	3297.04	-0.448122	0.143118	-3.13114	0.00174131	0.0173978
AT3G11630	10563	-0.519111	0.127866	-4.0598	4.9114e-05	0.000895516
AT3G11820	577.241	0.539474	0.187393	2.87884	0.00399136	0.0331343
AT3G11930	2081.35	-0.572747	0.146714	-3.90385	9.4676e-05	0.00158649
AT3G11940	3794.67	-0.380599	0.139823	-2.722	0.00648889	0.0485707
AT3G12320	166.352	1.61088	0.270203	5.96175	2.49552e-09	1.34353e-07
AT3G12360	372.994	0.724883	0.193529	3.7456	0.000179962	0.00273913
AT3G12630	1541.94	0.714147	0.178849	3.99303	6.52357e-05	0.00114746
AT3G12750	235.009	1.43257	0.244676	5.85497	4.77109e-09	2.36124e-07
AT3G12760	568.968	0.766919	0.168859	4.54178	5.5782e-06	0.00013684
AT3G12780	22238.7	-0.556059	0.114673	-4.84907	1.24043e-06	3.60721e-05
AT3G12930	572.985	-0.538717	0.171841	-3.13498	0.00171868	0.0172583
AT3G13062	627.019	1.18444	0.165562	7.15405	8.42571e-13	7.76139e-11
AT3G13080	173.684	1.52866	0.284351	5.37597	7.61697e-08	2.98976e-06
AT3G13100	32.8101	2.2362	0.606031	3.68992	0.000224329	0.00330398
AT3G13120	3716.37	-0.631509	0.125741	-5.02231	5.10537e-07	1.66039e-05
AT3G13160	145.603	-0.957718	0.292514	-3.27409	0.00106001	0.0117799
AT3G13310	543.978	0.994858	0.195705	5.08346	3.70621e-07	1.24604e-05
AT3G13430	120.795	0.853006	0.299116	2.85176	0.00434784	0.0354229
AT3G13470	918.36	-0.821316	0.169208	-4.85389	1.21063e-06	3.55298e-05
AT3G13750	4970.8	0.845927	0.123999	6.82207	8.97354e-12	7.29603e-10
AT3G13910	129.089	0.933613	0.312037	2.992	0.00277161	0.024758
AT3G14050	350.732	0.768215	0.214139	3.58747	0.000333908	0.0046473
AT3G14090	234.85	0.769342	0.229331	3.35472	0.000794461	0.00929554
AT3G14210	8517.72	-1.02151	0.118211	-8.64138	5.55369e-18	1.04122e-15
AT3G14310	5472.17	-0.50037	0.120617	-4.14842	3.34773e-05	0.000660265
AT3G14390	494.924	-0.649766	0.18431	-3.52539	0.000422853	0.00566268
AT3G14415	8409.05	-0.378093	0.117672	-3.2131	0.00131309	0.0140157
AT3G14595	878.315	0.79837	0.172903	4.61744	3.88512e-06	0.000100122
AT3G14720	239.372	-0.633214	0.222466	-2.84634	0.0044225	0.0357933
AT3G14760	99.1031	-1.20977	0.345134	-3.50521	0.000456254	0.0060289
AT3G14900	150.021	-1.00827	0.269337	-3.74351	0.000181469	0.00275726
AT3G15000	1701.42	-0.541597	0.147746	-3.66574	0.000246627	0.0035762
AT3G15020	302.903	-0.609275	0.213789	-2.84989	0.00437345	0.0355045
AT3G15030	812.822	-0.729515	0.160043	-4.55824	5.15852e-06	0.000128247
AT3G15115	76.9448	1.42054	0.375571	3.78234	0.00015536	0.00241308
AT3G15140	73.1664	-1.06342	0.379215	-2.80427	0.00504301	0.0396626
AT3G15190	3633.8	-0.525498	0.137834	-3.81254	0.000137548	0.00216811
AT3G15356	417.359	-0.991676	0.204451	-4.85044	1.23187e-06	3.59543e-05
AT3G15450	10368.5	1.44386	0.53024	2.72303	0.00646863	0.0484646
AT3G15500	44.3165	2.08249	0.52624	3.9573	7.58007e-05	0.00131015
AT3G15536	77.4169	2.69967	0.413448	6.52964	6.59274e-11	4.69026e-09
AT3G15580	787.919	0.514685	0.154229	3.33715	0.000846424	0.00975316
AT3G15640	1239.95	-1.00902	0.140989	-7.15673	8.26251e-13	7.70008e-11
AT3G16250	672.373	-0.669924	0.168439	-3.97724	6.97204e-05	0.00121561
AT3G16400	1512.03	0.931504	0.143085	6.51015	7.50737e-11	5.27037e-09
AT3G16450	305.18	1.11168	0.208301	5.33689	9.4552e-08	3.63957e-06
AT3G16520	1172.85	0.434972	0.141912	3.06508	0.0021761	0.0206173
AT3G16530	220.853	-1.83864	0.250692	-7.33423	2.23e-13	2.26353e-11
AT3G16670	1169.81	-0.598481	0.145562	-4.11151	3.93085e-05	0.000743085
AT3G16770	5197.53	0.648304	0.135061	4.8001	1.58587e-06	4.52101e-05
AT3G16800	168.681	1.03442	0.26219	3.9453	7.97e-05	0.0013657
AT3G16857	414.741	0.777598	0.191346	4.06384	4.82715e-05	0.000881162
AT3G17000	417.268	0.522215	0.190584	2.74007	0.00614256	0.0464363
AT3G17170	735.617	-0.742437	0.156282	-4.75063	2.0278e-06	5.60053e-05
AT3G17510	587.018	1.13763	0.170371	6.6774	2.43216e-11	1.85449e-09
AT3G17650	393.453	0.532825	0.189211	2.81603	0.0048621	0.0386639
AT3G17770	311.697	-0.600252	0.202132	-2.96961	0.00298179	0.0262384
AT3G17780	458.483	-0.522629	0.188464	-2.7731	0.00555249	0.0427418
AT3G17800	452.722	1.01711	0.182482	5.57375	2.49311e-08	1.0623e-06
AT3G17810	387.363	0.518817	0.188457	2.75297	0.0059058	0.0448593
AT3G17860	349.46	1.40517	0.221389	6.34706	2.19464e-10	1.4275e-08
AT3G18000	867.14	-0.447156	0.157427	-2.8404	0.00450568	0.0363373
AT3G18130	606.798	-0.581045	0.166818	-3.48311	0.000495621	0.00641348
AT3G18290	641.483	-1.42625	0.189009	-7.54595	4.49006e-14	4.90093e-12
AT3G18535	266.773	0.697549	0.217771	3.20313	0.00135944	0.0143565
AT3G18560	81.9481	1.64042	0.369285	4.44215	8.90627e-06	0.000209028
AT3G18680	1044.86	-0.494036	0.148343	-3.33037	0.000867309	0.00995781
AT3G18710	97.2827	-1.31397	0.337382	-3.8946	9.83622e-05	0.00163281
AT3G18780	6754.61	-0.402527	0.126137	-3.19118	0.00141694	0.0148022
AT3G18830	915.179	0.964618	0.15644	6.16606	7.00118e-10	4.27474e-08
AT3G18890	2220.12	-0.446024	0.127268	-3.5046	0.0004573	0.00603272
AT3G19010	523.631	0.722358	0.175896	4.10673	4.01297e-05	0.000755026
AT3G19030	960.961	1.04654	0.379449	2.75805	0.00581469	0.0443151
AT3G19240	160.027	0.923586	0.265595	3.47742	0.00050627	0.00651431
AT3G19290	160.976	0.833166	0.27294	3.05256	0.00226895	0.0212758
AT3G19553	697.157	0.501296	0.166122	3.01763	0.00254756	0.0231591
AT3G19580	99.2448	1.57693	0.343602	4.58941	4.44498e-06	0.000112975
AT3G19680	2841.46	2.28711	0.379705	6.02339	1.70805e-09	9.48413e-08
AT3G19720	646.702	0.534659	0.17493	3.05642	0.00223999	0.0210474
AT3G19860	431.618	0.55983	0.184049	3.04175	0.00235209	0.0218687
AT3G19930	767.974	1.37278	0.163546	8.39383	4.70567e-17	7.49896e-15
AT3G20240	223.731	-0.678009	0.232647	-2.91432	0.00356463	0.0303613
AT3G20300	252.557	0.750468	0.227265	3.30218	0.000959375	0.0108276
AT3G20670	612.597	-0.635486	0.178961	-3.55098	0.000383802	0.00522312
AT3G20810	106.453	-1.19868	0.342878	-3.49594	0.000472388	0.00618734
AT3G21055	21777.5	-0.458051	0.130557	-3.50843	0.000450762	0.00597616
AT3G21200	1013.22	-0.586855	0.150633	-3.89593	9.78222e-05	0.00162554
AT3G21300	199.08	-0.727058	0.24733	-2.93963	0.00328609	0.0283526
AT3G21650	148.803	0.770264	0.270882	2.84354	0.00446158	0.0360364
AT3G21670	476.878	0.706285	0.188415	3.74857	0.000177846	0.00271471
AT3G21750	270.383	-0.837219	0.225885	-3.70639	0.000210232	0.00312524
AT3G22060	221.215	1.36146	0.240645	5.65753	1.5357e-08	6.87153e-07
AT3G22460	57.4004	1.28414	0.428507	2.99679	0.00272842	0.0244588
AT3G22740	219.065	0.766976	0.237602	3.22798	0.00124666	0.0134508
AT3G23030	736.241	0.976563	0.161233	6.05685	1.38812e-09	7.87224e-08
AT3G23080	850.842	0.666004	0.161216	4.13112	3.60999e-05	0.000699436
AT3G23170	345.482	0.968898	0.214447	4.51812	6.23915e-06	0.000150735
AT3G23450	841.477	-0.858742	0.172538	-4.97713	6.45344e-07	2.05684e-05
AT3G23550	35.1355	-1.71699	0.559633	-3.06806	0.0021545	0.0204735
AT3G23570	467.754	0.550171	0.180217	3.05282	0.00226701	0.0212758
AT3G23700	1517.97	-0.436719	0.137524	-3.1756	0.00149529	0.0154132
AT3G23730	376.208	0.594607	0.211613	2.80988	0.00495598	0.0392148
AT3G23740	52.7355	-1.26512	0.435171	-2.90718	0.00364698	0.0309486
AT3G23750	366.852	1.1255	0.201323	5.59053	2.26383e-08	9.71651e-07
AT3G23810	5242.84	0.684165	0.1217	5.62174	1.89044e-08	8.27637e-07
AT3G23880	133.228	0.806971	0.286821	2.8135	0.00490053	0.0388532
AT3G23920	406.304	0.885652	0.2136	4.1463	3.37889e-05	0.000664765
AT3G23940	621.204	-0.669353	0.164313	-4.07364	4.62841e-05	0.000852698
AT3G23990	566.099	-0.671126	0.168274	-3.9883	6.65475e-05	0.00116667
AT3G24070	160.446	0.826547	0.278458	2.9683	0.00299451	0.0263094
AT3G24420	888.954	-0.61763	0.170529	-3.62185	0.000292505	0.00414344
AT3G24550	628.925	1.0463	0.208885	5.009	5.47143e-07	1.76147e-05
AT3G24760	123.222	-0.954532	0.303505	-3.14502	0.00166073	0.0167715
AT3G24770	312.452	-0.599033	0.215954	-2.77389	0.00553904	0.0426947
AT3G24830	4893.33	-0.37718	0.136183	-2.76965	0.00561168	0.0431185
AT3G25010	144.639	1.14766	0.308886	3.71547	0.000202824	0.00303778
AT3G25480	517.046	-0.528228	0.182567	-2.89333	0.00381175	0.0319874
AT3G25520	3891.68	-0.39995	0.123831	-3.22981	0.00123872	0.0134105
AT3G25660	1172.3	-0.573848	0.143589	-3.99645	6.43002e-05	0.00113476
AT3G25700	110.843	-0.960222	0.307479	-3.12288	0.0017909	0.0178159
AT3G25760	348.58	1.32392	0.207389	6.38377	1.72785e-10	1.13781e-08
AT3G25780	37.086	2.04169	0.56477	3.61508	0.000300256	0.00423066
AT3G25860	1679.96	-0.504216	0.151928	-3.31878	0.000904109	0.0102987
AT3G25920	5883.61	-0.463784	0.11795	-3.93205	8.42262e-05	0.0014279
AT3G26060	5176.07	-0.411036	0.136664	-3.00763	0.0026329	0.0237587
AT3G26210	215.676	1.6164	0.246398	6.56012	5.37638e-11	3.93018e-09
AT3G26220	159.72	1.4245	0.271449	5.24775	1.53966e-07	5.67962e-06
AT3G26230	207.797	1.05943	0.245231	4.32014	1.5593e-05	0.00034417
AT3G26500	40.8066	1.44468	0.506351	2.85313	0.00432915	0.0353248
AT3G26510	185.289	0.801531	0.262986	3.04781	0.00230519	0.0215331
AT3G26710	1129.01	-0.430581	0.14751	-2.919	0.00351153	0.0299751
AT3G26910	107.18	1.47316	0.320021	4.60333	4.1579e-06	0.000106186
AT3G27060	799.431	-1.29014	0.161854	-7.97098	1.57418e-15	2.20054e-13
AT3G27110	358.075	0.757567	0.194413	3.89668	9.75191e-05	0.00162372
AT3G27160	5637.98	-0.450679	0.132404	-3.4038	0.000664543	0.00802117
AT3G27180	185.653	-0.819542	0.255388	-3.20901	0.00133195	0.0141412
AT3G27250	29.594	2.49051	0.644765	3.86267	0.000112155	0.00182564
AT3G27350	147.816	0.876307	0.275371	3.18227	0.00146124	0.0151505
AT3G27690	9635.96	0.678008	0.123401	5.49436	3.92128e-08	1.62733e-06
AT3G27830	9192.17	-0.528982	0.136272	-3.88181	0.000103684	0.00170341
AT3G27850	8207.35	-0.624154	0.132644	-4.70547	2.53282e-06	6.74966e-05
AT3G28200	523.737	0.835202	0.204814	4.07786	4.54515e-05	0.000840273
AT3G28220	424.347	0.778969	0.19024	4.09467	4.22779e-05	0.000789848
AT3G28270	123.943	1.76316	0.349785	5.04069	4.6385e-07	1.51785e-05
AT3G28450	157.447	0.809941	0.286681	2.82523	0.00472465	0.0377931
AT3G28510	54.2333	1.40489	0.461193	3.04621	0.00231748	0.0216281
AT3G28740	80.5627	1.11598	0.382456	2.91793	0.00352367	0.0300445
AT3G28910	286.577	0.620437	0.215297	2.88177	0.00395451	0.0329253
AT3G28920	624.174	-0.837102	0.166714	-5.02118	5.13545e-07	1.66677e-05
AT3G29030	980.989	-0.793337	0.147165	-5.39082	7.01383e-08	2.77408e-06
AT3G29035	76.8023	1.98862	0.387505	5.13185	2.86902e-07	9.91772e-06
AT3G29170	170.024	0.843341	0.262869	3.20821	0.00133562	0.0141707
AT3G29185	525.36	-0.512179	0.17801	-2.87725	0.00401157	0.0332787
AT3G29230	198.605	-0.676602	0.245255	-2.75877	0.005802	0.0442607
AT3G29240	1522.9	0.835862	0.136204	6.13681	8.41927e-10	5.02507e-08
AT3G29370	54.5765	1.73368	0.459869	3.76995	0.000163281	0.00251892
AT3G29575	172.093	1.61202	0.271578	5.93573	2.92544e-09	1.53354e-07
AT3G29670	148.278	1.39929	0.29517	4.74063	2.13056e-06	5.85452e-05
AT3G30180	212.919	-1.7529	0.243388	-7.20208	5.92995e-13	5.65866e-11
AT3G32980	167.986	0.73775	0.26358	2.79897	0.00512666	0.0402258
AT3G41768	1972.83	-0.746227	0.159858	-4.66808	3.04033e-06	7.96517e-05
AT3G43430	58.1265	1.46241	0.500459	2.92214	0.00347633	0.0297683
AT3G43670	545.072	1.1999	0.174249	6.88613	5.73309e-12	4.8857e-10
AT3G43850	38.9834	4.12918	0.709057	5.82349	5.76317e-09	2.80006e-07
AT3G44010	2210.21	-0.440658	0.152345	-2.8925	0.00382188	0.0320218
AT3G44450	190.56	-1.0396	0.263897	-3.93942	8.16797e-05	0.00139065
AT3G44480	399.695	0.634802	0.208418	3.04582	0.00232048	0.0216379
AT3G44630	254.378	0.885505	0.245011	3.61415	0.000301333	0.00424209
AT3G44670	271.207	0.702364	0.23856	2.94418	0.00323814	0.0280604
AT3G44720	562.104	0.826458	0.168926	4.89242	9.96054e-07	2.98929e-05
AT3G44735	250.44	0.632495	0.223914	2.82472	0.00473217	0.0378004
AT3G44750	354.461	-0.568055	0.198383	-2.86342	0.00419093	0.0344794
AT3G44890	2695.77	-0.543765	0.131377	-4.13898	3.48855e-05	0.000683034
AT3G44990	382.551	-1.68435	0.218306	-7.71553	1.20477e-14	1.4117e-12
AT3G45040	199.683	0.951105	0.261216	3.64107	0.000271505	0.00387004
AT3G45050	409.916	-0.582624	0.191386	-3.04423	0.00233274	0.0217395
AT3G45260	358.956	1.11725	0.195591	5.7122	1.11525e-08	5.09247e-07
AT3G45300	250.964	0.734458	0.228444	3.21504	0.00130427	0.0139589
AT3G45600	589.132	0.732042	0.186098	3.93365	8.36664e-05	0.00141992
AT3G45640	1197.6	0.878611	0.140541	6.25165	4.06127e-10	2.54805e-08
AT3G45730	147.242	2.02991	0.30901	6.56906	5.06329e-11	3.75296e-09
AT3G45860	578.106	1.11958	0.172987	6.47203	9.66977e-11	6.72915e-09
AT3G45970	718.172	1.99285	0.1906	10.4556	1.38057e-25	4.78277e-23
AT3G46030	1170.37	-0.509156	0.15972	-3.1878	0.0014336	0.0149222
AT3G46090	68.2717	1.43422	0.38884	3.68844	0.000225629	0.00332006
AT3G46940	225.158	-0.684453	0.248203	-2.75764	0.00582209	0.0443503
AT3G46970	2643.41	-0.565356	0.151399	-3.73422	0.000188301	0.00284432
AT3G47250	705.583	0.668281	0.165927	4.02756	5.63591e-05	0.00101599
AT3G47340	793.361	3.11197	0.195847	15.8898	7.4583e-57	7.9237e-54
AT3G47370	1083.45	-0.556111	0.148409	-3.74716	0.000178845	0.00272734
AT3G47430	304.946	-0.720144	0.215793	-3.3372	0.000846267	0.00975316
AT3G47450	304.075	-0.611973	0.205313	-2.98068	0.00287609	0.0254771
AT3G47500	441.601	-0.906515	0.229532	-3.9494	7.83483e-05	0.00134979
AT3G47520	917.868	-0.611675	0.148194	-4.12752	3.66697e-05	0.000708083
AT3G47620	2007	0.597425	0.143444	4.16486	3.11546e-05	0.000622936
AT3G47640	104.258	-2.87148	0.355679	-8.07325	6.84512e-16	1.00077e-13
AT3G47650	3486.61	-0.382994	0.1389	-2.75734	0.00582745	0.0443699
AT3G47800	1837.51	0.747317	0.157272	4.75177	2.01648e-06	5.57893e-05
AT3G48090	258.481	0.654234	0.232136	2.81832	0.00482763	0.0384281
AT3G48100	236.767	0.62912	0.226045	2.78316	0.00538317	0.0417858
AT3G48390	36.841	1.89533	0.53341	3.55322	0.00038054	0.00519837
AT3G48440	66.3095	-1.12879	0.393334	-2.86979	0.00410739	0.0338971
AT3G48530	718.079	0.68854	0.166999	4.12302	3.7393e-05	0.000716221
AT3G48720	776.604	-0.516751	0.154768	-3.33888	0.000841159	0.00971355
AT3G48730	2454.36	-0.383008	0.125289	-3.057	0.00223568	0.0210317
AT3G48760	355.778	0.598935	0.216422	2.76744	0.00564988	0.0432775
AT3G48990	2692.64	0.852016	0.13475	6.32295	2.56619e-10	1.64236e-08
AT3G49010	3949.03	-0.632565	0.134147	-4.71547	2.41158e-06	6.49172e-05
AT3G49110	668.177	-0.610262	0.17455	-3.4962	0.000471935	0.00618734
AT3G49120	2082.48	0.708758	0.138178	5.12933	2.90779e-07	1.003e-05
AT3G49160	58.4975	3.1909	0.496598	6.42553	1.31413e-10	8.87372e-09
AT3G49560	835.52	-0.457308	0.163069	-2.80437	0.00504144	0.0396626
AT3G49580	42.7354	1.61721	0.515569	3.13676	0.00170829	0.0171864
AT3G49670	691.174	-0.652964	0.159431	-4.09559	4.21092e-05	0.00078762
AT3G49780	383.215	2.26263	0.205882	10.99	4.27162e-28	1.66031e-25
AT3G49810	144.014	0.771938	0.281118	2.74596	0.0060334	0.0456761
AT3G49910	4872.81	-0.424018	0.134692	-3.14805	0.00164364	0.0166199
AT3G49940	696.299	0.580471	0.207312	2.79999	0.00511049	0.0401384
AT3G50060	577.075	0.898339	0.1978	4.54166	5.58143e-06	0.00013684
AT3G50260	110.693	1.35149	0.319804	4.22599	2.37896e-05	0.000495571
AT3G50480	877.751	0.72042	0.150151	4.79797	1.60278e-06	4.55293e-05
AT3G50700	415.579	0.638554	0.183757	3.47499	0.000510865	0.00656544
AT3G50790	559.289	-0.581445	0.172438	-3.37191	0.000746477	0.00881174
AT3G50830	1134.41	0.767946	0.174646	4.39716	1.09677e-05	0.000252939
AT3G50840	204.499	0.853827	0.240285	3.55339	0.000380304	0.00519837
AT3G50930	170.92	1.07645	0.275426	3.90832	9.29413e-05	0.00156235
AT3G50950	627.734	0.628215	0.183863	3.41675	0.000633723	0.0077625
AT3G50970	123.312	1.65246	0.331929	4.97836	6.41241e-07	2.04786e-05
AT3G51000	348.946	0.705751	0.195361	3.61255	0.000303204	0.00426466
AT3G51140	932.276	-0.543497	0.155696	-3.49076	0.000481646	0.00627085
AT3G51430	299.647	0.795206	0.221475	3.5905	0.000330049	0.00460163
AT3G51440	77.4341	1.05742	0.36567	2.89174	0.00383112	0.0320655
AT3G51470	64.1067	-1.20821	0.413755	-2.92011	0.00349908	0.0298989
AT3G51550	2271.71	0.49306	0.128707	3.83087	0.000127691	0.00204101
AT3G51600	10487.8	-0.514849	0.14561	-3.5358	0.000406543	0.00547647
AT3G51730	1256.15	0.619419	0.152023	4.0745	4.61134e-05	0.000850536
AT3G51800	1096.9	-0.544986	0.147617	-3.69189	0.000222595	0.00328293
AT3G51840	1061.28	0.915452	0.144317	6.34335	2.24815e-10	1.45047e-08
AT3G51860	557.863	0.787983	0.212826	3.70248	0.000213502	0.003165
AT3G51890	154.39	0.842294	0.27249	3.0911	0.00199417	0.0193421
AT3G51895	235.715	0.999307	0.23285	4.29163	1.7737e-05	0.000384045
AT3G51920	739.02	0.941315	0.157833	5.96401	2.46121e-09	1.32955e-07
AT3G52150	3662.84	-0.487178	0.122171	-3.98767	6.67258e-05	0.00116851
AT3G52240	258.999	0.617177	0.219452	2.81235	0.00491808	0.0389535
AT3G52340	172.266	0.751965	0.255472	2.94343	0.00324595	0.0280975
AT3G52380	3243.3	-0.645664	0.123005	-5.24909	1.52851e-07	5.65159e-06
AT3G52390	42.7129	-1.57166	0.517331	-3.03802	0.00238139	0.0220482
AT3G52400	917.737	1.42622	0.169553	8.41165	4.04294e-17	6.57432e-15
AT3G52590	5074.57	-0.360378	0.131541	-2.73966	0.0061503	0.0464629
AT3G52750	481.903	-0.628689	0.183518	-3.42577	0.00061307	0.00755606
AT3G52800	1404.17	1.52082	0.147875	10.2845	8.27974e-25	2.80736e-22
AT3G52930	4108.24	-0.475778	0.13003	-3.65898	0.000253222	0.00365521
AT3G52960	2914.21	-0.394609	0.125141	-3.15332	0.00161426	0.0163748
AT3G52990	1676.13	-0.453894	0.140526	-3.22997	0.00123803	0.0134105
AT3G53020	3995.65	-0.403277	0.128758	-3.13206	0.00173584	0.0173785
AT3G53130	293.528	-0.674079	0.218774	-3.08117	0.00206187	0.0198418
AT3G53460	17025.3	-0.386627	0.121922	-3.1711	0.00151862	0.0156019
AT3G53560	581.715	-0.573141	0.177786	-3.22377	0.00126514	0.0136133
AT3G53580	1149.55	-0.469849	0.144805	-3.2447	0.00117576	0.0128072
AT3G53730	1113.4	-0.518089	0.15128	-3.4247	0.000615481	0.00757983
AT3G53870	3022.32	-0.414474	0.134634	-3.07853	0.00208023	0.0199337
AT3G53890	2222.3	-0.394857	0.133753	-2.95214	0.00315578	0.0274817
AT3G53900	541.108	-0.661938	0.184283	-3.59195	0.000328209	0.00457998
AT3G53960	279.535	0.970037	0.212285	4.56951	4.88869e-06	0.00012288
AT3G53980	61.5278	2.11371	0.436341	4.84417	1.27143e-06	3.68638e-05
AT3G53990	2031.3	0.403742	0.133916	3.01489	0.0025707	0.0232972
AT3G54020	256.867	1.41216	0.248896	5.67369	1.39753e-08	6.30909e-07
AT3G54050	8878.9	-0.417618	0.11483	-3.63684	0.000275999	0.00392708
AT3G54090	476.562	-0.68849	0.175857	-3.91506	9.0382e-05	0.00152416
AT3G54210	6271.85	-0.513436	0.132127	-3.88594	0.000101936	0.00168163
AT3G54500	360.47	0.985487	0.21752	4.53056	5.8827e-06	0.000144004
AT3G54600	1457.64	-0.60461	0.141209	-4.28165	1.85509e-05	0.000399496
AT3G54810	736.958	1.23407	0.157919	7.8146	5.51389e-15	6.81158e-13
AT3G54830	215.726	0.831282	0.247487	3.35889	0.000782576	0.00919022
AT3G54920	812.523	0.647818	0.154541	4.19189	2.76641e-05	0.000562315
AT3G55330	1714.8	-0.448985	0.139756	-3.21264	0.00131519	0.0140158
AT3G55360	971.884	-0.509204	0.156861	-3.24622	0.0011695	0.0127477
AT3G55430	1066.4	1.09325	0.176039	6.21026	5.28976e-10	3.26174e-08
AT3G55470	183.446	0.828757	0.26582	3.11774	0.00182241	0.018106
AT3G55750	1537.94	-0.415285	0.149402	-2.77966	0.00544158	0.0421547
AT3G55800	5823.41	-0.396522	0.121684	-3.25861	0.00111958	0.0123131
AT3G55840	92.4329	1.72524	0.355741	4.8497	1.23647e-06	3.60226e-05
AT3G55880	159.932	0.993616	0.264359	3.75858	0.000170878	0.00261837
AT3G56160	433.085	-0.523784	0.181011	-2.89366	0.00380786	0.0319716
AT3G56170	145.16	0.978724	0.282393	3.46582	0.000528619	0.00671992
AT3G56240	1039.69	0.665196	0.16075	4.13809	3.50215e-05	0.000684788
AT3G56290	273.853	0.875521	0.217837	4.01915	5.84085e-05	0.0010482
AT3G56340	2408.51	-0.776342	0.14286	-5.4343	5.50115e-08	2.2307e-06
AT3G56360	3962.08	-1.79632	0.156451	-11.4817	1.63055e-30	7.64246e-28
AT3G56430	114.979	-0.897925	0.311674	-2.88097	0.00396449	0.0329912
AT3G56910	1408.84	-0.528	0.152935	-3.45244	0.00055554	0.00696545
AT3G57020	290.254	0.939603	0.222254	4.22761	2.36187e-05	0.000492655
AT3G57040	313.386	0.728317	0.213573	3.41016	0.000649259	0.00789816
AT3G57120	160.577	0.763963	0.267954	2.8511	0.00435689	0.0354241
AT3G57260	1568.59	1.97348	0.465163	4.24255	2.20996e-05	0.000464616
AT3G57300	188.217	0.893172	0.246269	3.62681	0.000286942	0.00407549
AT3G57450	498.648	0.878614	0.210004	4.18379	2.86687e-05	0.000580515
AT3G57490	177.303	-0.780343	0.25261	-3.08912	0.00200752	0.0194479
AT3G57530	289.981	1.23628	0.226046	5.46918	4.52133e-08	1.84952e-06
AT3G57540	35.8463	1.67676	0.547202	3.06424	0.00218225	0.020651
AT3G57550	222.769	0.790923	0.233243	3.39099	0.000696416	0.00833189
AT3G57610	1018.27	-0.430945	0.157361	-2.73857	0.00617062	0.0465628
AT3G57930	325.84	0.836297	0.200396	4.17322	3.00319e-05	0.000605042
AT3G58120	850.361	0.688533	0.161215	4.2709	1.94683e-05	0.000416998
AT3G58490	273.43	0.589729	0.21642	2.72493	0.00643145	0.0482313
AT3G58660	311.393	-0.590913	0.2111	-2.79921	0.00512281	0.0402153
AT3G58690	108.462	0.872401	0.313712	2.7809	0.00542087	0.0420375
AT3G59060	1245.9	1.16231	0.140753	8.25779	1.48399e-16	2.29601e-14
AT3G59350	1142.67	1.28993	0.160214	8.05126	8.19453e-16	1.18205e-13
AT3G59840	549.902	-0.561725	0.182807	-3.07277	0.00212084	0.0202139
AT3G59930	177.901	3.59593	0.325984	11.031	2.70787e-28	1.07882e-25
AT3G59970	1869.17	-0.580242	0.132527	-4.37829	1.19612e-05	0.000273086
AT3G59980	832.756	-0.65582	0.155568	-4.21565	2.4906e-05	0.000515458
AT3G60245	5887.61	-0.57077	0.127153	-4.48884	7.16125e-06	0.000170841
AT3G60260	158.321	0.844903	0.276336	3.05752	0.00223176	0.0210072
AT3G60300	480.949	0.495147	0.17991	2.75219	0.00591981	0.0449322
AT3G60415	217.185	0.659831	0.238378	2.768	0.00564011	0.0432775
AT3G60440	166.855	-0.785129	0.259218	-3.02883	0.002455	0.0225103
AT3G60620	238.706	-0.608154	0.223512	-2.7209	0.00651041	0.0486632
AT3G60750	18417.4	-0.462585	0.116588	-3.9677	7.25693e-05	0.00126114
AT3G60770	2102.91	-0.44873	0.132027	-3.39877	0.000676886	0.00814717
AT3G61060	631.09	1.76203	0.197383	8.92694	4.37936e-19	8.94737e-17
AT3G61210	321.341	0.590141	0.212736	2.77406	0.00553619	0.0426947
AT3G61430	4181.73	0.459254	0.132765	3.45915	0.000541875	0.006848
AT3G61580	5112.44	0.681094	0.136076	5.00527	5.57846e-07	1.7887e-05
AT3G61630	171.465	0.991881	0.283021	3.50461	0.00045727	0.00603272
AT3G61820	1201.02	-0.580432	0.139554	-4.15918	3.19394e-05	0.000637029
AT3G61950	52.2733	-1.46388	0.451729	-3.24062	0.00119269	0.0129738
AT3G62010	383.871	0.538525	0.198385	2.71454	0.00663675	0.0494683
AT3G62030	10719.1	-0.708475	0.131122	-5.40316	6.54766e-08	2.61513e-06
AT3G62110	466.16	-0.700778	0.199512	-3.51247	0.000443962	0.00590073
AT3G62120	907.076	-0.4912	0.152095	-3.22957	0.00123976	0.0134126
AT3G62250	4203.42	-0.388989	0.131777	-2.95187	0.00315852	0.02749
AT3G62260	69.2513	1.35655	0.38834	3.49321	0.000477255	0.00623404
AT3G62290	5602.31	0.469708	0.135809	3.45859	0.000543013	0.00685694
AT3G62410	4966.17	-0.349282	0.128385	-2.72058	0.00651677	0.048665
AT3G62420	1017.87	0.574374	0.179621	3.19769	0.00138531	0.0145956
AT3G62530	4201.4	-0.492978	0.137594	-3.58285	0.000339863	0.00470962
AT3G62550	4020.86	1.13596	0.150597	7.543	4.59269e-14	4.97885e-12
AT3G62570	80.0859	1.878	0.415445	4.52046	6.17066e-06	0.000149674
AT3G62590	33.4929	1.52997	0.546417	2.80001	0.00511016	0.0401384
AT3G62650	1034.06	0.464418	0.16625	2.79349	0.00521423	0.0407323
AT3G62720	597.214	1.32474	0.181169	7.3122	2.62802e-13	2.63397e-11
AT3G62870	2469.6	-0.429666	0.13071	-3.28718	0.00101197	0.0113569
AT3G62910	474.78	-0.544063	0.178308	-3.05125	0.0022789	0.0213251
AT3G63140	7510.03	-0.524711	0.124614	-4.2107	2.54582e-05	0.000526203
AT3G63160	18048.1	-0.626705	0.14157	-4.42683	9.56266e-06	0.000223119
AT3G63190	2315.11	-0.60536	0.139577	-4.33712	1.44362e-05	0.00031952
AT3G63410	6315.05	-0.598547	0.122336	-4.89265	9.94892e-07	2.98929e-05
AT3G63510	177.721	-0.817944	0.270017	-3.02923	0.00245179	0.0225067
AT3G63540	4385.09	-0.392786	0.128371	-3.05978	0.00221501	0.020899
AT2G01010	1380.79	-0.747577	0.171674	-4.35463	1.3329e-05	0.000297911
AT2G01020	196.293	-1.28719	0.310852	-4.14084	3.46033e-05	0.000679111
AT2G01021	315.149	-1.20708	0.244928	-4.9283	8.29503e-07	2.5768e-05
AT2G01190	303.2	0.827669	0.206716	4.0039	6.23075e-05	0.00110571
AT2G01250	4008.64	-0.542702	0.129934	-4.17675	2.957e-05	0.00059649
AT2G01490	684.884	0.549097	0.162187	3.38557	0.000710296	0.00847252
AT2G01540	209.737	0.825767	0.244712	3.37445	0.000739637	0.00875046
AT2G01850	2192.71	1.07638	0.138432	7.77547	7.51652e-15	9.07449e-13
AT2G02130	1416.52	-0.432318	0.143776	-3.00688	0.00263943	0.0238042
AT2G02220	144.927	1.24136	0.295492	4.201	2.65737e-05	0.000543617
AT2G02390	413.009	0.781932	0.184302	4.24266	2.20883e-05	0.000464616
AT2G02710	605.115	1.19581	0.18276	6.54306	6.02737e-11	4.34626e-09
AT2G02950	389.017	0.989754	0.192517	5.14111	2.73115e-07	9.52376e-06
AT2G03445	424.755	5.64412	0.314176	17.9648	3.67296e-72	4.87769e-69
AT2G03530	201.715	0.696822	0.242039	2.87897	0.0039898	0.0331343
AT2G03640	524.663	0.889883	0.172872	5.14766	2.63763e-07	9.25843e-06
AT2G03730	216.146	0.821108	0.234117	3.50725	0.000452769	0.00599279
AT2G04030	1544	-0.617486	0.142798	-4.32418	1.53097e-05	0.000338384
AT2G04495	32.073	2.05759	0.583137	3.52849	0.00041794	0.00560159
AT2G04530	157.04	-0.768527	0.272566	-2.8196	0.00480828	0.0382933
AT2G04690	384.184	0.947865	0.198697	4.7704	1.83859e-06	5.16751e-05
AT2G04850	57.3045	-1.19452	0.422984	-2.82404	0.00474223	0.0378618
AT2G05220	1675.68	-0.519596	0.150254	-3.45811	0.000543972	0.00685985
AT2G05380	7485.87	0.548116	0.133974	4.09122	4.29114e-05	0.000799809
AT2G05440	94.5253	1.40718	0.340642	4.13098	3.61217e-05	0.000699436
AT2G05540	1507	0.668294	0.147671	4.52557	6.0233e-06	0.000146322
AT2G05990	1749.62	-0.396274	0.138021	-2.87112	0.00409018	0.0337901
AT2G06050	765.355	1.1573	0.161283	7.17554	7.20223e-13	6.7914e-11
AT2G06530	668.12	0.61869	0.171584	3.60576	0.000311238	0.00436995
AT2G06925	1255.3	-0.488263	0.168243	-2.90213	0.00370636	0.031334
AT2G07690	141.895	-0.946261	0.277767	-3.40667	0.000657611	0.00796935
AT2G10940	17764.1	-0.330631	0.112861	-2.92954	0.00339468	0.0291474
AT2G12400	230.062	0.68592	0.227091	3.02046	0.00252388	0.023009
AT2G13790	327.809	0.71697	0.206882	3.46559	0.000529061	0.00671992
AT2G14247	71.1295	-9.66878	1.48547	-6.50889	7.57089e-11	5.29165e-09
AT2G14560	3531.15	0.442378	0.122498	3.61131	0.000304658	0.00428133
AT2G14660	92.2228	-1.24043	0.403067	-3.07747	0.00208767	0.0199694
AT2G14878	489.217	0.911713	0.220436	4.13595	3.53482e-05	0.000689485
AT2G14880	702.053	-0.542635	0.163203	-3.32491	0.00088446	0.0101183
AT2G15000	140.192	-1.07641	0.284481	-3.78376	0.000154477	0.00240405
AT2G15050	989.38	-0.564586	0.153893	-3.66869	0.000243799	0.00354488
AT2G15090	1250.69	0.424014	0.147612	2.8725	0.00407241	0.0336608
AT2G15290	1690.15	-0.403106	0.136666	-2.94958	0.00318206	0.0276194
AT2G15960	2857.42	1.14733	0.161592	7.10016	1.24611e-12	1.1283e-10
AT2G16365	502.849	0.492429	0.180398	2.72968	0.00633962	0.0475874
AT2G16510	1501.75	-0.41909	0.151002	-2.77539	0.00551357	0.0425905
AT2G16700	524.378	0.766883	0.172867	4.43627	9.1533e-06	0.000214195
AT2G17200	711.846	0.528934	0.157292	3.36274	0.000771721	0.00906943
AT2G17230	2056.38	1.29687	0.142698	9.08822	1.00676e-19	2.22829e-17
AT2G17240	1069.08	-0.914963	0.151866	-6.0248	1.69317e-09	9.46749e-08
AT2G17280	39.0919	-1.6434	0.512475	-3.20679	0.00134227	0.0142224
AT2G17290	200.417	1.09436	0.243062	4.50239	6.71944e-06	0.000161266
AT2G17360	2064.23	-0.445334	0.129316	-3.44378	0.000573651	0.00715873
AT2G17520	219.422	0.847718	0.248925	3.40551	0.000660398	0.00799097
AT2G17630	170.507	-0.828427	0.263089	-3.14884	0.00163918	0.0165959
AT2G17840	2005.59	1.43566	0.153824	9.33314	1.02781e-20	2.55924e-18
AT2G18020	6791.09	-0.591953	0.143909	-4.11337	3.89924e-05	0.000738537
AT2G18050	96.6948	2.50543	0.367092	6.82508	8.78778e-12	7.21866e-10
AT2G18300	1448.95	0.594037	0.150158	3.95608	7.61882e-05	0.00131542
AT2G18370	25.2617	3.11264	0.724835	4.29428	1.75262e-05	0.000380514
AT2G18660	341.028	2.78424	0.255086	10.9149	9.78493e-28	3.62634e-25
AT2G18690	238.81	1.72155	0.242898	7.08754	1.3652e-12	1.21541e-10
AT2G18700	1223.76	1.70154	0.152439	11.1621	6.24886e-29	2.62057e-26
AT2G18730	329.055	0.60078	0.208692	2.87879	0.00399209	0.0331343
AT2G19310	310.114	-1.06266	0.225171	-4.71934	2.36617e-06	6.40191e-05
AT2G19480	1458.83	-0.559466	0.136132	-4.10974	3.96107e-05	0.00074791
AT2G19490	40.7885	-1.53605	0.495617	-3.09926	0.00194002	0.0189437
AT2G19730	2597.61	-0.551862	0.133067	-4.14726	3.36478e-05	0.000662807
AT2G19800	92.1585	1.16587	0.389722	2.99156	0.00277559	0.0247797
AT2G19810	621.511	1.21459	0.207791	5.84525	5.05815e-09	2.49557e-07
AT2G20020	232.69	-0.714195	0.244554	-2.9204	0.00349586	0.0298874
AT2G20142	56.7109	1.78304	0.431618	4.13106	3.61101e-05	0.000699436
AT2G20270	526.139	-0.625709	0.170401	-3.67198	0.000240676	0.0035155
AT2G20450	1254.05	-0.587834	0.15674	-3.75037	0.000176572	0.00269784
AT2G20530	415.266	-0.548316	0.186419	-2.94131	0.00326826	0.0282292
AT2G20585	154.834	-0.786652	0.266455	-2.95228	0.00315432	0.0274817
AT2G20670	3976.69	2.03848	0.619527	3.29038	0.00100051	0.0112362
AT2G20690	492.371	-0.512333	0.173759	-2.94852	0.00319297	0.0276839
AT2G20870	75.6164	-1.4418	0.392102	-3.6771	0.000235903	0.00345211
AT2G20950	514.698	1.1825	0.196495	6.01795	1.76637e-09	9.77392e-08
AT2G20960	506.341	0.52449	0.173905	3.01596	0.00256165	0.0232474
AT2G21060	668.923	0.517394	0.162864	3.17685	0.00148883	0.0153765
AT2G21130	395.674	-0.663584	0.207621	-3.19613	0.00139285	0.0146512
AT2G21210	361.94	-1.01014	0.210287	-4.80365	1.55797e-06	4.44944e-05
AT2G21330	11139.7	-0.412342	0.11641	-3.54216	0.000396859	0.00536872
AT2G21385	565.598	-0.462613	0.167842	-2.75624	0.00584692	0.0444969
AT2G21500	191.747	0.931944	0.244923	3.80505	0.000141773	0.00222247
AT2G21580	1770.26	-0.385647	0.140437	-2.74606	0.00603163	0.0456761
AT2G21650	88.3638	-1.34395	0.364708	-3.68499	0.000228708	0.00335607
AT2G21660	40038.4	-0.395558	0.126905	-3.11695	0.00182732	0.0181208
AT2G21860	398.731	-0.744687	0.196296	-3.79369	0.000148423	0.00231889
AT2G22080	544.63	0.54282	0.173065	3.13651	0.00170971	0.0171898
AT2G22230	561.774	-0.581114	0.173158	-3.35599	0.000790824	0.0092666
AT2G22240	152.905	0.726013	0.267627	2.71277	0.00667226	0.0496865
AT2G22300	344.043	0.832596	0.22406	3.71595	0.000202445	0.00303496
AT2G22330	586.531	0.953251	0.169761	5.61524	1.96284e-08	8.56982e-07
AT2G22360	358.67	-0.629972	0.208573	-3.0204	0.00252445	0.023009
AT2G22500	598.646	0.556052	0.174246	3.19119	0.00141689	0.0148022
AT2G22860	33.135	1.72969	0.587556	2.94388	0.00324124	0.0280719
AT2G23100	42.4004	2.23816	0.550401	4.06642	4.77408e-05	0.000874475
AT2G23120	4399.43	1.09241	0.151406	7.2151	5.38941e-13	5.17383e-11
AT2G23130	741.155	0.774061	0.1942	3.98589	6.72263e-05	0.00117556
AT2G23290	273.84	1.71665	0.233661	7.34677	2.03052e-13	2.10119e-11
AT2G23320	445.448	1.1049	0.208822	5.2911	1.21584e-07	4.60228e-06
AT2G23350	1695.63	-0.453703	0.133601	-3.39595	0.000683916	0.00821937
AT2G23810	1129.06	1.18703	0.395595	3.00062	0.00269431	0.0242032
AT2G24020	1489.37	-0.43102	0.143812	-2.99711	0.00272551	0.024456
AT2G24060	853.96	-0.577254	0.162759	-3.54669	0.0003901	0.00528653
AT2G24090	4748.4	-0.546112	0.137732	-3.96503	7.33872e-05	0.00127258
AT2G24240	343.34	1.65841	0.208496	7.95417	1.80333e-15	2.41878e-13
AT2G24270	3297.56	0.545779	0.121497	4.49212	7.05193e-06	0.000168485
AT2G24550	1037.48	1.48631	0.371403	4.00188	6.28402e-05	0.00111145
AT2G24600	162.226	1.245	0.270799	4.59752	4.27548e-06	0.00010884
AT2G25060	492.222	-0.530721	0.178498	-2.97326	0.00294658	0.0260148
AT2G25200	540.947	1.73129	0.193301	8.95646	3.3527e-19	6.93878e-17
AT2G25490	510.957	0.615165	0.174002	3.5354	0.000407165	0.00548022
AT2G25510	13199	0.53266	0.137088	3.88554	0.000102102	0.00168262
AT2G26190	549.069	0.788841	0.180364	4.3736	1.22213e-05	0.000277433
AT2G26355	215.279	1.06822	0.236393	4.51883	6.21817e-06	0.000150597
AT2G26440	428.254	0.58505	0.187065	3.12752	0.0017629	0.0175914
AT2G26560	658.042	1.58637	0.183183	8.66004	4.71589e-18	8.94671e-16
AT2G26600	189.355	0.751145	0.256053	2.93356	0.00335101	0.0288652
AT2G26690	810.085	0.442424	0.154483	2.86391	0.00418447	0.034444
AT2G26740	880.677	0.449417	0.150728	2.98164	0.00286712	0.0254187
AT2G26800	449.788	0.722695	0.179796	4.01953	5.83145e-05	0.00104769
AT2G26980	520.719	1.15904	0.177076	6.54542	5.93266e-11	4.2974e-09
AT2G27310	151.96	0.831442	0.276038	3.01206	0.00259481	0.0234815
AT2G27402	207.824	-0.732893	0.24474	-2.99458	0.00274822	0.0245629
AT2G27500	385.749	1.23001	0.213556	5.75966	8.42848e-09	3.93889e-07
AT2G27530	2762.78	-0.423675	0.132777	-3.19089	0.00141836	0.0148022
AT2G27660	41.2379	1.75427	0.505176	3.4726	0.000515445	0.00661364
AT2G27690	53.6211	2.35078	0.50892	4.61915	3.85307e-06	9.95178e-05
AT2G27710	3930.07	-0.479023	0.137125	-3.49332	0.000477058	0.00623404
AT2G27820	521.257	-0.804391	0.172046	-4.67545	2.93315e-06	7.73886e-05
AT2G27830	739.652	1.01078	0.196847	5.13482	2.82413e-07	9.78378e-06
AT2G28000	5186.3	-0.864457	0.117841	-7.33579	2.20424e-13	2.25171e-11
AT2G28110	47.7041	2.15859	0.503685	4.2856	1.82249e-05	0.000393539
AT2G28120	230.579	2.22386	0.270535	8.22024	2.03101e-16	3.0825e-14
AT2G28190	8337.96	-4.34652	0.130382	-33.3367	1.1348e-243	1.80841e-239
AT2G28200	94.5947	2.069	0.348859	5.93074	3.01569e-09	1.57052e-07
AT2G28290	224.626	0.675624	0.236946	2.85138	0.00435301	0.0354241
AT2G28305	303.437	1.05659	0.207035	5.10345	3.33524e-07	1.13327e-05
AT2G28605	556.509	-0.460827	0.16748	-2.75154	0.00593162	0.0449911
AT2G28740	653.373	-0.737476	0.177334	-4.15869	3.20083e-05	0.000637606
AT2G28810	166.426	-0.835301	0.263078	-3.1751	0.00149783	0.0154295
AT2G28910	2815.51	0.394802	0.12823	3.07885	0.00207803	0.0199251
AT2G28950	1954.59	-0.608258	0.13629	-4.46296	8.08352e-06	0.00019141
AT2G29090	60.5324	1.65187	0.424475	3.89155	9.96052e-05	0.00165001
AT2G29290	720.812	0.482855	0.158873	3.03925	0.00237165	0.0219737
AT2G29300	126.043	1.50333	0.318486	4.72025	2.35551e-06	6.38392e-05
AT2G29340	595.871	0.576962	0.176125	3.27586	0.00105341	0.0117229
AT2G29400	763.779	0.507048	0.160708	3.15509	0.0016045	0.0162966
AT2G29550	1384.45	-0.461063	0.148504	-3.10472	0.00190456	0.0186727
AT2G29630	4711.49	-0.46373	0.133828	-3.46511	0.000530013	0.00671992
AT2G29670	2147.33	1.1144	0.147603	7.54999	4.35277e-14	4.78384e-12
AT2G29980	1572.04	-0.422922	0.133519	-3.1675	0.00153757	0.0157371
AT2G30040	97.1023	1.72896	0.383986	4.50266	6.71085e-06	0.000161266
AT2G30060	601.987	-0.495229	0.173087	-2.86116	0.00422094	0.0346726
AT2G30200	617.647	-0.4721	0.168058	-2.80915	0.00496718	0.0392449
AT2G30250	310.687	1.51104	0.221817	6.8121	9.61854e-12	7.74147e-10
AT2G30390	917.594	-0.47414	0.149527	-3.17094	0.00151946	0.0156019
AT2G30500	196.501	0.761174	0.244734	3.1102	0.00186959	0.0184293
AT2G30520	1879.56	0.547518	0.141254	3.87612	0.000106135	0.0017401
AT2G30590	210.816	0.817585	0.244624	3.34221	0.000831131	0.00961712
AT2G30600	597.888	0.512945	0.169755	3.02167	0.00251381	0.0229612
AT2G30766	52.7709	-6.79395	1.11075	-6.11653	9.5633e-10	5.60297e-08
AT2G30870	2896.44	-0.370897	0.127082	-2.91856	0.00351649	0.0299994
AT2G30930	2130.37	1.77179	0.156155	11.3464	7.72821e-30	3.51877e-27
AT2G31141	69.354	-1.19377	0.42758	-2.79193	0.00523945	0.0408893
AT2G31170	217.389	-0.647117	0.235037	-2.75325	0.00590061	0.0448412
AT2G31200	397.84	0.672038	0.19296	3.48279	0.000496223	0.00641348
AT2G31230	84.9751	-1.57491	0.370661	-4.24891	2.14817e-05	0.000453575
AT2G31350	361.072	0.621269	0.193693	3.20749	0.00133896	0.0141968
AT2G31560	156.484	-0.850827	0.276284	-3.07953	0.00207326	0.0199251
AT2G31585	145.364	0.829695	0.279324	2.97037	0.00297439	0.0262168
AT2G31790	349.108	-0.624502	0.197868	-3.15615	0.00159866	0.016258
AT2G31865	71.2577	1.98911	0.404403	4.91863	8.71537e-07	2.68124e-05
AT2G31880	727.342	1.43054	0.167353	8.54804	1.25196e-17	2.19245e-15
AT2G32090	712.589	0.581282	0.167736	3.46545	0.000529351	0.00671992
AT2G32100	355.945	0.857912	0.201917	4.24883	2.1489e-05	0.000453575
AT2G32150	810.187	1.51741	0.166014	9.14025	6.23064e-20	1.41845e-17
AT2G32210	45.0353	2.42191	0.512416	4.72646	2.28464e-06	6.2236e-05
AT2G32230	660.807	-0.824967	0.165055	-4.99815	5.78844e-07	1.8523e-05
AT2G32270	54.5174	4.66345	0.657163	7.09634	1.28104e-12	1.15337e-10
AT2G32540	98.9325	1.03674	0.325454	3.18553	0.00144491	0.0150105
AT2G32680	319.487	0.704301	0.208647	3.37557	0.000736632	0.00872138
AT2G32800	586.021	0.978614	0.173677	5.63466	1.75402e-08	7.76448e-07
AT2G33150	3801.87	0.905922	0.133923	6.7645	1.3377e-11	1.04498e-09
AT2G33180	357.973	-0.718278	0.193045	-3.72078	0.000198607	0.00298022
AT2G33370	1326.89	-0.468662	0.150348	-3.11717	0.00182595	0.0181208
AT2G33380	160.683	1.85782	0.275248	6.74962	1.48228e-11	1.14668e-09
AT2G33450	1127.97	-0.512835	0.181344	-2.82797	0.00468437	0.0375315
AT2G33580	129.809	1.16052	0.297138	3.90567	9.39629e-05	0.00157786
AT2G33800	6711.74	-0.437317	0.126198	-3.46532	0.000529601	0.00671992
AT2G33830	13960.8	0.517696	0.166499	3.1093	0.00187531	0.0184475
AT2G33990	176.534	0.848349	0.25855	3.28118	0.00103376	0.01155
AT2G34480	4697.3	-0.510148	0.131709	-3.8733	0.000107371	0.00175855
AT2G34510	1401.1	0.929032	0.158365	5.86639	4.45376e-09	2.21797e-07
AT2G34600	72.2802	4.22309	0.530077	7.96693	1.62659e-15	2.25404e-13
AT2G34640	406.058	-0.565683	0.198303	-2.85262	0.00433602	0.0353628
AT2G34720	145.338	0.844203	0.28486	2.96357	0.00304095	0.0266478
AT2G34770	884.225	0.878783	0.173417	5.06746	4.0316e-07	1.33849e-05
AT2G35040	670.494	-0.509654	0.162898	-3.12868	0.00175595	0.0175331
AT2G35060	378.207	1.05054	0.197004	5.3326	9.68188e-08	3.71784e-06
AT2G35190	166.477	-0.742435	0.257222	-2.88636	0.00389725	0.0325335
AT2G35240	388.661	-0.578906	0.192686	-3.0044	0.00266107	0.0239722
AT2G35260	3461.39	0.346028	0.121062	2.85826	0.00425968	0.0348472
AT2G35290	43.7984	1.66179	0.496699	3.34566	0.000820874	0.00954455
AT2G35370	5744.15	-0.358102	0.125548	-2.85231	0.00434028	0.0353794
AT2G35680	612.391	0.494825	0.167382	2.95626	0.0031139	0.0272057
AT2G35710	112.9	1.69904	0.31554	5.38456	7.26232e-08	2.85759e-06
AT2G35780	863.07	-0.506795	0.151348	-3.34853	0.000812413	0.00945698
AT2G35790	377.023	-0.711104	0.199135	-3.57096	0.000355678	0.00490743
AT2G35960	646.83	-0.843052	0.162487	-5.18844	2.1206e-07	7.62842e-06
AT2G36080	85.6376	1.1109	0.357526	3.10719	0.00188872	0.0185337
AT2G36160	3165.63	-0.442075	0.133883	-3.30195	0.000960143	0.0108286
AT2G36320	1342.89	0.620033	0.157155	3.94535	7.96837e-05	0.0013657
AT2G36410	990.029	0.903973	0.155014	5.83156	5.49104e-09	2.68421e-07
AT2G36530	3812.02	-0.434296	0.122987	-3.53122	0.000413641	0.00555331
AT2G36620	1913.49	-0.534708	0.155375	-3.44141	0.00057869	0.00720469
AT2G36830	9514.7	-1.32876	0.134948	-9.84643	7.10215e-23	2.13547e-20
AT2G36835	600.531	-0.617769	0.170477	-3.62378	0.00029033	0.00411994
AT2G36880	2367.65	-0.631618	0.126041	-5.01119	5.4094e-07	1.74856e-05
AT2G36950	248.876	-0.624643	0.223401	-2.79606	0.00517299	0.0405294
AT2G37020	239.91	-0.661754	0.238325	-2.77669	0.00549159	0.0424619
AT2G37130	784.238	0.608423	0.166179	3.66126	0.000250977	0.00362637
AT2G37190	1656.17	-0.423296	0.13908	-3.04354	0.00233811	0.0217641
AT2G37220	19936.8	-0.630429	0.121655	-5.1821	2.194e-07	7.82184e-06
AT2G37240	382.498	0.686669	0.191491	3.5859	0.000335916	0.0046671
AT2G37460	187.255	0.823554	0.251098	3.2798	0.00103879	0.0115845
AT2G37540	438.53	0.604972	0.187951	3.21877	0.00128742	0.0138065
AT2G37570	225.908	0.634247	0.230357	2.75332	0.00589947	0.0448412
AT2G37620	218.71	-0.657504	0.231157	-2.8444	0.00444953	0.0359572
AT2G37640	1119.81	-0.804697	0.147138	-5.46898	4.52631e-08	1.84952e-06
AT2G37660	5409.37	-0.476884	0.117672	-4.05267	5.06372e-05	0.000919082
AT2G37710	855.227	0.45133	0.162886	2.77083	0.00559134	0.0429829
AT2G37860	400.191	-0.79269	0.187683	-4.22355	2.40479e-05	0.000499645
AT2G38010	256.746	-0.611923	0.216479	-2.82671	0.0047029	0.0376611
AT2G38110	98.9474	-1.05041	0.343444	-3.05846	0.00222477	0.0209663
AT2G38140	3874.36	-0.67311	0.144433	-4.66034	3.15683e-06	8.23358e-05
AT2G38390	43.7509	1.59275	0.485168	3.28288	0.00102754	0.0115065
AT2G38740	189.206	0.734641	0.245803	2.98874	0.00280132	0.0249396
AT2G38800	575.191	0.638552	0.186032	3.43248	0.000598095	0.00740579
AT2G38940	36.2102	-2.50598	0.562601	-4.45427	8.41802e-06	0.000198446
AT2G38995	87.8372	-1.26503	0.36339	-3.4812	0.00049918	0.00644124
AT2G39000	636.54	0.609901	0.171157	3.56341	0.000366075	0.00502046
AT2G39180	51.1306	1.32252	0.442452	2.98906	0.0027984	0.0249275
AT2G39210	141.918	0.900644	0.280179	3.21453	0.00130659	0.0139743
AT2G39310	302.203	1.11141	0.213368	5.20887	1.89999e-07	6.94456e-06
AT2G39400	321.533	0.706987	0.204655	3.45452	0.000551264	0.00691727
AT2G39460	2427.48	-0.405416	0.13954	-2.90539	0.00366802	0.0310923
AT2G39670	587.172	-0.513407	0.168242	-3.05159	0.00227633	0.0213135
AT2G39800	1093.84	1.54907	0.168379	9.19988	3.58355e-20	8.27644e-18
AT2G39870	818.131	0.940733	0.166409	5.65313	1.57548e-08	7.01309e-07
AT2G39900	883.868	-0.480566	0.168549	-2.8512	0.0043555	0.0354241
AT2G39980	301.13	1.62063	0.241586	6.70829	1.96914e-11	1.51595e-09
AT2G40000	2131.43	1.5425	0.486147	3.17291	0.00150917	0.0155163
AT2G40080	800.077	-1.06706	0.173454	-6.15182	7.66009e-10	4.64053e-08
AT2G40100	359.3	-0.72059	0.207793	-3.46783	0.000524685	0.0067012
AT2G40270	416.95	0.946959	0.190746	4.96451	6.88738e-07	2.18205e-05
AT2G40290	756.778	-0.49148	0.154643	-3.17816	0.00148211	0.015337
AT2G40300	615.448	1.27068	0.173866	7.30841	2.70328e-13	2.67574e-11
AT2G40475	160.158	-1.12687	0.272753	-4.13148	3.60441e-05	0.000699436
AT2G40510	1411.69	-0.692829	0.145681	-4.75579	1.97673e-06	5.50719e-05
AT2G40590	1179.99	-0.58818	0.155523	-3.78196	0.000155601	0.00241447
AT2G40610	2199.48	-1.18909	0.137947	-8.61987	6.70276e-18	1.23038e-15
AT2G40750	165.381	-1.01018	0.281753	-3.58534	0.000336641	0.00466903
AT2G40830	358.18	-0.6009	0.196124	-3.06388	0.00218486	0.0206634
AT2G40880	972.829	0.593819	0.164044	3.61988	0.000294735	0.00416761
AT2G41100	911.273	1.33648	0.17378	7.69063	1.46407e-14	1.70303e-12
AT2G41190	54.0445	1.69113	0.444455	3.80495	0.000141833	0.00222247
AT2G41250	208.584	1.75086	0.284095	6.16294	7.14086e-10	4.34339e-08
AT2G41430	13117.3	0.729971	0.150695	4.84404	1.27228e-06	3.68638e-05
AT2G41640	132.111	2.37325	0.345049	6.87801	6.06955e-12	5.11769e-10
AT2G41680	1161.08	-0.411189	0.146423	-2.80822	0.00498157	0.0393196
AT2G41870	389.034	0.666568	0.191386	3.48285	0.000496106	0.00641348
AT2G42040	300.988	0.755918	0.210781	3.58628	0.000335427	0.00466437
AT2G42190	593.655	0.667502	0.18007	3.70691	0.000209803	0.00312177
AT2G42580	755.578	0.991769	0.16736	5.92598	3.10448e-09	1.59834e-07
AT2G42610	494.088	-0.608982	0.194738	-3.12718	0.0017649	0.0176004
AT2G42710	263.195	-0.710106	0.230252	-3.08404	0.00204213	0.0197548
AT2G42790	581.852	0.846399	0.17447	4.85126	1.22681e-06	3.59382e-05
AT2G42870	381.282	1.77979	0.206878	8.6031	7.75912e-18	1.40511e-15
AT2G42890	140.232	1.17159	0.301363	3.88762	0.000101233	0.00167176
AT2G43010	1339.99	0.453888	0.139036	3.26455	0.0010964	0.0121082
AT2G43030	4925.92	-0.390155	0.126545	-3.08314	0.00204829	0.0197548
AT2G43290	579.463	1.13802	0.191722	5.93579	2.92443e-09	1.53354e-07
AT2G43330	316.615	0.78118	0.225155	3.46953	0.000521377	0.00667363
AT2G43460	3353.6	-0.380446	0.139693	-2.72345	0.0064604	0.0484256
AT2G43550	876.197	-0.658902	0.155576	-4.23525	2.28302e-05	0.000478084
AT2G43560	1966.56	-0.393045	0.140939	-2.78876	0.00529108	0.0412115
AT2G43680	824.908	0.604728	0.155742	3.88287	0.00010323	0.0016977
AT2G43820	469.916	0.763486	0.179308	4.25795	2.06312e-05	0.000438957
AT2G44230	657.89	0.608605	0.174838	3.48097	0.000499597	0.0064414
AT2G44290	537.029	0.774458	0.179782	4.30776	1.64917e-05	0.000361005
AT2G44500	354.326	2.06118	0.209704	9.82902	8.44376e-23	2.49185e-20
AT2G44640	691.522	-0.744653	0.163868	-4.54421	5.51408e-06	0.000136025
AT2G44650	1705.87	-0.473369	0.145353	-3.2567	0.00112717	0.0123709
AT2G44940	172.829	-1.46293	0.264139	-5.53848	3.05113e-08	1.27955e-06
AT2G45170	684.741	0.933512	0.185132	5.04243	4.59664e-07	1.50725e-05
AT2G45470	3996.14	-0.741784	0.139703	-5.30973	1.0979e-07	4.18569e-06
AT2G45560	1052.86	-0.487088	0.143585	-3.39233	0.000693005	0.00829732
AT2G45820	1979.04	0.568276	0.14261	3.98482	6.753e-05	0.00117871
AT2G45920	28.1947	1.98784	0.615373	3.23029	0.00123663	0.0134061
AT2G45980	599.183	0.596008	0.184892	3.22355	0.00126611	0.0136145
AT2G46220	2175.61	0.766551	0.144588	5.30161	1.14785e-07	4.36568e-06
AT2G46270	61.2893	1.93889	0.425964	4.55177	5.31954e-06	0.000131839
AT2G46550	721.473	0.61366	0.17214	3.56489	0.000364013	0.00500078
AT2G46680	113.532	1.1092	0.331206	3.34896	0.000811158	0.00945698
AT2G46800	410.738	0.649473	0.199358	3.25782	0.00112271	0.012339
AT2G46830	96.8296	1.65319	0.351749	4.69992	2.60267e-06	6.92424e-05
AT2G47060	424.642	0.611873	0.219737	2.78457	0.0053599	0.041666
AT2G47130	206.541	1.01259	0.241011	4.20145	2.65209e-05	0.000543235
AT2G47180	89.5991	1.11204	0.376689	2.95214	0.00315584	0.0274817
AT2G47240	794.5	-0.507264	0.158639	-3.19761	0.00138574	0.0145956
AT2G47440	1625.89	0.935124	0.15364	6.08645	1.15444e-09	6.64159e-08
AT2G47590	2278.33	-0.412424	0.131282	-3.14152	0.00168071	0.0169411
AT2G47610	2295.16	-0.408022	0.135034	-3.02162	0.00251426	0.0229612
AT2G47840	704.255	-0.544325	0.169431	-3.21266	0.0013151	0.0140158
AT2G47890	604.696	0.953159	0.194437	4.90215	9.47953e-07	2.87197e-05
AT2G47910	692.446	-0.521679	0.161656	-3.22708	0.0012506	0.0134841
AT2G47940	1468.07	-0.399424	0.143226	-2.78876	0.00529099	0.0412115
AT2G48070	1097.11	-0.67411	0.148923	-4.52656	5.9952e-06	0.000146132
AT4G00100	2697.54	-0.563301	0.131058	-4.29811	1.72258e-05	0.000374502
AT4G00340	426.849	-0.560498	0.184673	-3.03508	0.00240471	0.0221876
AT4G00370	829.383	-0.586858	0.153308	-3.82796	0.000129209	0.00206114
AT4G00810	2055.52	-0.485223	0.158464	-3.06204	0.00219832	0.0207538
AT4G01000	587.799	0.573998	0.167549	3.42584	0.0006129	0.00755606
AT4G01010	62.5134	1.73628	0.423678	4.09812	4.16513e-05	0.000780888
AT4G01090	197.909	0.650114	0.239898	2.70996	0.00672913	0.0499932
AT4G01150	22339.4	-0.352376	0.128783	-2.73621	0.00621513	0.0467859
AT4G01250	126.62	1.39922	0.370464	3.77694	0.000158765	0.00245878
AT4G01310	3921.11	-0.500385	0.126144	-3.96678	7.28502e-05	0.00126464
AT4G01330	695.699	1.2013	0.163021	7.36896	1.71964e-13	1.79113e-11
AT4G01590	323.939	-0.649242	0.215001	-3.01972	0.00253006	0.0230263
AT4G01610	1177.83	0.774454	0.144384	5.36386	8.14618e-08	3.18962e-06
AT4G01720	83.8325	1.11288	0.374142	2.9745	0.0029347	0.0259243
AT4G01840	86.1686	1.13703	0.358645	3.17035	0.00152254	0.0156133
AT4G01883	365.67	-0.621169	0.191288	-3.2473	0.00116506	0.0127342
AT4G01950	710.779	1.18499	0.16257	7.28911	3.12009e-13	3.06925e-11
AT4G02050	156.518	0.842107	0.265982	3.16603	0.00154534	0.0157862
AT4G02075	145.911	1.98904	0.288427	6.89616	5.34276e-12	4.57754e-10
AT4G02330	126.188	2.99555	0.332887	8.99871	2.28388e-19	4.91837e-17
AT4G02350	388.778	0.578563	0.190864	3.03128	0.00243518	0.0224059
AT4G02380	387.014	1.38321	0.20422	6.77317	1.25995e-11	9.8909e-10
AT4G02450	1285.87	-0.447138	0.144073	-3.10356	0.00191209	0.0186994
AT4G02540	282.904	1.08605	0.214144	5.0716	3.94488e-07	1.31243e-05
AT4G02930	681.581	-0.597134	0.160328	-3.72444	0.000195747	0.00294841
AT4G02990	267.821	-0.837244	0.219734	-3.81026	0.00013882	0.002186
AT4G03030	401.237	0.553967	0.194297	2.85113	0.00435635	0.0354241
AT4G03110	566.53	0.554889	0.16715	3.3197	0.000901139	0.0102748
AT4G03210	3321.94	0.44356	0.138072	3.21252	0.00131574	0.0140158
AT4G03280	18460.7	-0.359586	0.12115	-2.9681	0.00299646	0.0263094
AT4G03400	581.761	0.813813	0.184772	4.40442	1.06066e-05	0.000246037
AT4G03420	242.16	0.835716	0.247411	3.37784	0.000730568	0.00866245
AT4G04570	454.869	0.563787	0.194179	2.90344	0.00369085	0.031236
AT4G04770	1438.96	0.788128	0.143919	5.47618	4.346e-08	1.785e-06
AT4G04840	1616.49	-0.541655	0.161657	-3.35064	0.000806237	0.00942641
AT4G05070	2818.49	1.08391	0.171992	6.30211	2.93618e-10	1.85679e-08
AT4G05150	3021.67	0.448237	0.149657	2.9951	0.0027435	0.0245483
AT4G05320	17220.1	0.404748	0.115244	3.51208	0.000444606	0.00590437
AT4G08290	184.961	1.11134	0.269053	4.13057	3.61863e-05	0.000699836
AT4G08470	516.177	0.844944	0.172566	4.89634	9.76383e-07	2.9469e-05
AT4G08850	887.645	0.813974	0.158001	5.15171	2.58118e-07	9.10037e-06
AT4G08870	809.925	0.818814	0.165663	4.94266	7.70635e-07	2.41274e-05
AT4G08920	1532.29	0.826789	0.135559	6.0991	1.06668e-09	6.20387e-08
AT4G08930	231.431	1.11629	0.236215	4.72575	2.29265e-06	6.23475e-05
AT4G08950	1321.91	2.92722	0.187063	15.6483	3.41205e-55	3.39841e-52
AT4G09320	4284.74	-0.417653	0.131012	-3.1879	0.00143312	0.0149222
AT4G09460	187.794	0.91783	0.259531	3.5365	0.000405472	0.00546667
AT4G09730	474.281	-0.76264	0.199666	-3.81958	0.00013368	0.00212395
AT4G09760	805.059	0.765725	0.15274	5.01325	5.35196e-07	1.73351e-05
AT4G10080	981.778	0.467275	0.148951	3.1371	0.00170626	0.0171769
AT4G10380	112.261	1.1888	0.31228	3.80683	0.000140761	0.00221219
AT4G10480	1330.54	-0.451465	0.141483	-3.19094	0.00141809	0.0148022
AT4G11000	59.4672	1.35219	0.41606	3.24999	0.0011541	0.0126317
AT4G11280	450.224	0.695291	0.245656	2.83034	0.00464985	0.0372924
AT4G11290	69.9999	-1.64969	0.404502	-4.07833	4.53609e-05	0.000839571
AT4G11300	216.872	0.857669	0.268643	3.1926	0.00140996	0.0147629
AT4G11320	355.56	0.622303	0.198496	3.13509	0.00171804	0.0172583
AT4G11330	179.189	0.776785	0.255476	3.04054	0.00236156	0.0219184
AT4G11393	109.769	4.87287	0.48608	10.0248	1.18562e-23	3.63345e-21
AT4G11890	214.302	1.42463	0.238477	5.97387	2.31686e-09	1.26443e-07
AT4G11910	29.4635	2.45156	0.695598	3.5244	0.00042445	0.00567929
AT4G11960	314.35	0.659464	0.202282	3.26011	0.00111368	0.0122651
AT4G12060	1021.22	-0.423153	0.150705	-2.80783	0.00498766	0.0393482
AT4G12320	1483.21	-1.64446	0.155428	-10.5802	3.68329e-26	1.33402e-23
AT4G12600	678.348	-0.614356	0.1593	-3.8566	0.000114976	0.00186016
AT4G12690	124.285	1.20233	0.327865	3.66716	0.000245256	0.00355981
AT4G12720	562.115	0.993204	0.17124	5.80006	6.629e-09	3.19153e-07
AT4G12830	310.479	-0.953149	0.21674	-4.39767	1.09419e-05	0.000252711
AT4G12980	1235.46	0.450244	0.150591	2.98985	0.00279114	0.0248906
AT4G13010	1180.76	0.434589	0.147131	2.95376	0.00313925	0.0273821
AT4G13170	881.565	-0.606836	0.155239	-3.90905	9.26596e-05	0.00155926
AT4G13340	1819.79	1.74116	0.17346	10.0378	1.03953e-23	3.24824e-21
AT4G13530	535.339	0.597302	0.170547	3.50228	0.000461289	0.00607886
AT4G13575	308.516	0.695221	0.207876	3.3444	0.000824613	0.00957104
AT4G13830	1292.06	0.73995	0.146874	5.038	4.70419e-07	1.53619e-05
AT4G13840	1271.05	-0.480647	0.142145	-3.38138	0.000721232	0.00857777
AT4G13930	1507.27	-0.410215	0.13719	-2.99013	0.00278862	0.0248821
AT4G14365	396.466	1.6951	0.201879	8.3966	4.59578e-17	7.39781e-15
AT4G14400	2290.61	-0.775882	0.13538	-5.73114	9.97594e-09	4.62141e-07
AT4G14440	591.673	-0.717378	0.165135	-4.34419	1.39789e-05	0.000311129
AT4G14550	294.47	0.829231	0.213161	3.89017	0.000100176	0.00165602
AT4G14746	199.904	1.10371	0.241258	4.57483	4.76604e-06	0.000120177
AT4G14930	268.523	0.880333	0.230347	3.82176	0.000132501	0.00210942
AT4G14960	7041.37	-0.643061	0.13122	-4.90064	9.5523e-07	2.88853e-05
AT4G15000	5264.94	-0.422615	0.125858	-3.35786	0.000785473	0.00921296
AT4G15500	36.7001	-1.49904	0.540429	-2.77381	0.00554046	0.0426947
AT4G15530	373.84	1.84231	0.575139	3.20325	0.00135886	0.0143565
AT4G15610	72.4763	1.54912	0.412147	3.75865	0.00017083	0.00261837
AT4G15670	63.9883	1.216	0.436167	2.78792	0.0053047	0.0412974
AT4G15680	48.2381	1.49889	0.469065	3.19549	0.00139595	0.0146644
AT4G15700	131.375	0.988425	0.286043	3.45552	0.00054924	0.00689732
AT4G15760	1010.27	1.47157	0.166795	8.82261	1.11818e-18	2.25561e-16
AT4G15800	891.717	0.883412	0.194116	4.55094	5.3406e-06	0.00013195
AT4G16000	221.521	1.54464	0.245464	6.29274	3.11905e-10	1.96463e-08
AT4G16008	145.136	0.80893	0.273109	2.96193	0.00305717	0.026754
AT4G16155	918.957	-0.427951	0.147922	-2.89308	0.00381479	0.031996
AT4G16190	4721.35	0.522114	0.123579	4.22495	2.38996e-05	0.000497212
AT4G16260	78.6781	-1.58569	0.381537	-4.15607	3.23766e-05	0.000641948
AT4G16370	2585.59	-1.58436	0.13233	-11.9728	4.93502e-33	2.71188e-30
AT4G16500	534.635	0.535128	0.190806	2.80456	0.00503847	0.0396626
AT4G16520	1896.63	0.698121	0.148334	4.70641	2.52117e-06	6.72988e-05
AT4G16563	151.707	2.89684	0.322486	8.98284	2.63877e-19	5.60685e-17
AT4G16720	5540.71	-0.511686	0.145636	-3.51346	0.000442307	0.00588364
AT4G16740	38.3828	-1.69751	0.528737	-3.2105	0.00132504	0.0140866
AT4G16760	786.558	0.461603	0.154035	2.99673	0.0027289	0.0244588
AT4G16780	188.198	1.29402	0.251682	5.14148	2.72577e-07	9.52376e-06
AT4G16790	132.738	0.832031	0.28488	2.92063	0.00349323	0.0298809
AT4G16860	828.437	0.567372	0.159198	3.56393	0.000365343	0.00501473
AT4G16950	814.465	0.63233	0.198985	3.17778	0.00148409	0.0153413
AT4G16960	48.9293	1.39672	0.45544	3.06676	0.00216394	0.020551
AT4G17230	475.114	1.18252	0.17866	6.61883	3.62044e-11	2.73438e-09
AT4G17390	2050.65	-0.571736	0.133755	-4.2745	1.91563e-05	0.000411421
AT4G17460	394.536	1.04715	0.196884	5.31862	1.04557e-07	3.99572e-06
AT4G17490	334.767	0.655868	0.21472	3.05453	0.00225414	0.0211679
AT4G17500	251.603	0.977689	0.229554	4.25908	2.05273e-05	0.000437329
AT4G17520	1512.91	-0.432526	0.138108	-3.13179	0.00173744	0.017381
AT4G17560	2548.33	-0.533314	0.133226	-4.00308	6.25233e-05	0.00110708
AT4G17600	2195.11	-0.423669	0.136514	-3.10347	0.00191265	0.0186994
AT4G17615	132.93	0.874508	0.316991	2.75878	0.00580184	0.0442607
AT4G17740	277.921	-0.73163	0.214534	-3.41033	0.000648847	0.00789816
AT4G17840	728.279	0.682909	0.166029	4.1132	3.90216e-05	0.000738537
AT4G17900	291.2	1.02992	0.216163	4.76455	1.89273e-06	5.28241e-05
AT4G18010	270.346	1.58357	0.2206	7.1785	7.04815e-13	6.68567e-11
AT4G18040	606.584	-0.510683	0.165123	-3.09275	0.0019831	0.0192699
AT4G18100	3533.1	-0.491851	0.13582	-3.62134	0.000293085	0.00414796
AT4G18210	74.3186	1.32493	0.385254	3.4391	0.000583649	0.00724944
AT4G18253	146.68	0.875555	0.274189	3.19325	0.00140679	0.0147491
AT4G18280	545.783	1.04547	0.221914	4.71117	2.46295e-06	6.59953e-05
AT4G18340	62.8381	1.21384	0.441999	2.74626	0.00602792	0.0456761
AT4G18480	4903.98	-0.391296	0.12271	-3.18879	0.0014287	0.0149004
AT4G18700	653.01	0.959406	0.163424	5.87065	4.34099e-09	2.17541e-07
AT4G18880	193.05	1.10752	0.284616	3.89127	9.97208e-05	0.00165021
AT4G19120	697.588	-1.44337	0.170671	-8.45707	2.7419e-17	4.50463e-15
AT4G19170	4651.87	1.00491	0.144268	6.96561	3.26986e-12	2.84746e-10
AT4G19200	3238.54	0.645013	0.14135	4.56323	5.03729e-06	0.000126019
AT4G19410	1923.57	-0.534658	0.130451	-4.09854	4.15764e-05	0.000780403
AT4G19420	1057.9	1.98465	0.15012	13.2204	6.69e-40	4.6353e-37
AT4G19520	262.541	1.41961	0.241973	5.86681	4.44251e-09	2.21797e-07
AT4G19960	243.294	0.939803	0.228444	4.11393	3.88979e-05	0.000738537
AT4G20110	132.702	1.44702	0.303446	4.76863	1.85483e-06	5.18571e-05
AT4G20170	156.533	1.17412	0.286352	4.10027	4.12672e-05	0.000775513
AT4G20850	648.726	0.512178	0.181305	2.82494	0.00472888	0.0377931
AT4G20860	74.1806	1.33575	0.392217	3.40564	0.000660099	0.00799097
AT4G21210	2402.18	-0.421677	0.12668	-3.32869	0.000872549	0.0100108
AT4G21280	35590	-0.538787	0.128617	-4.18909	2.80073e-05	0.000568566
AT4G21560	303.235	0.694276	0.225186	3.08312	0.00204842	0.0197548
AT4G21570	703.467	0.736231	0.188949	3.89645	9.76109e-05	0.00162372
AT4G21580	441.636	0.494165	0.18095	2.73095	0.00631516	0.0474486
AT4G21810	547.342	0.572745	0.184538	3.10368	0.00191131	0.0186994
AT4G22360	216.141	0.675902	0.233244	2.89783	0.00375749	0.0316296
AT4G22560	48.9749	-1.47216	0.470138	-3.13134	0.00174011	0.0173968
AT4G22570	598.9	0.894978	0.180921	4.94678	7.54518e-07	2.37628e-05
AT4G22780	216.332	1.02413	0.233478	4.38642	1.1523e-05	0.000264217
AT4G22820	171.67	0.798557	0.262591	3.04107	0.00235738	0.0218998
AT4G22990	634.377	2.235	0.170138	13.1364	2.03734e-39	1.3528e-36
AT4G23010	236.325	0.628194	0.226541	2.77298	0.00555461	0.0427418
AT4G23140	276.433	1.37811	0.217186	6.34531	2.21974e-10	1.43796e-08
AT4G23180	781.285	0.746422	0.177473	4.20583	2.60131e-05	0.000534895
AT4G23190	64.4079	1.98057	0.412878	4.79698	1.61076e-06	4.56746e-05
AT4G23210	33.712	2.61682	0.598147	4.37489	1.21496e-05	0.00027649
AT4G23220	145.895	1.10002	0.276806	3.97396	7.06868e-05	0.00122977
AT4G23270	428.292	0.629481	0.184449	3.41276	0.000643076	0.00785894
AT4G23620	167.023	-0.812438	0.263542	-3.08276	0.00205089	0.0197548
AT4G23670	13091.7	0.70212	0.114154	6.15065	7.71675e-10	4.64053e-08
AT4G23680	205.208	1.33558	0.240816	5.54605	2.92203e-08	1.23516e-06
AT4G23810	152.719	1.18981	0.321286	3.70328	0.000212831	0.00315905
AT4G23870	472.233	1.39441	0.216485	6.44112	1.18597e-10	8.14639e-09
AT4G23880	145.053	0.83232	0.274715	3.02976	0.00244748	0.022506
AT4G24120	117.987	0.901356	0.29848	3.01983	0.0025292	0.0230263
AT4G24220	2062.96	0.41582	0.134997	3.08021	0.00206855	0.019894
AT4G24230	614.873	1.01541	0.191979	5.28918	1.22865e-07	4.63974e-06
AT4G24280	2190.79	-0.444299	0.135958	-3.2679	0.00108347	0.0119904
AT4G24350	265.894	-0.631514	0.214634	-2.94228	0.00325806	0.0281565
AT4G24690	2368.94	0.636309	0.129429	4.91629	8.81991e-07	2.70296e-05
AT4G24770	14201.7	-0.456607	0.126979	-3.59592	0.000323245	0.00451863
AT4G24780	1380.44	-0.966558	0.150302	-6.43076	1.26968e-10	8.61004e-09
AT4G24800	756.885	0.616994	0.169205	3.64643	0.000265913	0.00381766
AT4G24930	758.205	-0.743907	0.166151	-4.4773	7.5593e-06	0.000179263
AT4G25000	43.116	1.87293	0.52808	3.54668	0.00039012	0.00528653
AT4G25030	904.762	0.454946	0.154947	2.93614	0.00332326	0.0286578
AT4G25050	6926.31	-0.409621	0.14694	-2.78767	0.0053088	0.0413091
AT4G25100	475.699	2.95615	0.217677	13.5804	5.23164e-42	3.97007e-39
AT4G25480	262.889	-0.738674	0.236537	-3.12287	0.00179098	0.0178159
[truncated: 146 more rows]

## Sheet: OS_GSE78972_short
gene_name	baseMean	log2FoldChange	lfcSE	stat	pvalue	padj
LOC_Os01g01010	643.757	0.28741	0.123685	2.32372	0.0201405	0.0329581
LOC_Os01g01060	678.199	0.890513	0.130769	6.80982	9.77179e-12	4.87544e-11
LOC_Os01g01120	1110.14	-1.7951	0.197985	-9.06687	1.22486e-19	1.11007e-18
LOC_Os01g01130	400.602	-0.571472	0.173918	-3.28587	0.00101667	0.0021023
LOC_Os01g01150	2992.1	-0.683244	0.146207	-4.67311	2.96667e-06	8.59841e-06
LOC_Os01g01160	1849.64	-1.46683	0.183174	-8.00785	1.1673e-15	7.89839e-15
LOC_Os01g01170	127.6	-3.83001	0.286189	-13.3828	7.61952e-41	2.23021e-39
LOC_Os01g01290	32.043	3.57261	0.776855	4.59882	4.24898e-06	1.20739e-05
LOC_Os01g01302	992.122	-1.97652	0.221527	-8.92225	4.56928e-19	4.00049e-18
LOC_Os01g01330	47.5341	1.36048	0.317744	4.28168	1.85484e-05	4.87575e-05
LOC_Os01g01360	1034.6	0.958298	0.223294	4.29164	1.77358e-05	4.67111e-05
LOC_Os01g01380	214.463	-1.44015	0.194917	-7.38853	1.48458e-13	8.60105e-13
LOC_Os01g01390	728.136	0.650523	0.14017	4.64097	3.46777e-06	9.96229e-06
LOC_Os01g01400	16.9087	1.21258	0.525179	2.30888	0.0209502	0.034171
LOC_Os01g01484	1933.17	-1.61491	0.133759	-12.0733	1.46193e-33	3.02643e-32
LOC_Os01g01510	282.118	1.794	0.195445	9.17906	4.34861e-20	4.07761e-19
LOC_Os01g01520	100.454	1.67531	0.502745	3.33233	0.000861205	0.0018
LOC_Os01g01560	18.7794	-1.50032	0.473283	-3.17003	0.00152421	0.00307295
LOC_Os01g01600	42.1005	3.38765	0.51388	6.59229	4.3309e-11	2.05289e-10
LOC_Os01g01610	454.334	3.39504	0.227914	14.8961	3.4921e-50	1.55289e-48
LOC_Os01g01620	2925.56	2.09562	0.106825	19.6174	1.09934e-85	1.51578e-83
LOC_Os01g01640	1208.55	0.423053	0.140759	3.0055	0.00265143	0.00513038
LOC_Os01g01660	18.9342	1.58022	0.699813	2.25806	0.0239421	0.0386483
LOC_Os01g01670	107.318	1.66047	0.235646	7.04646	1.83525e-12	9.70573e-12
LOC_Os01g01680	211.283	-1.21315	0.308909	-3.9272	8.59391e-05	0.000206493
LOC_Os01g01689	818.096	0.941258	0.151359	6.21871	5.01247e-10	2.15764e-09
LOC_Os01g01700	1092.14	0.361336	0.10496	3.4426	0.000576159	0.00123387
LOC_Os01g01710	7781.3	-1.65312	0.124682	-13.2587	4.01672e-40	1.13186e-38
LOC_Os01g01840	2617.19	-1.19792	0.464425	-2.57937	0.00989814	0.0172713
LOC_Os01g01870	1463.23	-2.21084	0.35306	-6.26192	3.80273e-10	1.65971e-09
LOC_Os01g01890	127.597	-6.39339	0.526284	-12.1482	5.86572e-34	1.23175e-32
LOC_Os01g01910	200.392	-1.74345	0.18134	-9.61423	6.96261e-22	7.36331e-21
LOC_Os01g01970	275.561	-0.937783	0.142536	-6.57925	4.72819e-11	2.23493e-10
LOC_Os01g02000	198.386	-1.76049	0.226116	-7.78578	6.92838e-15	4.44385e-14
LOC_Os01g02020	2054.2	2.20841	0.103159	21.4078	1.131e-101	2.19424e-99
LOC_Os01g02050	34.6314	-2.88379	0.461793	-6.24477	4.24435e-10	1.84146e-09
LOC_Os01g02080	297.604	-3.34829	0.380861	-8.79137	1.47752e-18	1.2396e-17
LOC_Os01g02130	77.935	-1.73082	0.514126	-3.36652	0.000761223	0.00160203
LOC_Os01g02150	172.259	-1.21629	0.416001	-2.92376	0.00345836	0.00655919
LOC_Os01g02170	105.691	1.99306	0.248553	8.01867	1.06893e-15	7.25742e-15
LOC_Os01g02180	374.358	0.326514	0.151844	2.15033	0.0315294	0.0496387
LOC_Os01g02200	2882.57	0.670789	0.159332	4.21001	2.55363e-05	6.58316e-05
LOC_Os01g02310	153.351	-2.24951	0.210716	-10.6755	1.32491e-26	1.86792e-25
LOC_Os01g02320	177.229	-1.42759	0.227123	-6.28552	3.26749e-10	1.43439e-09
LOC_Os01g02370	126.591	-1.9852	0.251322	-7.89902	2.81106e-15	1.854e-14
LOC_Os01g02380	18.57	-1.45629	0.571804	-2.54684	0.0108704	0.0188091
LOC_Os01g02390	465.189	0.57139	0.228943	2.49577	0.0125684	0.0214292
LOC_Os01g02400	786.359	-1.31164	0.227298	-5.77059	7.89954e-09	3.03189e-08
LOC_Os01g02420	40.5728	-1.7925	0.479446	-3.73869	0.000184979	0.00042553
LOC_Os01g02430	73.1124	-1.31919	0.352749	-3.73974	0.000184212	0.000423942
LOC_Os01g02490	108.297	-1.67486	0.291171	-5.75215	8.81148e-09	3.36013e-08
LOC_Os01g02550	18.5492	-3.05193	0.737062	-4.14068	3.46285e-05	8.79471e-05
LOC_Os01g02560	76.6073	-3.34107	0.543235	-6.15032	7.73291e-10	3.26645e-09
LOC_Os01g02570	433.392	-5.0242	0.272776	-18.4188	9.28922e-76	9.83805e-74
LOC_Os01g02580	242.04	-2.76416	0.184814	-14.9564	1.41443e-50	6.40672e-49
LOC_Os01g02590	349.863	-1.41735	0.273923	-5.17426	2.28821e-07	7.51528e-07
LOC_Os01g02600	494.382	-1.92939	0.346776	-5.5638	2.63964e-08	9.60001e-08
LOC_Os01g02700	409.811	-1.5279	0.368505	-4.14622	3.38015e-05	8.59664e-05
LOC_Os01g02710	464.23	-1.23825	0.265794	-4.65867	3.18256e-06	9.18768e-06
LOC_Os01g02720	805.284	-0.433312	0.13473	-3.21615	0.00129922	0.00264341
LOC_Os01g02730	37.016	-1.99822	0.585077	-3.41531	0.000637093	0.00135602
LOC_Os01g02750	57.8083	-2.08599	0.395533	-5.27388	1.33573e-07	4.50232e-07
LOC_Os01g02760	88.6774	-1.93508	0.28492	-6.79166	1.10851e-11	5.50564e-11
LOC_Os01g02770	138.05	-1.1813	0.214019	-5.51959	3.39799e-08	1.21683e-07
LOC_Os01g02780	335.251	-2.58649	0.389674	-6.63758	3.18876e-11	1.53137e-10
LOC_Os01g02790	49.3451	-2.07936	0.342403	-6.07286	1.25654e-09	5.21034e-09
LOC_Os01g02800	203.771	-1.02997	0.202494	-5.08639	3.64944e-07	1.17037e-06
LOC_Os01g02810	78.6989	-1.14146	0.243742	-4.68308	2.8259e-06	8.20124e-06
LOC_Os01g02830	202.281	-1.12462	0.219044	-5.13422	2.83309e-07	9.20147e-07
LOC_Os01g02840	37.6554	-2.21025	0.476678	-4.63678	3.53876e-06	1.01558e-05
LOC_Os01g02870	290.584	-1.62524	0.643515	-2.52556	0.0115514	0.0198682
LOC_Os01g02880	894.286	0.748692	0.193674	3.86573	0.000110757	0.000262272
LOC_Os01g02884	2598.28	-0.6697	0.108797	-6.15553	7.48267e-10	3.16623e-09
LOC_Os01g02890	19.8381	-1.33587	0.559525	-2.38751	0.0169628	0.0282023
LOC_Os01g02920	1005.55	1.86522	0.14914	12.5065	6.88072e-36	1.6116e-34
LOC_Os01g02940	281.631	-3.68581	0.513097	-7.18347	6.79646e-13	3.73337e-12
LOC_Os01g03030	421.334	0.883541	0.225214	3.92313	8.74071e-05	0.000209744
LOC_Os01g03040	2562.61	-1.29654	0.139565	-9.28988	1.54458e-20	1.49106e-19
LOC_Os01g03070	2745.49	1.07408	0.136999	7.8401	4.50198e-15	2.92348e-14
LOC_Os01g03130	40.9478	1.5716	0.507396	3.09739	0.00195236	0.00386401
LOC_Os01g03144	2088.49	0.445636	0.087863	5.07195	3.93766e-07	1.25784e-06
LOC_Os01g03160	598.868	0.850889	0.134676	6.31805	2.64885e-10	1.1722e-09
LOC_Os01g03180	74.3434	-1.2102	0.306243	-3.95176	7.75776e-05	0.000187595
LOC_Os01g03200	28.649	1.58331	0.521753	3.03459	0.00240863	0.0046954
LOC_Os01g03290	164.689	-3.50936	0.279744	-12.5449	4.2398e-36	1.00486e-34
LOC_Os01g03300	46.8952	-2.96964	0.408291	-7.27333	3.50737e-13	1.96454e-12
LOC_Os01g03310	15877.4	-1.26821	0.404449	-3.13565	0.00171477	0.00342687
LOC_Os01g03320	22179.7	-1.1165	0.423311	-2.63753	0.00835119	0.0148102
LOC_Os01g03340	8399.35	1.34035	0.369306	3.62938	0.000284101	0.000636
LOC_Os01g03360	1402.63	1.81491	0.323476	5.61066	2.01561e-08	7.42535e-08
LOC_Os01g03390	7409.54	4.02561	0.383639	10.4932	9.28211e-26	1.23553e-24
LOC_Os01g03500	156.889	0.631212	0.251722	2.50757	0.0121563	0.0207906
LOC_Os01g03510	1106.54	1.8895	0.149552	12.6344	1.36405e-36	3.3153e-35
LOC_Os01g03549	900.913	-2.2161	0.233314	-9.49836	2.1323e-21	2.17729e-20
LOC_Os01g03570	94.9521	-0.822158	0.293317	-2.80296	0.00506353	0.00934252
LOC_Os01g03650	1207.63	0.714917	0.133684	5.3478	8.90274e-08	3.05247e-07
LOC_Os01g03680	644.718	-0.758791	0.247044	-3.07149	0.00212996	0.00418752
LOC_Os01g03710	589.017	0.526026	0.15526	3.38804	0.000703939	0.00148876
LOC_Os01g03720	130.318	6.11272	0.708289	8.63027	6.12088e-18	4.87602e-17
LOC_Os01g03730	952.13	4.37417	0.401673	10.8899	1.28832e-27	1.9385e-26
LOC_Os01g03750	614.036	1.93165	0.216667	8.91528	4.86588e-19	4.24661e-18
LOC_Os01g03760	1444.86	0.69184	0.167693	4.12563	3.6972e-05	9.35091e-05
LOC_Os01g03820	1251.72	-0.836826	0.297032	-2.81729	0.00484301	0.00896355
LOC_Os01g03914	3405.88	1.87195	0.190279	9.8379	7.73038e-23	8.68648e-22
LOC_Os01g03940	1012.83	-2.10734	0.183204	-11.5027	1.27843e-30	2.28047e-29
LOC_Os01g03950	198.531	1.09889	0.228085	4.81788	1.45091e-06	4.36207e-06
LOC_Os01g03980	218.865	-2.30487	0.374173	-6.15989	7.27937e-10	3.082e-09
LOC_Os01g04010	1277.58	1.07089	0.18179	5.89081	3.84301e-09	1.51912e-08
LOC_Os01g04030	272.364	0.880584	0.146283	6.01972	1.74714e-09	7.12873e-09
LOC_Os01g04040	351.4	-1.39605	0.501469	-2.78393	0.00537044	0.0098606
LOC_Os01g04100	248.26	-0.823791	0.19319	-4.26415	2.00667e-05	5.25155e-05
LOC_Os01g04130	121.961	0.606728	0.200106	3.03203	0.00242914	0.00473285
LOC_Os01g04160	138.264	4.81023	0.360931	13.3273	1.60616e-40	4.60888e-39
LOC_Os01g04200	1630.57	1.7783	0.114923	15.4738	5.21696e-54	2.67223e-52
LOC_Os01g04230	37.4663	-2.15617	0.492903	-4.37444	1.21747e-05	3.27734e-05
LOC_Os01g04280	505.385	-1.27606	0.500889	-2.54758	0.0108473	0.0187721
LOC_Os01g04300	34.4637	1.29696	0.558031	2.32417	0.0201165	0.0329312
LOC_Os01g04350	2033.87	-1.2126	0.237557	-5.10446	3.31735e-07	1.06825e-06
LOC_Os01g04360	245.589	5.95589	0.651562	9.14095	6.1905e-20	5.72634e-19
LOC_Os01g04370	1443.89	5.3881	0.536431	10.0443	9.72906e-24	1.14734e-22
LOC_Os01g04380	1444.08	5.77312	0.437056	13.2091	7.77236e-40	2.18173e-38
LOC_Os01g04390	20.8339	-2.83628	0.70348	-4.03179	5.53539e-05	0.000136643
LOC_Os01g04470	19.3176	-1.71203	0.683113	-2.50622	0.0122029	0.0208548
LOC_Os01g04480	54.2412	-1.25176	0.416013	-3.00895	0.00262153	0.00507523
LOC_Os01g04500	32.789	0.847611	0.379063	2.23607	0.0253474	0.040692
LOC_Os01g04510	152.977	-0.700103	0.317103	-2.20781	0.0272576	0.0434658
LOC_Os01g04550	22.4295	-2.3064	0.579703	-3.97859	6.93247e-05	0.000168811
LOC_Os01g04590	733.009	-1.43118	0.201574	-7.10004	1.24722e-12	6.71156e-12
LOC_Os01g04600	22.9462	1.86268	0.460469	4.04518	5.22831e-05	0.000129441
LOC_Os01g04620	92.7979	-1.2895	0.289842	-4.44897	8.6285e-06	2.36957e-05
LOC_Os01g04630	2498.69	1.12149	0.263459	4.25681	2.07368e-05	5.41852e-05
LOC_Os01g04650	3640.42	1.10563	0.164339	6.72772	1.72341e-11	8.41851e-11
LOC_Os01g04670	107.693	-2.3919	0.395699	-6.04475	1.49643e-09	6.15388e-09
LOC_Os01g04710	61.7974	-2.03417	0.837867	-2.4278	0.0151908	0.0254667
LOC_Os01g04720	66.0081	-2.959	0.386298	-7.65989	1.86091e-14	1.15506e-13
LOC_Os01g04730	917.169	1.2362	0.231817	5.33267	9.67797e-08	3.30432e-07
LOC_Os01g04800	57.5512	-2.58085	0.58749	-4.39301	1.1179e-05	3.02602e-05
LOC_Os01g04814	3250.66	-0.333249	0.126556	-2.63321	0.00845827	0.0149795
LOC_Os01g04860	485.711	-0.811199	0.181004	-4.48166	7.4066e-06	2.05097e-05
LOC_Os01g04880	526.141	0.557727	0.20433	2.72954	0.00634222	0.0115014
LOC_Os01g04900	946.68	-1.06845	0.165221	-6.46681	1.00096e-10	4.60138e-10
LOC_Os01g04920	1455.59	-2.59787	0.476796	-5.4486	5.0768e-08	1.7842e-07
LOC_Os01g04950	2330.94	1.24092	0.168478	7.36544	1.76558e-13	1.0138e-12
LOC_Os01g04990	216.673	-1.04796	0.216342	-4.84397	1.27267e-06	3.85104e-06
LOC_Os01g05010	145.644	2.20335	0.224709	9.80533	1.06798e-22	1.19212e-21
LOC_Os01g05060	689.035	2.87748	0.480837	5.98433	2.17282e-09	8.80007e-09
LOC_Os01g05080	480.467	-0.553402	0.171042	-3.23548	0.00121439	0.00248258
LOC_Os01g05140	112.912	1.09565	0.269666	4.06298	4.84505e-05	0.000120588
LOC_Os01g05250	56.5645	-3.36588	0.399301	-8.42943	3.47353e-17	2.61056e-16
LOC_Os01g05289	107.647	-0.848213	0.228891	-3.70576	0.000210761	0.000481102
LOC_Os01g05430	50.0893	-2.03955	0.380765	-5.35646	8.48675e-08	2.91577e-07
LOC_Os01g05470	499.621	1.37394	0.168014	8.17749	2.89808e-16	2.05017e-15
LOC_Os01g05490	9276.43	-0.540048	0.100423	-5.37774	7.54284e-08	2.60535e-07
LOC_Os01g05540	799.372	0.91614	0.139756	6.55527	5.55397e-11	2.61455e-10
LOC_Os01g05560	526.68	1.06797	0.11833	9.02541	1.79023e-19	1.60783e-18
LOC_Os01g05585	2133.4	1.9068	0.292911	6.50983	7.52339e-11	3.50181e-10
LOC_Os01g05610	2228.17	-0.720149	0.10066	-7.15426	8.41262e-13	4.59695e-12
LOC_Os01g05620	25.8038	2.35465	0.473516	4.97269	6.60307e-07	2.06151e-06
LOC_Os01g05630	1123.69	0.204645	0.0872873	2.3445	0.0190526	0.0313275
LOC_Os01g05640	60.8588	2.15713	0.553735	3.8956	9.79546e-05	0.000233597
LOC_Os01g05650	19258.1	1.84958	0.263234	7.02637	2.1198e-12	1.11391e-11
LOC_Os01g05670	2227.58	-1.19869	0.160645	-7.46171	8.5406e-14	5.0515e-13
LOC_Os01g05694	474.742	-0.55376	0.216908	-2.55297	0.0106808	0.0185162
LOC_Os01g05800	6098.09	-1.28125	0.201314	-6.36447	1.95968e-10	8.79289e-10
LOC_Os01g05810	331.003	2.56153	0.331248	7.73295	1.05079e-14	6.6618e-14
LOC_Os01g05820	62.2735	3.89692	0.627198	6.21323	5.19059e-10	2.23168e-09
LOC_Os01g05830	1508.43	2.51733	0.150872	16.6852	1.67807e-62	1.17912e-60
LOC_Os01g05840	1573.43	-0.9479	0.292792	-3.23746	0.00120601	0.00246699
LOC_Os01g05900	1707.34	-0.806911	0.10673	-7.5603	4.02151e-14	2.43411e-13
LOC_Os01g05940	62.6889	1.15519	0.314389	3.67441	0.000238401	0.000539366
LOC_Os01g05960	190.05	0.68358	0.306116	2.23307	0.025544	0.0409867
LOC_Os01g05970	4594.7	-0.947446	0.0921162	-10.2853	8.20547e-25	1.03206e-23
LOC_Os01g06010	4032.22	-1.162	0.102683	-11.3164	1.08892e-29	1.84201e-28
LOC_Os01g06150	31.9628	-2.66102	0.533768	-4.98534	6.18533e-07	1.93716e-06
LOC_Os01g06270	1364.44	0.40223	0.125528	3.20431	0.00135388	0.0027485
LOC_Os01g06280	677.762	-0.992748	0.230227	-4.31203	1.6176e-05	4.28035e-05
LOC_Os01g06310	5752.13	7.72264	0.369991	20.8725	9.51991e-97	1.6156e-94
LOC_Os01g06454	86.1077	1.23693	0.305619	4.04731	5.18103e-05	0.000128416
LOC_Os01g06460	1058.52	0.64114	0.172384	3.71925	0.000199816	0.000457597
LOC_Os01g06470	719.616	0.999589	0.149668	6.6787	2.41064e-11	1.16715e-10
LOC_Os01g06550	365.01	2.09447	0.245484	8.53199	1.43856e-17	1.10814e-16
LOC_Os01g06560	492.149	6.93338	0.541032	12.8151	1.34965e-37	3.41667e-36
LOC_Os01g06580	35.4838	1.98007	0.640982	3.08912	0.00200752	0.00396352
LOC_Os01g06600	1396.9	1.11031	0.147121	7.54692	4.45684e-14	2.6887e-13
LOC_Os01g06630	22.1089	1.87107	0.803682	2.32812	0.0199058	0.0326033
LOC_Os01g06640	260.37	2.81549	0.471644	5.96951	2.37962e-09	9.60922e-09
LOC_Os01g06660	990.782	2.54799	0.186909	13.6322	2.57562e-42	8.04348e-41
LOC_Os01g06680	558.261	-1.05642	0.194372	-5.43502	5.47906e-08	1.9182e-07
LOC_Os01g06730	27.5006	3.82262	1.08105	3.53601	0.000406224	0.000891188
LOC_Os01g06740	1524.15	5.51759	0.932624	5.9162	3.29468e-09	1.3104e-08
LOC_Os01g06790	178.758	-1.62117	0.220097	-7.36568	1.76249e-13	1.01229e-12
LOC_Os01g06836	133.933	-3.61289	0.430164	-8.39886	4.50849e-17	3.36075e-16
LOC_Os01g06870	343.015	-3.65502	0.488152	-7.48746	7.02206e-14	4.18328e-13
LOC_Os01g06876	275.954	-3.17879	0.397969	-7.98754	1.37655e-15	9.2713e-15
LOC_Os01g06882	54.3403	-2.40989	0.528023	-4.56399	5.01908e-06	1.41485e-05
LOC_Os01g06890	308.177	5.433	0.449441	12.0884	1.2169e-33	2.52873e-32
LOC_Os01g06920	154.041	3.33387	0.540986	6.16258	7.15709e-10	3.03432e-09
LOC_Os01g07070	605.992	0.956989	0.148092	6.46213	1.03238e-10	4.73987e-10
LOC_Os01g07080	250.695	0.541839	0.143962	3.76378	0.000167365	0.000387327
LOC_Os01g07090	2524.21	-2.00101	0.184073	-10.8708	1.58812e-27	2.37169e-26
LOC_Os01g07100	461.375	-0.636862	0.17153	-3.71282	0.000204959	0.000468689
LOC_Os01g07110	104.598	1.62025	0.259497	6.24381	4.27039e-10	1.85202e-09
LOC_Os01g07120	635.312	2.10888	0.166794	12.6436	1.21306e-36	2.9516e-35
LOC_Os01g07170	159.226	1.21253	0.218037	5.56111	2.68068e-08	9.74118e-08
LOC_Os01g07200	1474.43	1.78676	0.106419	16.7899	2.89393e-63	2.10078e-61
LOC_Os01g07250	814.113	-0.73458	0.153945	-4.77172	1.82663e-06	5.42396e-06
LOC_Os01g07300	228.518	0.623667	0.259412	2.40415	0.01621	0.0270573
LOC_Os01g07310	1589.5	-1.15713	0.0928603	-12.4609	1.21921e-35	2.83744e-34
LOC_Os01g07370	4249.54	-1.51659	0.271453	-5.58695	2.31094e-08	8.44661e-08
LOC_Os01g07390	384.025	0.913628	0.201589	4.53214	5.83901e-06	1.63757e-05
LOC_Os01g07410	237.879	-0.970959	0.167548	-5.79512	6.82711e-09	2.63644e-08
LOC_Os01g07420	41.3232	1.4349	0.466805	3.07387	0.00211302	0.00415646
LOC_Os01g07500	153.711	-2.46233	0.225393	-10.9246	8.7928e-28	1.33494e-26
LOC_Os01g07530	6818.35	1.40896	0.218094	6.46031	1.04487e-10	4.79521e-10
LOC_Os01g07540	180.96	0.45589	0.210384	2.16694	0.0302392	0.0477997
LOC_Os01g07610	54.9661	0.851917	0.338039	2.52018	0.0117296	0.0201306
LOC_Os01g07630	124.941	-1.13165	0.439462	-2.57507	0.0100219	0.0174705
LOC_Os01g07700	2236.84	-0.67821	0.211868	-3.2011	0.00136903	0.00277772
LOC_Os01g07730	1027.93	-1.55697	0.228641	-6.80967	9.7823e-12	4.87958e-11
LOC_Os01g07760	13828.4	1.09729	0.100802	10.8856	1.35066e-27	2.02812e-26
LOC_Os01g07770	178.65	-1.05245	0.396308	-2.65563	0.00791605	0.014115
LOC_Os01g07780	882.974	0.628696	0.169183	3.71607	0.000202349	0.00046301
LOC_Os01g07800	665.68	-0.794076	0.141458	-5.6135	1.98273e-08	7.30668e-08
LOC_Os01g07870	3089.84	-1.84033	0.218762	-8.41247	4.01462e-17	2.99975e-16
LOC_Os01g07880	883.812	-1.71234	0.196843	-8.69902	3.34763e-18	2.72218e-17
LOC_Os01g07890	221.322	1.25588	0.282322	4.44838	8.65184e-06	2.37568e-05
LOC_Os01g07910	232.847	1.38297	0.211233	6.54712	5.86583e-11	2.75781e-10
LOC_Os01g07950	602.667	1.47055	0.12881	11.4164	3.4617e-30	6.06641e-29
LOC_Os01g07960	1241.41	-1.47411	0.0987712	-14.9245	2.2822e-50	1.02526e-48
LOC_Os01g07970	411.156	-1.59713	0.310254	-5.1478	2.63562e-07	8.58936e-07
LOC_Os01g08000	39.4425	1.39724	0.424204	3.29378	0.000988493	0.00204711
LOC_Os01g08020	5673.36	-6.63208	0.423854	-15.6471	3.47827e-55	1.87818e-53
LOC_Os01g08110	149.818	1.16263	0.275498	4.22012	2.44172e-05	6.30876e-05
LOC_Os01g08120	32.0356	1.25482	0.44322	2.83114	0.00463818	0.00861062
LOC_Os01g08130	112.465	-2.03493	0.756157	-2.69115	0.0071207	0.0127915
LOC_Os01g08140	144.492	-2.31498	0.753772	-3.07119	0.00213206	0.00419127
LOC_Os01g08200	1374.82	0.678322	0.116999	5.79768	6.72374e-09	2.59881e-08
LOC_Os01g08270	1401.4	-0.633561	0.127081	-4.98551	6.17999e-07	1.93576e-06
LOC_Os01g08280	483.133	-0.53048	0.164535	-3.22411	0.00126364	0.00257724
LOC_Os01g08300	39.9121	-1.31523	0.342555	-3.83946	0.000123304	0.000290075
LOC_Os01g08310	143.319	-4.23326	0.544788	-7.77048	7.81918e-15	5.00058e-14
LOC_Os01g08320	1390.27	-1.67183	0.394195	-4.24114	2.2239e-05	5.78002e-05
LOC_Os01g08370	164.096	1.82565	0.452543	4.03422	5.47849e-05	0.000135268
LOC_Os01g08410	2690.41	0.217304	0.0921528	2.35809	0.0183693	0.0302904
LOC_Os01g08420	1172.4	-0.575147	0.116684	-4.92909	8.26124e-07	2.55194e-06
LOC_Os01g08440	7772.49	-3.19572	0.374817	-8.52607	1.51402e-17	1.1634e-16
LOC_Os01g08450	644.657	-0.353229	0.156123	-2.2625	0.0236668	0.0382433
LOC_Os01g08460	2579.26	-3.55114	0.312308	-11.3706	5.85708e-30	1.01027e-28
LOC_Os01g08500	259.891	-3.32081	0.25537	-13.0039	1.16236e-38	3.09252e-37
LOC_Os01g08510	520.973	-1.41578	0.183684	-7.70773	1.28075e-14	8.04523e-14
LOC_Os01g08550	146.078	0.572106	0.185097	3.09084	0.00199594	0.00394207
LOC_Os01g08560	7907.05	1.05116	0.122242	8.59902	8.04021e-18	6.34733e-17
LOC_Os01g08580	394.142	0.525342	0.166846	3.14866	0.00164021	0.00328567
LOC_Os01g08660	1588.03	-0.431659	0.102093	-4.2281	2.35673e-05	6.10138e-05
LOC_Os01g08670	36.7235	-1.829	0.452758	-4.03968	5.35233e-05	0.000132273
LOC_Os01g08680	698.006	1.68837	0.159746	10.5691	4.14625e-26	5.60754e-25
LOC_Os01g08690	223.816	1.46872	0.226772	6.47663	9.37945e-11	4.32259e-10
LOC_Os01g08700	11569.1	5.6664	0.17243	32.8621	7.66266e-237	9.88167e-234
LOC_Os01g08710	18.9477	2.81259	0.835192	3.3676	0.00075825	0.00159608
LOC_Os01g08750	2931.09	0.709693	0.136265	5.20817	1.90714e-07	6.32436e-07
LOC_Os01g08760	149.179	1.26116	0.225874	5.58345	2.35799e-08	8.61283e-08
LOC_Os01g08770	160.64	0.877871	0.212403	4.13305	3.57985e-05	9.0698e-05
LOC_Os01g08810	59.01	1.74315	0.493501	3.53222	0.000412093	0.000903251
LOC_Os01g08850	169.581	1.89025	0.256362	7.37335	1.66396e-13	9.58206e-13
LOC_Os01g08860	2141.79	5.1924	0.223008	23.2835	6.52227e-120	1.80997e-117
LOC_Os01g08870	79.7168	1.57213	0.27172	5.78585	7.21475e-09	2.78026e-08
LOC_Os01g08880	109.03	1.55769	0.22554	6.90648	4.96834e-12	2.54132e-11
LOC_Os01g08890	3749.11	1.12438	0.208563	5.39108	7.00363e-08	2.42713e-07
LOC_Os01g08930	569.573	1.94856	0.240464	8.10333	5.34757e-16	3.71231e-15
LOC_Os01g08960	317.601	0.565262	0.137686	4.10545	4.03536e-05	0.000101593
LOC_Os01g09000	2262.42	0.548394	0.105945	5.17621	2.26434e-07	7.44509e-07
LOC_Os01g09010	1408.02	1.12453	0.298145	3.77174	0.000162112	0.000375804
LOC_Os01g09020	1056.15	1.00428	0.151245	6.64007	3.13532e-11	1.50637e-10
LOC_Os01g09100	34.0436	3.70618	0.874931	4.23597	2.27569e-05	5.90485e-05
LOC_Os01g09120	361.62	-0.939526	0.240618	-3.90464	9.43658e-05	0.000225628
LOC_Os01g09190	32.3551	-2.76779	0.67001	-4.13096	3.61245e-05	9.14605e-05
LOC_Os01g09206	29.9484	1.38664	0.50303	2.75657	0.00584118	0.0106607
LOC_Os01g09220	4492.12	-1.8498	0.444155	-4.16475	3.11694e-05	7.95954e-05
LOC_Os01g09252	1125.47	-0.893998	0.129074	-6.92626	4.32121e-12	2.22224e-11
LOC_Os01g09270	20.0377	3.65544	0.660172	5.53711	3.07502e-08	1.10659e-07
LOC_Os01g09280	395.222	1.82208	0.372171	4.89582	9.78966e-07	3.0046e-06
LOC_Os01g09300	5781.36	-1.54609	0.154322	-10.0186	1.26335e-23	1.4803e-22
LOC_Os01g09305	325.335	-1.69648	0.214251	-7.91817	2.41026e-15	1.60025e-14
LOC_Os01g09310	695.412	-1.66237	0.178773	-9.29882	1.42011e-20	1.37513e-19
LOC_Os01g09320	11993.5	-1.73708	0.10751	-16.1573	1.00919e-58	6.14571e-57
LOC_Os01g09340	208.274	0.742774	0.248611	2.9877	0.00281087	0.00541739
LOC_Os01g09370	215.951	2.09221	0.243502	8.59217	8.53422e-18	6.71557e-17
LOC_Os01g09384	33.9114	1.34846	0.379573	3.55256	0.000381499	0.000840901
LOC_Os01g09410	49.3691	1.16749	0.324926	3.5931	0.000326767	0.000725367
LOC_Os01g09420	1318.18	0.880697	0.186291	4.72754	2.27252e-06	6.66942e-06
LOC_Os01g09430	1594.94	2.34853	0.286866	8.18686	2.68122e-16	1.90228e-15
LOC_Os01g09450	536.262	-1.61733	0.289182	-5.59278	2.23459e-08	8.18391e-08
LOC_Os01g09510	510.609	1.74864	0.215375	8.11907	4.69769e-16	3.2736e-15
LOC_Os01g09540	2860.95	2.60862	0.430048	6.06589	1.31224e-09	5.42796e-09
LOC_Os01g09550	611.697	0.610966	0.235108	2.59866	0.0093588	0.0164138
LOC_Os01g09590	180.977	-0.864364	0.2997	-2.88409	0.00392541	0.00738558
LOC_Os01g09640	4773.59	3.63313	0.16002	22.7042	4.07289e-114	1.01466e-111
LOC_Os01g09670	63.2765	-0.984932	0.409588	-2.40469	0.0161862	0.0270239
LOC_Os01g09700	19.8687	3.87274	0.767252	5.04754	4.47524e-07	1.4221e-06
LOC_Os01g09750	169.487	1.22191	0.228546	5.34647	8.9688e-08	3.07416e-07
LOC_Os01g09760	446.132	0.342514	0.153662	2.22901	0.0258133	0.0413704
LOC_Os01g09770	1139.54	-1.34711	0.23944	-5.62609	1.84337e-08	6.81948e-08
LOC_Os01g09800	429.277	-1.25478	0.246962	-5.08087	3.75715e-07	1.20403e-06
LOC_Os01g09810	63.5281	-2.12045	0.546691	-3.87869	0.000105019	0.000249358
LOC_Os01g09830	223.92	-2.02546	0.247588	-8.18076	2.82059e-16	1.99922e-15
LOC_Os01g09850	409.637	0.534623	0.123118	4.34237	1.40957e-05	3.75982e-05
LOC_Os01g09860	94.771	-1.55433	0.547917	-2.8368	0.00455686	0.00847833
LOC_Os01g09880	92.1196	-2.84681	0.393924	-7.2268	4.94505e-13	2.74248e-12
LOC_Os01g09890	839.517	-0.65549	0.159616	-4.10668	4.01384e-05	0.000101063
LOC_Os01g09930	60.2242	-6.06876	0.702357	-8.64056	5.59371e-18	4.46906e-17
LOC_Os01g10010	257.659	-0.549342	0.157848	-3.4802	0.000501044	0.0010837
LOC_Os01g10040	337.218	1.21071	0.172213	7.03031	2.0607e-12	1.08389e-11
LOC_Os01g10050	761.869	-0.225883	0.100985	-2.23679	0.0253004	0.0406285
LOC_Os01g10070	166.761	-0.665933	0.298513	-2.23083	0.0256922	0.0412034
LOC_Os01g10080	627.676	-0.488828	0.12398	-3.94278	8.05428e-05	0.000194251
LOC_Os01g10100	480.747	-2.14617	0.232575	-9.22786	2.76081e-20	2.619e-19
LOC_Os01g10110	365.527	-4.23665	0.432452	-9.79681	1.16198e-22	1.2931e-21
LOC_Os01g10210	3177.62	-2.88671	0.274704	-10.5084	7.89823e-26	1.05452e-24
LOC_Os01g10250	3332.6	-0.589097	0.165122	-3.56764	0.000360214	0.000795986
LOC_Os01g10260	89.598	-1.51533	0.322593	-4.69735	2.63556e-06	7.67935e-06
LOC_Os01g10280	320.643	0.879359	0.172519	5.09716	3.44796e-07	1.10916e-06
LOC_Os01g10290	1098.89	0.59005	0.0923817	6.38709	1.69075e-10	7.63152e-10
LOC_Os01g10320	1164.13	2.36774	0.198464	11.9304	8.22209e-33	1.63125e-31
LOC_Os01g10350	295.807	1.26639	0.213957	5.91888	3.24147e-09	1.29017e-08
LOC_Os01g10370	18.559	6.54791	1.29297	5.06426	4.09997e-07	1.30759e-06
LOC_Os01g10430	779.394	-0.692749	0.144356	-4.79889	1.59544e-06	4.7672e-06
LOC_Os01g10440	155.379	0.866428	0.356241	2.43214	0.0150098	0.0251787
LOC_Os01g10450	1294.91	-1.43268	0.324441	-4.41584	1.00617e-05	2.73709e-05
LOC_Os01g10580	243.485	4.49576	0.473041	9.50395	2.02078e-21	2.06823e-20
LOC_Os01g10590	222.424	-1.97202	0.629266	-3.13385	0.00172531	0.00344638
LOC_Os01g10610	1476.56	-0.825908	0.1944	-4.2485	2.15202e-05	5.60773e-05
LOC_Os01g10630	62.5746	1.5004	0.358482	4.18544	2.84618e-05	7.30301e-05
LOC_Os01g10690	236.056	0.679767	0.219789	3.09282	0.00198267	0.00391833
LOC_Os01g10810	181.299	-5.13894	0.431579	-11.9073	1.08455e-32	2.14011e-31
LOC_Os01g10820	406.804	0.929837	0.155549	5.97777	2.26208e-09	9.14637e-09
LOC_Os01g10860	83.2776	1.80363	0.365479	4.93497	8.01615e-07	2.48007e-06
LOC_Os01g10890	5241.46	1.45794	0.219398	6.64519	3.02832e-11	1.4572e-10
LOC_Os01g10940	1242.82	-0.745766	0.152393	-4.89369	9.89615e-07	3.0359e-06
LOC_Os01g10950	704.508	-3.7958	0.44299	-8.5686	1.04753e-17	8.16388e-17
LOC_Os01g11040	2674.17	-1.026	0.137097	-7.48377	7.22188e-14	4.29532e-13
LOC_Os01g11054	11489.7	-2.9225	0.130914	-22.3238	2.1725e-110	5.06678e-108
LOC_Os01g11070	975.892	0.342383	0.128219	2.6703	0.00757832	0.013558
LOC_Os01g11110	205.262	1.461	0.196501	7.43507	1.04513e-13	6.1378e-13
LOC_Os01g11130	19.0746	2.08719	0.563692	3.70271	0.00021331	0.000486414
LOC_Os01g11150	39.0201	-2.18019	0.602511	-3.61851	0.00029631	0.000661483
LOC_Os01g11160	646.328	-3.24411	0.265232	-12.2312	2.11731e-34	4.5597e-33
LOC_Os01g11230	5475.31	-1.7767	0.163584	-10.8611	1.76687e-27	2.62967e-26
LOC_Os01g11250	655.642	-0.795565	0.155284	-5.12328	3.00269e-07	9.71776e-07
LOC_Os01g11260	73.4394	-0.594467	0.244165	-2.43469	0.0149047	0.0250118
LOC_Os01g11340	142.128	1.54414	0.412031	3.74763	0.00017851	0.000411642
LOC_Os01g11350	22.1567	-3.48313	0.665811	-5.23141	1.68219e-07	5.61234e-07
LOC_Os01g11370	848.036	0.42055	0.139733	3.00967	0.00261532	0.00506454
LOC_Os01g11550	117.775	1.14499	0.372291	3.07551	0.00210142	0.00413513
LOC_Os01g11570	227.119	1.94425	0.203374	9.56	1.17756e-21	1.22523e-20
LOC_Os01g11580	931.716	-0.390903	0.131674	-2.96871	0.00299053	0.00573892
LOC_Os01g11590	868.831	-0.789196	0.0987808	-7.98937	1.35631e-15	9.14059e-15
LOC_Os01g11600	854.17	4.81714	0.202065	23.8396	1.29943e-125	4.31628e-123
LOC_Os01g11660	39.1233	-1.40601	0.361438	-3.89004	0.000100227	0.000238705
LOC_Os01g11670	205.848	-1.59575	0.240462	-6.63622	3.2184e-11	1.54459e-10
LOC_Os01g11860	35.2393	-4.37638	0.721132	-6.06876	1.28906e-09	5.33912e-09
LOC_Os01g11920	104.76	-0.74951	0.302362	-2.47885	0.0131808	0.0223672
LOC_Os01g11946	3982.22	-0.59852	0.124816	-4.79523	1.62491e-06	4.85261e-06
LOC_Os01g11952	809.776	-0.558857	0.167671	-3.33305	0.000858982	0.00179587
LOC_Os01g11960	755.717	1.33365	0.149578	8.91608	4.83087e-19	4.21941e-18
LOC_Os01g11970	79.8585	1.20871	0.321374	3.76107	0.000169187	0.000391337
LOC_Os01g11980	52.5799	0.825634	0.340011	2.42826	0.0151716	0.0254365
LOC_Os01g12000	96.6766	-1.38244	0.328941	-4.2027	2.63754e-05	6.78671e-05
LOC_Os01g12080	7554.52	-1.60289	0.143294	-11.1861	4.77108e-29	7.76513e-28
LOC_Os01g12090	308.083	0.336693	0.147532	2.28216	0.0224798	0.036465
LOC_Os01g12130	605.869	-2.41439	0.268572	-8.98975	2.47799e-19	2.20743e-18
LOC_Os01g12160	463.719	-2.46524	0.276479	-8.91658	4.80904e-19	4.20202e-18
LOC_Os01g12190	514.611	-1.1312	0.188387	-6.00466	1.9173e-09	7.79979e-09
LOC_Os01g12200	1624.92	0.885479	0.156458	5.65952	1.51796e-08	5.66633e-08
LOC_Os01g12210	2742.05	-2.111	0.336679	-6.27007	3.60888e-10	1.57951e-09
LOC_Os01g12220	183.612	-0.699764	0.245399	-2.85154	0.00435079	0.00811557
LOC_Os01g12280	492.666	-0.47029	0.130792	-3.5957	0.000323521	0.00071867
LOC_Os01g12304	112.087	-0.892356	0.225049	-3.96516	7.33457e-05	0.000177754
LOC_Os01g12320	1256.65	-0.699058	0.134338	-5.20374	1.95318e-07	6.47212e-07
LOC_Os01g12340	2681.89	-1.44742	0.223545	-6.47483	9.49157e-11	4.37334e-10
LOC_Os01g12350	48.2639	-1.24248	0.359158	-3.45942	0.000541337	0.00116442
LOC_Os01g12374	108.021	-1.63752	0.384601	-4.25771	2.0653e-05	5.3979e-05
LOC_Os01g12390	398.278	-1.60267	0.151501	-10.5786	3.74406e-26	5.07927e-25
LOC_Os01g12430	282.233	4.34362	0.448656	9.68141	3.61705e-22	3.90047e-21
LOC_Os01g12460	39.5553	5.14979	0.818881	6.28881	3.19913e-10	1.40578e-09
LOC_Os01g12464	63.7113	2.47661	0.353063	7.01464	2.30536e-12	1.20708e-11
LOC_Os01g12470	413.31	1.19322	0.133725	8.92295	4.54048e-19	3.97687e-18
LOC_Os01g12480	402.947	0.327778	0.145907	2.24648	0.0246734	0.0397147
LOC_Os01g12520	670.429	3.04558	0.270948	11.2405	2.58026e-29	4.27243e-28
LOC_Os01g12530	2780.2	-0.410973	0.0913409	-4.49933	6.81675e-06	1.89746e-05
LOC_Os01g12540	315.425	0.60468	0.170682	3.54273	0.000396014	0.000870707
LOC_Os01g12550	748.427	-0.301322	0.140322	-2.14736	0.0317644	0.0499656
LOC_Os01g12580	724.751	4.59758	0.285425	16.1078	2.24715e-58	1.35341e-56
LOC_Os01g12650	138.45	-0.946605	0.231316	-4.09225	4.27203e-05	0.000107145
LOC_Os01g12660	415.433	6.14581	0.568984	10.8014	3.39056e-27	4.95873e-26
LOC_Os01g12680	498.073	-1.82217	0.206747	-8.81354	1.21255e-18	1.02399e-17
LOC_Os01g12710	7393.95	1.94222	0.337026	5.76282	8.27194e-09	3.16872e-08
LOC_Os01g12720	1910.61	1.05791	0.214549	4.93084	8.18758e-07	2.53097e-06
LOC_Os01g12730	1378.07	-1.12878	0.194766	-5.79554	6.80998e-09	2.63075e-08
LOC_Os01g12740	1274.96	-0.66642	0.130142	-5.1207	3.04397e-07	9.84262e-07
LOC_Os01g12760	354.777	2.30531	0.23778	9.69514	3.16198e-22	3.42491e-21
LOC_Os01g12770	1094.18	-2.25304	0.212919	-10.5817	3.62362e-26	4.92808e-25
LOC_Os01g12800	452.752	-0.675413	0.18316	-3.68756	0.000226413	0.000514475
LOC_Os01g12810	11232.1	-2.44624	0.187584	-13.0407	7.17594e-39	1.92556e-37
LOC_Os01g12820	202.497	5.23549	0.3924	13.3422	1.3144e-40	3.80656e-39
LOC_Os01g12830	3013	-2.1164	0.168297	-12.5754	2.88503e-36	6.88981e-35
LOC_Os01g12840	376.094	-0.878711	0.158635	-5.53922	3.03825e-08	1.09426e-07
LOC_Os01g12870	923.426	0.639046	0.149928	4.26235	2.02289e-05	5.29336e-05
LOC_Os01g12880	4200.53	-0.479497	0.104779	-4.57626	4.73353e-06	1.33745e-05
LOC_Os01g12890	235.266	0.738336	0.165464	4.46222	8.11165e-06	2.23744e-05
LOC_Os01g13024	43.1956	1.21065	0.386252	3.13435	0.00172236	0.00344111
LOC_Os01g13030	1139.62	-0.881667	0.356296	-2.47454	0.0133409	0.0226075
LOC_Os01g13060	1227.94	-1.04125	0.138007	-7.54486	4.52757e-14	2.72986e-13
LOC_Os01g13080	490.763	1.37284	0.130735	10.5009	8.55222e-26	1.14045e-24
LOC_Os01g13090	185.843	0.529703	0.189323	2.79788	0.00514393	0.00948413
LOC_Os01g13100	842.968	-0.454848	0.130301	-3.49074	0.000481684	0.0010444
LOC_Os01g13120	221.156	-3.53338	0.537349	-6.57559	4.84619e-11	2.29021e-10
LOC_Os01g13150	799.245	1.3217	0.170253	7.76316	8.28413e-15	5.29329e-14
LOC_Os01g13190	900.333	0.68983	0.141402	4.8785	1.06897e-06	3.26667e-06
LOC_Os01g13200	1310.34	0.524734	0.130725	4.01404	5.96878e-05	0.000146713
LOC_Os01g13210	4244.27	2.27176	0.293282	7.746	9.48342e-15	6.02798e-14
LOC_Os01g13229	61.1582	0.749158	0.306451	2.44462	0.0145005	0.0243821
LOC_Os01g13260	151.285	0.665436	0.291632	2.28177	0.022503	0.0365
LOC_Os01g13280	273.596	3.28199	0.207347	15.8285	1.9789e-56	1.12392e-54
LOC_Os01g13285	24.2944	-1.65602	0.509196	-3.25222	0.00114506	0.00235092
LOC_Os01g13320	78.5655	-1.25536	0.244957	-5.12479	2.97872e-07	9.64445e-07
LOC_Os01g13350	340.369	-0.344511	0.150843	-2.28389	0.0223777	0.0363209
LOC_Os01g13370	959.731	-1.15867	0.250796	-4.61997	3.83796e-06	1.09628e-05
LOC_Os01g13390	4017.93	-2.18708	0.205978	-10.618	2.45687e-26	3.37693e-25
LOC_Os01g13420	431.399	0.563949	0.152175	3.70592	0.000210626	0.000480926
LOC_Os01g13430	555.757	0.82241	0.121902	6.74649	1.51461e-11	7.43002e-11
LOC_Os01g13450	23.7626	4.99295	0.987934	5.05394	4.32793e-07	1.37809e-06
LOC_Os01g13460	1747.49	0.309611	0.107421	2.88221	0.00394895	0.00742444
LOC_Os01g13470	1092.21	0.386814	0.129167	2.99469	0.00274726	0.00530411
LOC_Os01g13480	6590.87	-1.51654	0.15203	-9.97527	1.95568e-23	2.26608e-22
LOC_Os01g13490	143.713	-0.978682	0.185994	-5.26189	1.42583e-07	4.79132e-07
LOC_Os01g13520	391.518	-1.68369	0.20257	-8.3116	9.44168e-17	6.90085e-16
LOC_Os01g13540	9657.1	-1.57214	0.148426	-10.5921	3.24338e-26	4.4302e-25
LOC_Os01g13660	356.044	-0.701596	0.281698	-2.4906	0.0127528	0.02172
LOC_Os01g13690	15368.7	-2.52659	0.182967	-13.809	2.24888e-43	7.39165e-42
LOC_Os01g13720	48.6858	1.14491	0.508655	2.25086	0.0243943	0.0393087
LOC_Os01g13730	971.613	0.483894	0.124567	3.88461	0.000102494	0.000243786
LOC_Os01g13740	10533.8	-1.30513	0.114918	-11.357	6.84269e-30	1.17289e-28
LOC_Os01g13760	1527.12	0.808604	0.140869	5.74011	9.46137e-09	3.59857e-08
LOC_Os01g13770	906.843	-1.59985	0.30037	-5.32626	1.00258e-07	3.4188e-07
LOC_Os01g13930	705.409	0.697921	0.203365	3.43187	0.000599444	0.00128086
LOC_Os01g14010	77.8327	-0.774457	0.314084	-2.46577	0.0136721	0.0231151
LOC_Os01g14020	122.496	-1.1678	0.2539	-4.59944	4.23624e-06	1.20409e-05
LOC_Os01g14050	2058.26	2.46656	0.214604	11.4935	1.42173e-30	2.52992e-29
LOC_Os01g14070	241.661	0.743255	0.220761	3.36679	0.000760491	0.00160064
LOC_Os01g14080	62.8174	0.754542	0.300034	2.51485	0.0119082	0.0204051
LOC_Os01g14100	802.012	1.30224	0.203185	6.40915	1.4633e-10	6.63493e-10
LOC_Os01g14370	2204.62	-0.229511	0.102339	-2.24264	0.0249198	0.0400673
LOC_Os01g14410	5854.22	-0.815306	0.262632	-3.10437	0.00190686	0.00378146
LOC_Os01g14420	186.758	0.476347	0.189163	2.51818	0.0117964	0.0202326
LOC_Os01g14550	22.8116	-2.06557	0.604657	-3.4161	0.000635248	0.00135235
LOC_Os01g14640	18.7662	-1.88285	0.609354	-3.08991	0.00200216	0.00395365
LOC_Os01g14690	2509.23	-0.482699	0.124553	-3.87546	0.000106425	0.000252561
LOC_Os01g14770	3691.31	-1.38594	0.219947	-6.30122	2.95312e-10	1.30186e-09
LOC_Os01g14790	333.767	1.63074	0.232065	7.02709	2.10884e-12	1.10842e-11
LOC_Os01g14810	1362.09	-0.885245	0.108245	-8.17815	2.88238e-16	2.03972e-15
LOC_Os01g14820	368.535	0.492366	0.186151	2.64499	0.0081694	0.014522
LOC_Os01g14830	218.837	1.8067	0.187623	9.62938	6.0093e-22	6.39524e-21
LOC_Os01g14860	4288.85	-0.67414	0.0858827	-7.84954	4.17563e-15	2.71962e-14
LOC_Os01g14890	198.43	-1.3949	0.379531	-3.67533	0.000237544	0.00053754
LOC_Os01g14932	1280.2	-0.540096	0.111607	-4.83925	1.30327e-06	3.93819e-06
LOC_Os01g14950	5408.79	0.660349	0.181447	3.63935	0.000273326	0.000613445
LOC_Os01g15000	2155.8	2.20995	0.240041	9.20658	3.3668e-20	3.18011e-19
LOC_Os01g15010	3877.55	0.754733	0.106609	7.07946	1.44713e-12	7.72846e-12
LOC_Os01g15029	1112.8	0.373493	0.139401	2.67927	0.00737821	0.0132259
LOC_Os01g15110	2668.32	-0.528923	0.102258	-5.17242	2.31081e-07	7.58608e-07
LOC_Os01g15120	1106.59	-0.45496	0.0989719	-4.59685	4.28918e-06	1.21803e-05
LOC_Os01g15310	556.507	0.525391	0.127299	4.12724	3.67148e-05	9.28693e-05
LOC_Os01g15350	771.426	0.995929	0.182929	5.44436	5.19925e-08	1.82315e-07
LOC_Os01g15399	57.0447	1.52448	0.306943	4.96664	6.81221e-07	2.12408e-06
LOC_Os01g15470	1456.33	0.347466	0.15542	2.23567	0.0253737	0.0407313
LOC_Os01g15490	2411.81	-0.94889	0.147238	-6.44461	1.15896e-10	5.29773e-10
LOC_Os01g15520	74.5591	1.6261	0.300849	5.40501	6.48033e-08	2.25112e-07
LOC_Os01g15600	1074.54	1.05996	0.153826	6.89066	5.55337e-12	2.82344e-11
LOC_Os01g15610	148.665	-1.33395	0.374046	-3.56627	0.000362097	0.000799986
LOC_Os01g15790	317.53	0.6553	0.152863	4.28685	1.81229e-05	4.76731e-05
LOC_Os01g15900	5033.01	-2.56301	0.138782	-18.4679	3.7459e-76	4.04539e-74
LOC_Os01g15970	31.9863	-1.44045	0.549855	-2.61969	0.00880089	0.0155273
LOC_Os01g15979	626.536	0.652558	0.118054	5.52763	3.2458e-08	1.16499e-07
LOC_Os01g16000	1144.03	0.901723	0.177666	5.07537	3.86736e-07	1.23628e-06
LOC_Os01g16010	235.706	0.522144	0.147586	3.53789	0.00040334	0.000885748
LOC_Os01g16020	80.2634	1.6902	0.269769	6.26537	3.71941e-10	1.62496e-09
LOC_Os01g16040	650.837	1.64917	0.135879	12.137	6.72169e-34	1.41014e-32
LOC_Os01g16060	80.2509	-2.18937	0.342213	-6.39769	1.57746e-10	7.13485e-10
LOC_Os01g16070	42.9575	-1.70276	0.395894	-4.30105	1.69992e-05	4.48625e-05
LOC_Os01g16110	817.159	1.35189	0.155763	8.67916	3.9869e-18	3.22171e-17
LOC_Os01g16120	40.9034	1.99784	0.743841	2.68584	0.00723467	0.0129813
LOC_Os01g16124	1253.58	-0.479591	0.194065	-2.47129	0.0134626	0.0227942
LOC_Os01g16130	970.084	-1.70105	0.234953	-7.23996	4.4881e-13	2.49347e-12
LOC_Os01g16146	419.984	-0.88166	0.191564	-4.60243	4.17596e-06	1.18772e-05
LOC_Os01g16152	544.671	0.672114	0.130512	5.14984	2.60705e-07	8.50005e-07
LOC_Os01g16180	1993.24	0.793727	0.217503	3.64926	0.000262992	0.000591827
LOC_Os01g16220	106.617	0.818629	0.31455	2.60254	0.00925363	0.0162411
LOC_Os01g16240	1046.53	-0.337277	0.107639	-3.13341	0.00172786	0.00345084
LOC_Os01g16260	626.501	-0.817067	0.187343	-4.36134	1.29267e-05	3.46913e-05
LOC_Os01g16290	316.434	1.07544	0.25354	4.24169	2.2184e-05	5.76778e-05
LOC_Os01g16310	120.919	1.032	0.34795	2.96595	0.00301749	0.00578206
LOC_Os01g16330	1246.89	0.628378	0.120376	5.22013	1.78797e-07	5.9428e-07
LOC_Os01g16340	94.2656	1.54716	0.294434	5.25471	1.48262e-07	4.9707e-07
LOC_Os01g16350	1104.66	2.05106	0.114865	17.8563	2.58401e-71	2.3506e-69
LOC_Os01g16354	949.83	0.291895	0.123507	2.36338	0.0181089	0.0299038
LOC_Os01g16370	196.62	1.55068	0.326728	4.74609	2.07384e-06	6.12321e-06
LOC_Os01g16430	2995.64	1.56766	0.126412	12.4012	2.57396e-35	5.84755e-34
LOC_Os01g16450	78.8553	-3.65843	0.670527	-5.45605	4.86831e-08	1.71231e-07
LOC_Os01g16510	155.639	1.80945	0.248127	7.29243	3.04406e-13	1.71423e-12
LOC_Os01g16540	1226.09	0.594988	0.124939	4.76222	1.91478e-06	5.67498e-06
LOC_Os01g16620	338.412	3.12542	0.206105	15.1642	6.10272e-52	2.88963e-50
LOC_Os01g16670	462.475	0.651771	0.144728	4.50343	6.6864e-06	1.86212e-05
LOC_Os01g16714	18.019	-2.50044	0.540645	-4.62492	3.7475e-06	1.07198e-05
LOC_Os01g16750	52.8535	-2.79112	0.374434	-7.45424	9.039e-14	5.33842e-13
LOC_Os01g16870	3102.2	1.26745	0.116347	10.8937	1.2346e-27	1.85894e-26
LOC_Os01g16890	984.909	0.932584	0.113549	8.21303	2.15681e-16	1.5422e-15
LOC_Os01g16910	59.6238	1.77838	0.405524	4.38538	1.15784e-05	3.12718e-05
LOC_Os01g16920	163.22	5.68052	0.465898	12.1926	3.40287e-34	7.27105e-33
LOC_Os01g16960	496.174	-0.708872	0.246402	-2.87689	0.00401612	0.00753942
LOC_Os01g16980	792.268	-1.59922	0.284406	-5.62301	1.87659e-08	6.93534e-08
LOC_Os01g17000	40.3183	-1.38743	0.339965	-4.0811	4.48236e-05	0.000112087
LOC_Os01g17060	264.905	-0.876826	0.172913	-5.07089	3.95955e-07	1.26464e-06
LOC_Os01g17150	1459.65	-1.00822	0.145544	-6.92722	4.29206e-12	2.20776e-11
LOC_Os01g17170	36947.9	-1.79365	0.247544	-7.24579	4.29914e-13	2.39092e-12
LOC_Os01g17180	1544.43	0.344839	0.113638	3.03453	0.00240909	0.00469545
LOC_Os01g17190	1630.22	0.628648	0.144434	4.3525	1.34596e-05	3.60507e-05
LOC_Os01g17214	365.79	-4.1812	0.389673	-10.73	7.35694e-27	1.05485e-25
LOC_Os01g17250	830.558	0.280373	0.120797	2.32102	0.0202857	0.0331735
LOC_Os01g17320	145.945	1.24899	0.237337	5.26249	1.42115e-07	4.77631e-07
LOC_Os01g17390	8952.93	-1.78793	0.151743	-11.7826	4.79869e-32	9.18793e-31
LOC_Os01g17396	4034.35	-1.3025	0.136087	-9.57105	1.05826e-21	1.10424e-20
LOC_Os01g18060	30.6268	1.02873	0.364666	2.82102	0.00478706	0.00886899
LOC_Os01g18070	1439.55	-0.264382	0.0993953	-2.6599	0.0078163	0.013953
LOC_Os01g18080	5673.2	0.828436	0.202651	4.088	4.35114e-05	0.000109017
LOC_Os01g18120	74.6847	-2.48878	0.401382	-6.20052	5.62775e-10	2.4116e-09
LOC_Os01g18160	18.0434	2.34852	0.612705	3.83303	0.000126576	0.000297356
LOC_Os01g18170	101.108	5.93785	0.709586	8.36806	5.85771e-17	4.33993e-16
LOC_Os01g18220	888.333	1.48015	0.25708	5.75756	8.53389e-09	3.26109e-08
LOC_Os01g18230	84.6448	2.48942	0.472521	5.26838	1.37632e-07	4.63204e-07
LOC_Os01g18280	180.765	-1.53402	0.206467	-7.42988	1.08694e-13	6.36938e-13
LOC_Os01g18320	214.813	-0.840627	0.220603	-3.81059	0.000138635	0.000324434
LOC_Os01g18400	350.307	-2.08744	0.24039	-8.68356	3.83584e-18	3.10307e-17
LOC_Os01g18630	2255.6	0.803039	0.223999	3.58501	0.000337064	0.000747013
LOC_Os01g18640	1845.79	0.242453	0.0961689	2.52111	0.0116984	0.0200849
LOC_Os01g18670	954.081	-1.65551	0.210959	-7.84755	4.24242e-15	2.76103e-14
LOC_Os01g18744	49.7681	1.97984	0.638883	3.09891	0.00194235	0.00384524
LOC_Os01g18800	10070.3	-0.680278	0.240638	-2.82698	0.00469896	0.00871534
LOC_Os01g18840	487.261	-2.7015	0.237617	-11.3691	5.95871e-30	1.02699e-28
LOC_Os01g18850	2280.1	-0.566842	0.179519	-3.15755	0.001591	0.00319526
LOC_Os01g18860	242.648	-0.88066	0.27281	-3.22811	0.00124612	0.00254436
LOC_Os01g18880	286.256	0.852793	0.233153	3.65766	0.000254526	0.000573717
LOC_Os01g19020	383.804	-6.0165	0.655587	-9.17728	4.42115e-20	4.14032e-19
LOC_Os01g19130	3477.25	0.679481	0.221577	3.06656	0.00216535	0.00425405
LOC_Os01g19140	280.158	-0.961948	0.203221	-4.7335	2.20679e-06	6.48953e-06
LOC_Os01g19170	470.698	-1.27415	0.498393	-2.55651	0.0105728	0.0183463
LOC_Os01g19260	79.8309	1.50174	0.594058	2.52794	0.0114735	0.0197498
LOC_Os01g19270	48.7936	1.54974	0.509999	3.03871	0.00237596	0.00463664
LOC_Os01g19410	1104.56	-0.770365	0.137126	-5.61795	1.93232e-08	7.13049e-08
LOC_Os01g19470	1397.86	0.625633	0.198336	3.15441	0.00160822	0.00322571
LOC_Os01g19490	87.0039	1.5038	0.298572	5.03663	4.7379e-07	1.50252e-06
LOC_Os01g19548	33.1918	2.64375	0.458055	5.7717	7.84779e-09	3.01308e-08
LOC_Os01g19610	1112.74	-1.4808	0.30072	-4.9242	8.47045e-07	2.61289e-06
LOC_Os01g19630	137.901	1.16093	0.224326	5.17522	2.27647e-07	7.48231e-07
LOC_Os01g19740	6274.55	1.48129	0.311339	4.75781	1.95708e-06	5.79171e-06
LOC_Os01g19770	482.651	7.66098	0.445441	17.1986	2.71825e-66	2.22359e-64
LOC_Os01g19800	310.974	6.67516	0.555306	12.0207	2.76606e-33	5.63573e-32
LOC_Os01g19840	761.827	1.04917	0.180473	5.81348	6.11891e-09	2.37466e-08
LOC_Os01g19940	1525.87	0.930849	0.133561	6.96948	3.18112e-12	1.65182e-11
LOC_Os01g19970	626.082	-1.81762	0.400393	-4.5396	5.63623e-06	1.58313e-05
LOC_Os01g20030	22.0217	4.90029	0.980155	4.9995	5.74793e-07	1.80818e-06
LOC_Os01g20110	385.623	1.81476	0.311559	5.82478	5.71865e-09	2.22524e-08
LOC_Os01g20120	805.126	-0.673024	0.221501	-3.03847	0.00237781	0.00463985
LOC_Os01g20160	40.2495	-3.72945	0.5796	-6.43453	1.23858e-10	5.64752e-10
LOC_Os01g20204	21.6517	3.1386	1.15951	2.70683	0.00679297	0.0122439
LOC_Os01g20206	923.386	1.87756	0.539552	3.47985	0.000501702	0.00108502
LOC_Os01g20730	21.0302	3.01748	1.09661	2.75164	0.00592969	0.0108024
LOC_Os01g20770	38.6743	-2.13284	0.707434	-3.01489	0.00257073	0.00498391
LOC_Os01g20800	31.5263	-3.67678	0.58879	-6.24465	4.24755e-10	1.84248e-09
LOC_Os01g20830	1999.03	-3.92813	0.26224	-14.9791	1.00512e-50	4.56216e-49
LOC_Os01g20840	1660.96	-0.505688	0.112472	-4.4961	6.92099e-06	1.92525e-05
LOC_Os01g20850	108.632	6.2053	0.563718	11.0078	3.50372e-28	5.4554e-27
LOC_Os01g20860	912.915	1.23012	0.217413	5.65801	1.53139e-08	5.71257e-08
LOC_Os01g20880	199.104	-0.683658	0.190953	-3.58024	0.000343279	0.000760172
LOC_Os01g20890	621.6	-0.645948	0.16287	-3.96605	7.30747e-05	0.000177155
LOC_Os01g20894	130.033	-1.4282	0.39368	-3.62783	0.00028581	0.00063963
LOC_Os01g20910	48.1501	-1.58799	0.470712	-3.37358	0.000741965	0.0015633
LOC_Os01g20930	137.894	1.22834	0.298469	4.11546	3.86402e-05	9.74808e-05
LOC_Os01g20940	357.941	0.921822	0.167209	5.51299	3.52788e-08	1.25943e-07
LOC_Os01g21034	57.3739	-7.64173	1.51735	-5.03624	4.74774e-07	1.50542e-06
LOC_Os01g21144	151.26	3.08819	0.360877	8.55746	1.15383e-17	8.95094e-17
LOC_Os01g21160	1894.32	1.79267	0.175681	10.2042	1.89975e-24	2.33848e-23
LOC_Os01g21240	30.9416	1.28715	0.553891	2.32383	0.0201346	0.0329509
LOC_Os01g21250	11824.6	-2.16461	0.282081	-7.67371	1.6709e-14	1.04066e-13
LOC_Os01g21320	3564.1	1.78182	0.176696	10.0841	6.49723e-24	7.75811e-23
LOC_Os01g21410	858.019	0.686141	0.105902	6.47899	9.23378e-11	4.25904e-10
LOC_Os01g21420	2139.63	0.792243	0.163713	4.83921	1.30356e-06	3.93851e-06
LOC_Os01g21610	373.482	-1.35464	0.15293	-8.85792	8.15188e-19	6.97555e-18
LOC_Os01g21630	38.4917	4.38133	1.11716	3.92184	8.78762e-05	0.000210778
LOC_Os01g21820	3976.88	-0.944014	0.145317	-6.49625	8.23472e-11	3.8167e-10
LOC_Os01g21850	859.948	-0.37198	0.126864	-2.93212	0.00336654	0.00640054
LOC_Os01g21940	473.291	0.859116	0.156995	5.47226	4.44342e-08	1.56966e-07
LOC_Os01g21990	189.352	2.19001	0.286494	7.64417	2.10295e-14	1.29941e-13
LOC_Os01g22000	33.4246	2.7689	0.578225	4.78862	1.67932e-06	5.00757e-06
LOC_Os01g22010	32844.5	-0.647458	0.136161	-4.7551	1.98352e-06	5.86679e-06
LOC_Os01g22090	137.165	1.38071	0.235656	5.859	4.6566e-09	1.82591e-08
LOC_Os01g22220	40.7903	0.831006	0.338555	2.45456	0.0141055	0.0237764
LOC_Os01g22249	41.0447	-1.89623	0.341116	-5.55889	2.71497e-08	9.85435e-08
LOC_Os01g22352	531.814	3.25983	0.268073	12.1602	5.0625e-34	1.07025e-32
LOC_Os01g22390	402.476	0.744428	0.164708	4.51969	6.19295e-06	1.73196e-05
LOC_Os01g22430	165.084	0.893927	0.200598	4.45632	8.33791e-06	2.29408e-05
LOC_Os01g22450	35.8591	-1.72385	0.361464	-4.76908	1.85071e-06	5.4925e-06
LOC_Os01g22480	255.824	1.50869	0.207766	7.26146	3.82939e-13	2.13727e-12
LOC_Os01g22490	2442.13	1.02862	0.116332	8.8421	9.39329e-19	8.00346e-18
LOC_Os01g22500	196.982	0.497559	0.179417	2.7732	0.00555088	0.0101724
LOC_Os01g22510	2053.54	-1.62273	0.144829	-11.2044	3.87944e-29	6.33276e-28
LOC_Os01g22520	2708.26	-0.764634	0.151434	-5.04927	4.43494e-07	1.41032e-06
LOC_Os01g22600	2101.23	-0.846907	0.196163	-4.31737	1.57899e-05	4.18374e-05
LOC_Os01g22630	412.152	0.490333	0.122032	4.01806	5.86794e-05	0.000144348
LOC_Os01g22640	145.026	-1.47903	0.365782	-4.04349	5.26615e-05	0.00013029
LOC_Os01g22660	18.1187	-1.93392	0.583231	-3.31587	0.000913591	0.0019026
LOC_Os01g22780	167.808	-2.4404	0.314398	-7.76212	8.35193e-15	5.33351e-14
LOC_Os01g22900	20503.4	-1.94222	0.180348	-10.7693	4.80747e-27	6.98436e-26
LOC_Os01g22980	2100.36	-5.27232	0.488579	-10.7911	3.79039e-27	5.53241e-26
LOC_Os01g22990	1922.49	-0.955695	0.151865	-6.29305	3.11294e-10	1.37011e-09
LOC_Os01g23380	312.215	-0.583014	0.205139	-2.84205	0.00448245	0.0083498
LOC_Os01g23610	594.333	1.15249	0.168245	6.85009	7.38055e-12	3.7094e-11
LOC_Os01g23680	1295.05	-1.38932	0.131306	-10.5808	3.65795e-26	4.97168e-25
LOC_Os01g23710	587.438	-1.47593	0.214698	-6.87446	6.22237e-12	3.14678e-11
LOC_Os01g23740	1211.4	1.02981	0.257022	4.00669	6.15748e-05	0.000151114
LOC_Os01g23850	57.3362	2.14998	0.61752	3.48163	0.000498371	0.00107813
LOC_Os01g23910	310.231	-0.476744	0.192017	-2.48282	0.0130345	0.0221465
LOC_Os01g23990	101.091	-1.08114	0.30169	-3.58362	0.000338866	0.000750855
LOC_Os01g24010	55.1295	1.72888	0.565285	3.05842	0.00222505	0.00436235
LOC_Os01g24020	37.2968	0.837922	0.359057	2.33367	0.0196129	0.0321716
LOC_Os01g24030	22.4491	-1.26363	0.429173	-2.94434	0.00323642	0.00617082
LOC_Os01g24060	237.08	-0.429829	0.189289	-2.27075	0.0231618	0.0374909
LOC_Os01g24070	520.171	-1.69622	0.231127	-7.33892	2.15321e-13	1.22961e-12
LOC_Os01g24090	131.49	-3.09198	0.370832	-8.33797	7.5578e-17	5.57315e-16
LOC_Os01g24420	106.523	-2.11013	0.273938	-7.70295	1.32956e-14	8.34708e-14
LOC_Os01g24440	1217.08	-1.15007	0.18686	-6.15472	7.52092e-10	3.18181e-09
LOC_Os01g24480	487.166	-0.524973	0.190305	-2.75858	0.0058053	0.0106032
LOC_Os01g24490	167.766	-0.733936	0.207923	-3.52984	0.000415816	0.000910683
LOC_Os01g24680	2448.61	0.768538	0.186403	4.12299	3.73993e-05	9.45463e-05
LOC_Os01g24690	1186.97	1.45585	0.15441	9.42847	4.1611e-21	4.15977e-20
LOC_Os01g24710	7341.7	8.56035	0.499717	17.1304	8.80587e-66	6.99461e-64
LOC_Os01g24720	27.6649	3.41221	0.657351	5.19085	2.09334e-07	6.90525e-07
LOC_Os01g24780	45.6715	-1.79489	0.343631	-5.22332	1.75746e-07	5.84567e-07
LOC_Os01g24790	121.243	-0.721987	0.300483	-2.40275	0.0162722	0.0271508
LOC_Os01g24810	61.9998	4.34275	0.56429	7.69596	1.40436e-14	8.79149e-14
LOC_Os01g24820	98.9192	5.73197	0.565287	10.1399	3.67351e-24	4.46174e-23
LOC_Os01g24880	3428.43	-0.616696	0.107516	-5.73583	9.70385e-09	3.68568e-08
LOC_Os01g24920	27.3008	1.0931	0.387718	2.81931	0.00481264	0.00891187
LOC_Os01g24940	28.9943	0.9858	0.406231	2.4267	0.015237	0.0255403
LOC_Os01g25010	179.807	-3.46478	0.467009	-7.4191	1.17921e-13	6.88493e-13
LOC_Os01g25065	84.9982	-1.95789	0.422292	-4.63635	3.54621e-06	1.01759e-05
LOC_Os01g25189	52.3366	0.834762	0.319082	2.61613	0.00889316	0.0156699
LOC_Os01g25250	19.6004	-1.74893	0.526877	-3.31944	0.000901996	0.00187917
LOC_Os01g25360	32.0325	-1.55197	0.657677	-2.35977	0.0182863	0.0301762
LOC_Os01g25386	12740.7	-1.44704	0.231089	-6.26184	3.80468e-10	1.66023e-09
LOC_Os01g25440	277.43	-1.46957	0.171908	-8.54862	1.24566e-17	9.6395e-17
LOC_Os01g25484	71746.2	-4.97454	0.261484	-19.0243	1.07307e-80	1.31424e-78
LOC_Os01g25520	3158.05	-4.93635	0.230812	-21.3869	1.77024e-101	3.40429e-99
LOC_Os01g25530	1121.16	-0.842375	0.122066	-6.90097	5.16479e-12	2.63566e-11
LOC_Os01g25540	496.683	-2.27393	0.306638	-7.41568	1.21003e-13	7.05707e-13
LOC_Os01g25600	893.92	-1.60847	0.172983	-9.29845	1.42508e-20	1.37934e-19
LOC_Os01g25610	713.815	1.54614	0.141204	10.9497	6.66782e-28	1.01867e-26
LOC_Os01g25740	204.773	1.2522	0.212215	5.90063	3.62124e-09	1.43456e-08
LOC_Os01g25810	268.805	-1.42315	0.22113	-6.43583	1.22798e-10	5.60153e-10
LOC_Os01g25820	2753.67	1.99243	0.364656	5.46386	4.65884e-08	1.64337e-07
LOC_Os01g25990	8053.54	0.73756	0.189209	3.89813	9.6939e-05	0.000231225
LOC_Os01g26020	179.108	0.824099	0.257029	3.20624	0.0013448	0.00273134
LOC_Os01g26039	4740.95	-0.961967	0.194239	-4.95251	7.32638e-07	2.27534e-06
LOC_Os01g26130	521.68	0.930903	0.168565	5.52252	3.34163e-08	1.19821e-07
LOC_Os01g26160	829.841	0.512679	0.114805	4.46566	7.98221e-06	2.20395e-05
LOC_Os01g26210	43.7421	-3.94887	0.465805	-8.47753	2.30033e-17	1.74983e-16
LOC_Os01g26240	166.558	-2.86064	0.312511	-9.15374	5.49975e-20	5.10678e-19
LOC_Os01g26270	31.5391	-4.6837	0.643411	-7.27948	3.35114e-13	1.8804e-12
LOC_Os01g26280	93.7879	-3.97213	0.380486	-10.4396	1.63451e-25	2.14713e-24
LOC_Os01g26370	209.693	1.66955	0.188297	8.86656	7.5443e-19	6.48349e-18
LOC_Os01g26390	94.1381	1.04671	0.273315	3.82968	0.000128311	0.000301302
LOC_Os01g26970	175.367	-1.3812	0.222825	-6.19859	5.69705e-10	2.43843e-09
LOC_Os01g27140	1725.49	-1.1222	0.227337	-4.93629	7.96242e-07	2.4638e-06
LOC_Os01g27230	162.548	-3.29161	0.431246	-7.63279	2.2973e-14	1.4175e-13
LOC_Os01g27449	387.046	4.74299	0.391528	12.114	8.89953e-34	1.86168e-32
LOC_Os01g27520	2030.33	1.29307	0.119774	10.7959	3.59905e-27	5.25662e-26
LOC_Os01g27730	424.04	1.24666	0.152922	8.15227	3.57161e-16	2.51446e-15
LOC_Os01g27750	364.828	1.30778	0.246654	5.30207	1.14495e-07	3.87835e-07
LOC_Os01g27880	601.511	-0.776718	0.250895	-3.09579	0.00196291	0.00388208
LOC_Os01g28030	82.142	-4.35502	0.788638	-5.5222	3.34782e-08	1.20023e-07
LOC_Os01g28680	7608.18	-1.62159	0.248208	-6.53319	6.43853e-11	3.01478e-10
LOC_Os01g28730	212.608	-1.47983	0.247322	-5.9834	2.18528e-09	8.84888e-09
LOC_Os01g28790	2056.04	-1.32013	0.337543	-3.91101	9.19114e-05	0.000219999
LOC_Os01g28840	604.996	6.25512	0.440643	14.1954	9.7771e-46	3.63294e-44
LOC_Os01g28970	40.989	3.6043	0.488148	7.38362	1.54039e-13	8.90792e-13
LOC_Os01g28989	3471.71	-0.582972	0.191086	-3.05084	0.002282	0.00446561
LOC_Os01g29104	133.914	6.01785	0.660321	9.11352	7.97538e-20	7.331e-19
LOC_Os01g29150	30.0049	-2.00005	0.918833	-2.17673	0.0295008	0.0467504
LOC_Os01g29180	314.028	3.78122	0.286574	13.1946	9.43069e-40	2.64047e-38
LOC_Os01g29390	902.024	-1.01122	0.133691	-7.56385	3.91319e-14	2.37052e-13
LOC_Os01g29409	1670.3	-0.666537	0.17337	-3.8446	0.000120751	0.000284404
LOC_Os01g29469	795.125	-1.31892	0.124672	-10.5791	3.72625e-26	5.05824e-25
LOC_Os01g29507	145.308	0.742112	0.311886	2.37943	0.0173394	0.0287565
LOC_Os01g29640	27.206	1.55122	0.425398	3.64652	0.000265813	0.000597501
LOC_Os01g29780	144.712	1.0617	0.374934	2.83169	0.00463025	0.00859663
LOC_Os01g31010	22.1513	-4.76503	1.354	-3.51921	0.000432831	0.000945775
LOC_Os01g31020	52.3549	-6.50562	1.21571	-5.35131	8.73216e-08	2.99679e-07
LOC_Os01g31050	61.9205	-6.34436	0.927397	-6.84104	7.86214e-12	3.94511e-11
LOC_Os01g31220	375.071	0.325595	0.142726	2.28126	0.0225329	0.0365458
LOC_Os01g31450	39.3676	2.41588	0.445668	5.42081	5.93298e-08	2.06885e-07
LOC_Os01g31690	80195.3	-2.02175	0.238758	-8.46776	2.50161e-17	1.89899e-16
LOC_Os01g31770	944.808	0.298902	0.110819	2.69722	0.00699216	0.0125791
LOC_Os01g31800	456.139	-1.87163	0.153603	-12.1849	3.74157e-34	7.95601e-33
LOC_Os01g31810	501.437	-0.696718	0.163335	-4.26558	1.99382e-05	5.22041e-05
LOC_Os01g31870	1659.35	-1.05705	0.185913	-5.68571	1.3027e-08	4.89193e-08
LOC_Os01g31890	68.9208	-1.47525	0.334788	-4.4065	1.05052e-05	2.85315e-05
LOC_Os01g31980	1402.33	-1.89195	0.452805	-4.17828	2.93717e-05	7.52766e-05
LOC_Os01g32130	93.4775	1.80869	0.256402	7.05409	1.73729e-12	9.20857e-12
LOC_Os01g32170	154.002	0.480524	0.187817	2.55846	0.0105135	0.0182572
LOC_Os01g32259	197.708	-1.94364	0.21775	-8.92603	4.41555e-19	3.86899e-18
LOC_Os01g32280	349.613	-0.380606	0.157875	-2.41081	0.0159171	0.026603
LOC_Os01g32330	5912.63	1.02778	0.194008	5.29762	1.17323e-07	3.97131e-07
LOC_Os01g32350	872.222	1.16742	0.211308	5.52472	3.30011e-08	1.1839e-07
LOC_Os01g32364	1683.97	2.3302	0.131157	17.7666	1.28266e-70	1.14775e-68
LOC_Os01g32460	1227.09	-2.8098	0.300745	-9.34279	9.38265e-21	9.19106e-20
LOC_Os01g32660	1507.37	-0.35034	0.142311	-2.46179	0.0138246	0.0233478
LOC_Os01g32780	7884.33	5.66975	0.185658	30.5386	8.00501e-205	7.977e-202
LOC_Os01g32790	340.261	1.59468	0.194801	8.1862	2.69612e-16	1.91223e-15
LOC_Os01g32800	922.011	0.804552	0.0989571	8.13031	4.28194e-16	2.99149e-15
LOC_Os01g32830	2396.36	0.648049	0.296535	2.18541	0.028859	0.0458228
LOC_Os01g32840	116.838	-0.695071	0.259682	-2.67662	0.00743683	0.0133222
LOC_Os01g32849	30.6563	-2.61384	0.669585	-3.90367	9.47447e-05	0.000226435
LOC_Os01g32964	652.964	-0.270405	0.1244	-2.17367	0.02973	0.0470524
LOC_Os01g33000	2572.69	1.42235	0.0942374	15.0932	1.79432e-51	8.42332e-50
LOC_Os01g33030	314.528	0.884875	0.167517	5.28229	1.27582e-07	4.3057e-07
LOC_Os01g33050	481.058	0.406133	0.161975	2.50737	0.0121632	0.020799
LOC_Os01g33060	974.443	0.309955	0.129395	2.39542	0.0166012	0.0276535
LOC_Os01g33090	36.643	1.67934	0.439605	3.8201	0.000133397	0.000312609
LOC_Os01g33230	128.835	0.80876	0.217052	3.72612	0.000194452	0.000445824
LOC_Os01g33420	1013.17	1.27074	0.145807	8.71519	2.90281e-18	2.37723e-17
LOC_Os01g33450	160.671	1.37118	0.219264	6.25354	4.01254e-10	1.74503e-09
LOC_Os01g33460	112.828	1.34086	0.277484	4.83219	1.35036e-06	4.07713e-06
LOC_Os01g33470	18.1608	1.32417	0.55558	2.38341	0.0171533	0.0284822
LOC_Os01g33514	380.772	0.307576	0.139614	2.20305	0.0275911	0.0439561
LOC_Os01g33540	426.152	1.05883	0.132097	8.01552	1.09676e-15	7.43481e-15
LOC_Os01g33684	1074.1	1.76487	0.238954	7.38582	1.51517e-13	8.76672e-13
LOC_Os01g33710	92.371	0.624406	0.271506	2.29979	0.0214604	0.0349303
LOC_Os01g33760	54.0133	0.806771	0.317324	2.54242	0.0110087	0.0190229
LOC_Os01g33762	67.1165	0.936069	0.290485	3.22243	0.00127107	0.00259119
LOC_Os01g33764	19.2851	1.20537	0.459091	2.62556	0.00865077	0.0152907
LOC_Os01g33784	1715.01	0.19528	0.0875777	2.22979	0.0257611	0.0412897
LOC_Os01g34010	26.9557	2.40894	0.514335	4.68361	2.81872e-06	8.18258e-06
LOC_Os01g34060	1102.36	-2.25641	0.316652	-7.12584	1.03445e-12	5.60788e-12
LOC_Os01g34080	2316.5	3.60292	0.18138	19.864	8.34597e-88	1.20374e-85
LOC_Os01g34100	15.0297	3.38997	0.862856	3.92878	8.53771e-05	0.000205233
LOC_Os01g34190	473.587	0.332309	0.132068	2.51621	0.0118625	0.0203364
LOC_Os01g34330	936.384	0.777389	0.107993	7.19851	6.08744e-13	3.35483e-12
LOC_Os01g34450	29.3399	-0.942224	0.424689	-2.21862	0.0265125	0.0423887
LOC_Os01g34610	49.5396	2.85946	0.428224	6.6775	2.4306e-11	1.17603e-10
LOC_Os01g34620	795.348	1.71541	0.202388	8.47582	2.33423e-17	1.775e-16
LOC_Os01g34690	66.2046	-1.75934	0.358834	-4.90294	9.44123e-07	2.90051e-06
LOC_Os01g34780	1807.15	0.393731	0.12191	3.2297	0.00123921	0.0025307
LOC_Os01g34790	506.69	-2.65164	0.147228	-18.0104	1.61324e-72	1.51142e-70
LOC_Os01g34850	208.741	-0.797925	0.324677	-2.45759	0.0139871	0.0235986
LOC_Os01g34860	102.747	1.1099	0.272924	4.06671	4.76818e-05	0.00011872
LOC_Os01g34870	113.981	1.0958	0.293037	3.73947	0.000184412	0.000424358
LOC_Os01g34880	88.6263	-0.981503	0.240733	-4.07714	4.55921e-05	0.000113879
LOC_Os01g34890	103.249	-0.993369	0.245556	-4.04538	5.22372e-05	0.000129342
LOC_Os01g35030	47.9293	0.804815	0.3069	2.6224	0.00873124	0.015418
LOC_Os01g35040	1577.86	0.596698	0.104809	5.69318	1.24692e-08	4.68888e-08
LOC_Os01g35050	749.452	1.14018	0.172903	6.59434	4.27157e-11	2.02652e-10
LOC_Os01g35160	523.338	1.28751	0.135983	9.46816	2.84823e-21	2.89216e-20
LOC_Os01g35170	300.757	-0.403862	0.187405	-2.15502	0.0311599	0.0490923
LOC_Os01g35184	2963.6	-0.982128	0.161698	-6.07385	1.2488e-09	5.18023e-09
LOC_Os01g35330	29.1461	-2.44572	0.601056	-4.06904	4.7207e-05	0.000117671
LOC_Os01g35580	1854.95	0.27497	0.0855721	3.21332	0.00131212	0.00266768
LOC_Os01g35610	78.4201	4.68955	0.645984	7.25954	3.88413e-13	2.16671e-12
LOC_Os01g35789	2506.72	-0.890603	0.117712	-7.56594	3.85073e-14	2.33461e-13
LOC_Os01g35830	496.425	0.628339	0.152878	4.11006	3.95558e-05	9.96646e-05
LOC_Os01g35930	460.078	0.468523	0.190903	2.45425	0.014118	0.023792
LOC_Os01g36020	77.4984	0.928955	0.36333	2.55678	0.0105645	0.0183349
LOC_Os01g36064	78.7535	-1.87382	0.433421	-4.32333	1.53693e-05	4.07691e-05
LOC_Os01g36070	478.199	-1.96222	0.288585	-6.79945	1.05021e-11	5.22318e-11
LOC_Os01g36080	1929.38	-1.23346	0.144754	-8.52108	1.58066e-17	1.21359e-16
LOC_Os01g36090	122.111	0.750083	0.228883	3.27715	0.0010486	0.00216464
LOC_Os01g36220	2722.4	0.963009	0.32897	2.92734	0.00341871	0.00649241
LOC_Os01g36294	292.27	-2.20939	0.722991	-3.05591	0.0022438	0.00439517
LOC_Os01g36350	282.888	-1.54454	0.217968	-7.08606	1.37984e-12	7.38891e-12
LOC_Os01g36540	41.5289	1.07299	0.335589	3.19732	0.0013871	0.00281308
LOC_Os01g36580	187.226	-1.59289	0.221578	-7.18886	6.53324e-13	3.59689e-12
LOC_Os01g36600	54.8883	2.38224	0.380338	6.26347	3.76513e-10	1.64395e-09
LOC_Os01g36620	324.46	-0.554428	0.216508	-2.56077	0.0104439	0.0181457
LOC_Os01g36630	229.054	0.817303	0.190143	4.29836	1.72064e-05	4.5382e-05
LOC_Os01g36710	263.316	-2.85918	0.325414	-8.78629	1.54581e-18	1.29396e-17
LOC_Os01g36720	461.986	-5.76432	0.349173	-16.5085	3.18764e-61	2.1049e-59
LOC_Os01g36790	119.203	3.02943	0.589263	5.14104	2.73222e-07	8.88307e-07
LOC_Os01g36840	1007.82	0.297494	0.119178	2.49622	0.0125525	0.0214061
LOC_Os01g36860	1590.52	0.369453	0.106688	3.46295	0.000534295	0.00115029
LOC_Os01g36890	2015.18	0.845246	0.119764	7.05757	1.6944e-12	8.99428e-12
LOC_Os01g36920	2304.6	0.855076	0.10737	7.96381	1.66826e-15	1.11811e-14
LOC_Os01g37040	1786.69	-2.20367	0.21558	-10.2221	1.57901e-24	1.96129e-23
LOC_Os01g37050	1002.14	-2.79588	0.180105	-15.5236	2.40207e-54	1.25681e-52
LOC_Os01g37130	2510.06	-0.701142	0.150498	-4.6588	3.18059e-06	9.18322e-06
LOC_Os01g37200	23.1692	5.97479	1.11296	5.3684	7.94387e-08	2.7374e-07
LOC_Os01g37260	217.983	-0.488308	0.160281	-3.04657	0.00231472	0.0045256
LOC_Os01g37320	18.5815	-1.07317	0.491735	-2.18242	0.0290787	0.0461383
LOC_Os01g37350	26.7127	-1.24769	0.419961	-2.97097	0.00296858	0.00569928
LOC_Os01g37410	133.347	4.00424	0.373636	10.7169	8.47571e-27	1.21209e-25
LOC_Os01g37460	339.511	-2.18384	0.476555	-4.58255	4.59333e-06	1.29969e-05
LOC_Os01g37470	781.223	2.56425	0.272338	9.41568	4.70011e-21	4.68365e-20
LOC_Os01g37590	11041.5	-1.79199	0.287903	-6.2243	4.83699e-10	2.08595e-09
LOC_Os01g37600	37.1678	-1.37238	0.463215	-2.96272	0.00304937	0.00583702
LOC_Os01g37610	132.336	1.16926	0.217766	5.36936	7.9018e-08	2.72376e-07
LOC_Os01g37630	290.658	-1.76285	0.165769	-10.6344	2.06255e-26	2.85102e-25
LOC_Os01g37690	13236.1	-1.7418	0.133891	-13.0091	1.08664e-38	2.8981e-37
LOC_Os01g37710	28.3163	-1.74316	0.694877	-2.50859	0.0121214	0.0207348
LOC_Os01g37750	449.972	1.61504	0.496872	3.25041	0.00115237	0.00236461
LOC_Os01g37760	1389.45	-0.675813	0.100079	-6.7528	1.45023e-11	7.13018e-11
LOC_Os01g37790	1196.75	0.387864	0.140924	2.7523	0.00591787	0.0107836
LOC_Os01g37800	3384.86	0.455539	0.0895531	5.08681	3.64144e-07	1.16815e-06
LOC_Os01g37810	50.3747	2.69971	0.393054	6.86856	6.48543e-12	3.27453e-11
LOC_Os01g37825	1696.58	-0.308308	0.0925628	-3.33079	0.000865988	0.00180948
LOC_Os01g37832	690.193	1.47589	0.159663	9.24382	2.37859e-20	2.27017e-19
LOC_Os01g37910	3642.77	0.469037	0.115772	4.0514	5.09126e-05	0.000126319
LOC_Os01g37950	529.666	2.45798	0.284561	8.63781	5.73004e-18	4.57464e-17
LOC_Os01g37960	1412.94	1.02255	0.100155	10.2096	1.79525e-24	2.21731e-23
LOC_Os01g38100	337.736	-1.05267	0.183999	-5.72105	1.05867e-08	4.00659e-08
LOC_Os01g38190	20.0306	-2.13958	0.620897	-3.44595	0.00056906	0.00121986
LOC_Os01g38229	204.296	-2.36993	0.282372	-8.39293	4.74184e-17	3.5311e-16
LOC_Os01g38359	152.895	-1.93751	0.375419	-5.16093	2.45728e-07	8.03923e-07
LOC_Os01g38530	507.305	0.854194	0.195061	4.37911	1.19165e-05	3.21295e-05
LOC_Os01g38650	84.8465	-1.87295	0.48417	-3.86838	0.000109561	0.000259638
LOC_Os01g38660	592.374	-1.08866	0.152089	-7.15804	8.18365e-13	4.47407e-12
LOC_Os01g38950	4193.88	-0.488377	0.150464	-3.24581	0.00117116	0.00240114
LOC_Os01g38970	3071.27	-0.705654	0.126906	-5.56047	2.69052e-08	9.77234e-08
LOC_Os01g38980	2817.53	-0.949799	0.260572	-3.64506	0.000267334	0.000600672
LOC_Os01g38990	740.244	1.04167	0.183706	5.67032	1.42535e-08	5.33333e-08
LOC_Os01g39000	380.832	-0.968578	0.207759	-4.66204	3.13096e-06	9.04842e-06
LOC_Os01g39020	583.892	6.58389	0.282504	23.3055	3.90224e-120	1.09678e-117
LOC_Os01g39110	323.956	1.15866	0.208879	5.54706	2.90519e-08	1.05013e-07
LOC_Os01g39120	41.3979	1.42808	0.361056	3.95529	7.64422e-05	0.000184992
LOC_Os01g39134	206.334	0.430484	0.199716	2.15548	0.0311239	0.0490426
LOC_Os01g39250	976.746	0.488717	0.103145	4.73816	2.15665e-06	6.35145e-06
LOC_Os01g39280	455.884	-2.29066	0.202705	-11.3005	1.30504e-29	2.19573e-28
LOC_Os01g39330	190.065	-1.49667	0.494862	-3.02442	0.00249113	0.00484417
LOC_Os01g39590	1394.24	-5.46839	0.211464	-25.8596	1.8961e-147	9.03654e-145
LOC_Os01g39670	111.11	1.18657	0.253778	4.67564	2.93043e-06	8.49561e-06
LOC_Os01g39680	225.634	0.533751	0.166845	3.19909	0.00137862	0.00279666
LOC_Os01g39810	99.8362	0.672367	0.221718	3.03253	0.0024251	0.00472539
LOC_Os01g39860	90.3654	1.52619	0.415007	3.6775	0.000235527	0.00053336
LOC_Os01g39890	1181.71	-0.903597	0.175105	-5.16033	2.46519e-07	8.06152e-07
LOC_Os01g39960	1754.29	-0.472869	0.178981	-2.64201	0.00824151	0.0146334
LOC_Os01g39970	93.0484	-1.34845	0.357899	-3.76769	0.000164762	0.000381747
LOC_Os01g40000	168.03	0.865137	0.177716	4.86808	1.12689e-06	3.43407e-06
LOC_Os01g40094	7618.97	1.8862	0.200925	9.38756	6.14053e-21	6.06938e-20
LOC_Os01g40190	252.309	1.70831	0.197698	8.64103	5.57072e-18	4.45231e-17
LOC_Os01g40250	600.887	1.69247	0.16775	10.0892	6.16555e-24	7.37411e-23
LOC_Os01g40280	1908.29	2.62152	0.146569	17.8859	1.5191e-71	1.38764e-69
LOC_Os01g40310	4003.34	-1.25307	0.288588	-4.34207	1.41146e-05	3.76394e-05
LOC_Os01g40340	3181.28	-0.253163	0.0967279	-2.61727	0.00886371	0.0156218
LOC_Os01g40420	713.728	1.0637	0.146179	7.27669	3.42116e-13	1.9187e-12
LOC_Os01g40480	319.238	1.0256	0.262899	3.90112	9.57491e-05	0.000228611
LOC_Os01g40540	19.7089	-1.3996	0.490712	-2.85219	0.00434198	0.00810052
LOC_Os01g40570	648.418	0.685524	0.130329	5.25996	1.44083e-07	4.83874e-07
LOC_Os01g40580	20.3321	-2.51624	0.633061	-3.97472	7.04633e-05	0.00017126
LOC_Os01g40590	525.186	-0.809013	0.233494	-3.46482	0.000530594	0.00114322
LOC_Os01g40620	1101.67	0.87653	0.11119	7.88321	3.19079e-15	2.09311e-14
LOC_Os01g40630	13895.2	-2.09466	0.162739	-12.8713	6.53066e-38	1.68042e-36
LOC_Os01g40660	26.6982	-1.3533	0.400901	-3.37563	0.000736463	0.00155275
LOC_Os01g40690	1109.47	-0.606007	0.1062	-5.70625	1.1549e-08	4.35857e-08
LOC_Os01g40710	2749.14	-2.26502	0.202618	-11.1788	5.17911e-29	8.39806e-28
LOC_Os01g40750	543.975	0.904848	0.172462	5.24665	1.54889e-07	5.18419e-07
LOC_Os01g40820	223.8	1.5943	0.201357	7.91778	2.41797e-15	1.60488e-14
LOC_Os01g40860	2080.73	-0.929288	0.272818	-3.40625	0.000658608	0.0013995
LOC_Os01g40870	429.524	-1.26659	0.192716	-6.5723	4.9545e-11	2.33888e-10
LOC_Os01g40950	25.2158	2.13356	0.748662	2.84983	0.00437426	0.00815866
LOC_Os01g40980	183.119	0.821865	0.188726	4.3548	1.33191e-05	3.56961e-05
LOC_Os01g41010	507.235	-1.16465	0.177449	-6.56331	5.26275e-11	2.48066e-10
LOC_Os01g41030	118.14	2.15485	0.233844	9.21491	3.11533e-20	2.94766e-19
LOC_Os01g41040	217.144	0.413107	0.162092	2.54859	0.010816	0.0187224
LOC_Os01g41120	18.5129	2.64949	0.716918	3.69567	0.000219307	0.000499363
LOC_Os01g41190	1111.13	0.266368	0.0913485	2.91595	0.0035461	0.00671803
LOC_Os01g41220	3066.74	1.5977	0.148884	10.7312	7.2621e-27	1.04261e-25
LOC_Os01g41240	180.825	-0.955762	0.282588	-3.38217	0.000719159	0.00151933
LOC_Os01g41420	1233.21	-3.35076	0.640746	-5.22946	1.70005e-07	5.66675e-07
LOC_Os01g41430	94.8992	-2.30562	0.692323	-3.33027	0.000867606	0.00181217
LOC_Os01g41550	166.378	-2.74395	0.278676	-9.84638	7.10603e-23	8.01778e-22
LOC_Os01g41610	511.526	0.395215	0.174715	2.26206	0.023694	0.0382788
LOC_Os01g41640	966.385	1.16691	0.188726	6.18311	6.28521e-10	2.68127e-09
LOC_Os01g41710	32962.1	-1.3275	0.260319	-5.0995	3.40551e-07	1.09583e-06
LOC_Os01g41720	48.363	1.54324	0.339731	4.54254	5.558e-06	1.56215e-05
LOC_Os01g41780	63.9203	-1.3074	0.346018	-3.77842	0.000157828	0.000366494
LOC_Os01g41800	57.5775	1.19596	0.382887	3.12352	0.00178699	0.00355985
LOC_Os01g41810	3460.91	1.35457	0.179946	7.52761	5.16783e-14	3.10226e-13
LOC_Os01g41870	463.84	-2.57758	0.262885	-9.80494	1.07205e-22	1.19606e-21
LOC_Os01g41880	486.435	1.08179	0.174216	6.2095	5.31532e-10	2.28396e-09
LOC_Os01g41890	191.465	-0.952524	0.194439	-4.89883	9.641e-07	2.96063e-06
LOC_Os01g41900	1925.14	-3.93716	0.25322	-15.5484	1.63137e-54	8.61797e-53
LOC_Os01g41910	49.7101	-1.22828	0.300704	-4.08466	4.41408e-05	0.000110493
LOC_Os01g41930	243.362	-0.851232	0.18928	-4.4972	6.88528e-06	1.91556e-05
LOC_Os01g41990	155.252	-2.75594	0.311397	-8.85025	8.73248e-19	7.45491e-18
LOC_Os01g42000	71.2243	-0.691427	0.297215	-2.32635	0.0199997	0.0327545
LOC_Os01g42010	1204.49	0.646699	0.159009	4.06705	4.76111e-05	0.000118598
LOC_Os01g42080	559.104	0.554765	0.130243	4.25947	2.04914e-05	5.35823e-05
LOC_Os01g42090	907.61	2.56579	0.230269	11.1425	7.78683e-29	1.2488e-27
LOC_Os01g42110	60.4058	2.87237	0.383258	7.49461	6.64943e-14	3.96776e-13
LOC_Os01g42120	60.1392	0.761702	0.334149	2.27953	0.0226356	0.0366906
LOC_Os01g42140	480.289	0.662946	0.177184	3.74156	0.000182881	0.000420969
LOC_Os01g42190	353.292	7.01891	0.744747	9.42456	4.31905e-21	4.31177e-20
LOC_Os01g42234	313.33	-1.55776	0.40165	-3.8784	0.000105144	0.00024963
LOC_Os01g42280	185.323	-0.637891	0.280766	-2.27196	0.0230887	0.0373809
LOC_Os01g42294	79.6043	-3.24637	0.54662	-5.93899	2.8679e-09	1.14816e-08
LOC_Os01g42380	4677.56	1.91353	0.510688	3.74697	0.000178986	0.000412435
LOC_Os01g42410	1157.79	3.17841	0.592909	5.3607	8.29001e-08	2.85041e-07
LOC_Os01g42430	2005.84	0.568773	0.142477	3.99204	6.55066e-05	0.000160172
LOC_Os01g42460	565.511	-0.386118	0.1235	-3.12645	0.00176932	0.00352786
LOC_Os01g42470	128.166	1.10963	0.218703	5.07365	3.90251e-07	1.24715e-06
LOC_Os01g42490	1075.43	0.32929	0.141865	2.32114	0.0202791	0.0331675
LOC_Os01g42520	586.839	-6.32124	1.36514	-4.63047	3.64841e-06	1.045e-05
LOC_Os01g42620	171.817	0.543148	0.21807	2.49071	0.012749	0.0217152
LOC_Os01g42690	237.577	1.32276	0.266573	4.96208	6.97411e-07	2.17209e-06
LOC_Os01g42700	3353.7	-1.23418	0.0901165	-13.6953	1.08246e-42	3.44423e-41
LOC_Os01g42710	252.839	1.15343	0.205001	5.62647	1.83938e-08	6.80701e-08
LOC_Os01g42720	153.607	-0.673261	0.177531	-3.79236	0.000149224	0.000347686
LOC_Os01g42730	2533.05	-2.81012	0.113826	-24.6878	1.44442e-134	5.97471e-132
LOC_Os01g42790	142.116	-2.86858	0.517671	-5.54132	3.00201e-08	1.08334e-07
LOC_Os01g42800	487.671	-0.836708	0.148507	-5.63413	1.75943e-08	6.52655e-08
LOC_Os01g42820	928.473	0.469852	0.11244	4.17868	2.93206e-05	7.51544e-05
LOC_Os01g42830	751.467	0.470212	0.109572	4.29136	1.77579e-05	4.67635e-05
LOC_Os01g42850	2205.54	0.997152	0.165003	6.04323	1.51055e-09	6.20961e-09
LOC_Os01g42860	4744.09	6.17653	0.818647	7.5448	4.52998e-14	2.73057e-13
LOC_Os01g42870	522.305	0.758616	0.220407	3.44189	0.000577673	0.00123689
LOC_Os01g42950	2344.36	-0.191069	0.0820179	-2.3296	0.0198274	0.0324919
LOC_Os01g42960	22.8483	-1.03166	0.465474	-2.21637	0.0266665	0.0426069
LOC_Os01g42980	252.557	1.19515	0.176716	6.76313	1.35046e-11	6.65904e-11
LOC_Os01g42990	51.8094	1.34957	0.335639	4.02089	5.79779e-05	0.000142734
LOC_Os01g43040	64.9052	1.52046	0.331087	4.59232	4.38344e-06	1.24399e-05
LOC_Os01g43060	121.842	0.693069	0.221133	3.13417	0.0017234	0.00344287
LOC_Os01g43090	211.52	2.63525	0.319303	8.25312	1.54312e-16	1.11539e-15
LOC_Os01g43100	121.72	-1.58773	0.253833	-6.25502	3.97459e-10	1.72921e-09
LOC_Os01g43120	714.229	2.71128	0.380067	7.13369	9.77154e-13	5.30908e-12
LOC_Os01g43130	643.587	-0.320562	0.122755	-2.61139	0.00901747	0.0158698
LOC_Os01g43150	6236.83	-1.84258	0.153049	-12.0392	2.21221e-33	4.52408e-32
LOC_Os01g43170	1371.8	0.404352	0.090264	4.47966	7.47627e-06	2.06921e-05
LOC_Os01g43220	48.4043	1.14117	0.333083	3.42609	0.000612332	0.00130674
LOC_Os01g43230	74.9757	-4.4237	0.538456	-8.21553	2.11237e-16	1.5119e-15
LOC_Os01g43270	95.2872	-1.0999	0.365183	-3.0119	0.00259618	0.00503058
LOC_Os01g43320	31.6805	1.46314	0.502153	2.91374	0.00357125	0.00676101
LOC_Os01g43330	3013.94	-2.50888	0.174965	-14.3393	1.24237e-46	4.84633e-45
LOC_Os01g43350	20.6602	-2.39074	0.544264	-4.39261	1.11999e-05	3.03129e-05
LOC_Os01g43360	492.034	-0.473639	0.138258	-3.42577	0.000613062	0.00130805
LOC_Os01g43370	1660.3	-1.70678	0.216841	-7.87111	3.51497e-15	2.30164e-14
LOC_Os01g43380	165.383	-1.18369	0.28997	-4.08213	4.46254e-05	0.000111604
LOC_Os01g43410	2153.36	-1.09496	0.228136	-4.79962	1.58969e-06	4.75325e-06
LOC_Os01g43420	4414.49	-1.14872	0.14432	-7.95951	1.72723e-15	1.15586e-14
LOC_Os01g43430	84.7855	-0.855951	0.315212	-2.71547	0.0066181	0.0119562
LOC_Os01g43480	6035.39	-2.4364	0.285978	-8.51954	1.6019e-17	1.22921e-16
LOC_Os01g43520	810.793	0.714835	0.177081	4.03678	5.419e-05	0.000133905
LOC_Os01g43540	4737.02	0.670813	0.0991173	6.76787	1.30691e-11	6.44723e-11
LOC_Os01g43550	53.8483	1.22538	0.544016	2.25248	0.0242922	0.0391644
LOC_Os01g43580	335.742	-1.27225	0.377351	-3.37154	0.000747494	0.00157434
LOC_Os01g43590	157.565	-4.42396	0.331599	-13.3413	1.33134e-40	3.85052e-39
LOC_Os01g43610	37.4831	-3.17277	0.546008	-5.81085	6.21576e-09	2.41097e-08
LOC_Os01g43680	1632.61	-1.21303	0.122381	-9.91194	3.69386e-23	4.21993e-22
LOC_Os01g43700	1400.94	-2.1251	0.337029	-6.30541	2.87432e-10	1.26814e-09
LOC_Os01g43750	38.3864	-1.29328	0.474866	-2.72347	0.00645996	0.0116956
LOC_Os01g43760	428.321	-0.515117	0.195941	-2.62893	0.00856531	0.0151531
LOC_Os01g43844	638.978	-1.42014	0.293907	-4.83193	1.35218e-06	4.0815e-06
LOC_Os01g43851	234.371	3.40962	0.853364	3.99551	6.45547e-05	0.000157985
LOC_Os01g43870	5585.07	-1.29031	0.147256	-8.76237	1.91179e-18	1.58939e-17
LOC_Os01g43890	61.8339	-1.59518	0.495747	-3.21774	0.00129207	0.00263047
LOC_Os01g43895	564.487	-0.838481	0.190138	-4.40986	1.0344e-05	2.81179e-05
LOC_Os01g43910	1031.79	-0.655141	0.146921	-4.45915	8.22857e-06	2.26598e-05
LOC_Os01g43990	153.579	-1.01004	0.358072	-2.82076	0.00479099	0.00887551
LOC_Os01g44020	368.855	-0.578787	0.265826	-2.17732	0.0294569	0.046691
LOC_Os01g44040	546.547	-0.389073	0.126071	-3.08614	0.00202771	0.00399942
LOC_Os01g44050	11295.3	-6.21834	0.286155	-21.7307	1.05245e-104	2.13637e-102
LOC_Os01g44110	56.901	-2.18206	0.344938	-6.32595	2.51686e-10	1.11694e-09
LOC_Os01g44190	152.285	-0.535238	0.175985	-3.04139	0.00235491	0.00459843
LOC_Os01g44210	3632.26	-0.74052	0.13365	-5.54076	3.0117e-08	1.08595e-07
LOC_Os01g44250	354.096	2.91179	0.210101	13.859	1.12149e-43	3.78253e-42
LOC_Os01g44390	561.662	-3.85471	0.316558	-12.1769	4.12433e-34	8.74445e-33
LOC_Os01g44960	62.0911	3.51238	0.659076	5.32925	9.8617e-08	3.36547e-07
LOC_Os01g45020	127.659	0.81605	0.253716	3.21639	0.00129815	0.00264172
LOC_Os01g45090	20.5935	-1.93271	0.676048	-2.85883	0.00425206	0.00794628
LOC_Os01g45140	121.713	-4.08112	0.301812	-13.5221	1.15834e-41	3.50266e-40
LOC_Os01g45190	1327.09	-0.224037	0.0887178	-2.52527	0.0115608	0.0198829
LOC_Os01g45200	433.654	-1.61029	0.219222	-7.34547	2.05034e-13	1.17178e-12
LOC_Os01g45274	65679.5	-3.79133	0.331053	-11.4523	2.28923e-30	4.03431e-29
LOC_Os01g45380	814.879	-1.05306	0.223408	-4.71363	2.43339e-06	7.12247e-06
LOC_Os01g45439	1059.04	-1.58646	0.105751	-15.0018	7.14387e-51	3.25603e-49
LOC_Os01g45450	27.9368	1.32414	0.48797	2.71357	0.00665631	0.0120193
LOC_Os01g45470	24783.9	-1.6708	0.194162	-8.60522	7.61714e-18	6.02854e-17
LOC_Os01g45530	82.6414	1.34695	0.398778	3.3777	0.000730936	0.00154198
LOC_Os01g45550	131.762	-3.57911	0.340511	-10.511	7.68605e-26	1.02745e-24
LOC_Os01g45640	3517.52	5.76386	0.388031	14.8541	6.54268e-50	2.88602e-48
LOC_Os01g45659	120.606	8.36725	1.05811	7.90776	2.62062e-15	1.73466e-14
LOC_Os01g45700	98.368	-2.25262	0.462093	-4.87483	1.08903e-06	3.32656e-06
LOC_Os01g45750	5092.8	0.637255	0.157588	4.04379	5.25932e-05	0.000130165
LOC_Os01g45880	1380.87	-0.807966	0.306269	-2.63809	0.00833745	0.0147882
LOC_Os01g45900	952.702	0.89646	0.188148	4.76466	1.89173e-06	5.60891e-06
LOC_Os01g45910	853.206	-0.43262	0.180766	-2.39326	0.0166993	0.0277979
LOC_Os01g45914	5492.68	-7.6547	0.484542	-15.7978	3.22136e-56	1.81082e-54
LOC_Os01g45960	288.917	0.520969	0.227255	2.29244	0.0218801	0.0355606
LOC_Os01g45990	549.417	0.765728	0.219485	3.48874	0.000485294	0.00105161
LOC_Os01g46060	325.34	1.28924	0.162749	7.92162	2.34427e-15	1.55738e-14
LOC_Os01g46070	1590.7	0.617177	0.204397	3.0195	0.0025319	0.00491465
LOC_Os01g46080	1529	2.06107	0.193754	10.6376	1.99268e-26	2.76141e-25
LOC_Os01g46120	96.3204	1.92326	0.32257	5.96232	2.48674e-09	1.00141e-08
LOC_Os01g46260	60.0163	-1.49276	0.472816	-3.15718	0.00159303	0.00319904
LOC_Os01g46350	31.4174	-4.7217	1.30709	-3.61238	0.000303401	0.000676236
LOC_Os01g46380	3970.06	0.968661	0.2319	4.17706	2.95301e-05	7.56295e-05
LOC_Os01g46400	30.1002	-1.68704	0.533145	-3.16432	0.00155445	0.00312817
LOC_Os01g46500	593.462	0.407088	0.11778	3.45633	0.000547577	0.00117726
LOC_Os01g46510	1754.6	0.606372	0.114363	5.30216	1.14439e-07	3.87706e-07
LOC_Os01g46570	2303.28	1.8437	0.266776	6.91101	4.81199e-12	2.46634e-11
LOC_Os01g46590	1019.85	0.412332	0.122758	3.3589	0.000782531	0.00164356
LOC_Os01g46580	1563.61	1.90975	0.143836	13.2773	3.13488e-40	8.87933e-39
LOC_Os01g46610	7129.24	1.49377	0.189009	7.90319	2.71846e-15	1.79508e-14
LOC_Os01g46700	1368.09	-0.396405	0.113033	-3.50697	0.000453243	0.000987228
LOC_Os01g46720	1417.42	-0.807629	0.338364	-2.38686	0.0169929	0.0282459
LOC_Os01g46760	208.801	3.62282	0.341738	10.6012	2.94282e-26	4.03726e-25
LOC_Os01g46800	113.37	-1.91987	0.497018	-3.86279	0.000112099	0.00026528
LOC_Os01g46810	2561.56	-0.696142	0.233099	-2.98646	0.00282224	0.00543739
LOC_Os01g46840	52.8628	-1.37612	0.28639	-4.80504	1.54718e-06	4.63751e-06
LOC_Os01g46926	8877.48	-1.25722	0.109189	-11.5141	1.11987e-30	2.00416e-29
LOC_Os01g46932	898.039	-0.284875	0.098155	-2.9023	0.00370439	0.00699978
LOC_Os01g46970	1867.45	2.21246	0.226477	9.76902	1.52927e-22	1.68643e-21
LOC_Os01g46980	5932.73	0.784532	0.0926418	8.46845	2.48672e-17	1.88834e-16
LOC_Os01g47050	100.076	-3.55613	0.515397	-6.89978	5.20819e-12	2.65657e-11
LOC_Os01g47080	375.732	-1.03251	0.269091	-3.83703	0.000124533	0.000292901
LOC_Os01g47110	23.3936	-1.31589	0.491521	-2.67718	0.00742449	0.0133034
LOC_Os01g47190	272.94	4.99053	0.30363	16.4362	1.05309e-60	6.77035e-59
LOC_Os01g47200	133.498	1.46267	0.225649	6.48204	9.04911e-11	4.17738e-10
LOC_Os01g47256	150.979	2.35612	0.218846	10.7661	4.97623e-27	7.21521e-26
LOC_Os01g47262	4199.12	2.02048	0.129534	15.5981	7.50216e-55	3.99198e-53
LOC_Os01g47270	572.014	0.845221	0.221279	3.81971	0.000133608	0.00031307
LOC_Os01g47300	95.6427	2.70172	0.426857	6.32932	2.46247e-10	1.09392e-09
LOC_Os01g47330	1781.02	-0.391577	0.13752	-2.84741	0.00440768	0.00821889
LOC_Os01g47340	9707.24	-0.688225	0.124342	-5.53495	3.11312e-08	1.11975e-07
LOC_Os01g47370	235.256	-9.63358	1.11301	-8.65544	4.91016e-18	3.94884e-17
LOC_Os01g47400	83.4001	-4.0102	0.8721	-4.59832	4.25912e-06	1.20996e-05
LOC_Os01g47420	184.207	-1.00853	0.202563	-4.97883	6.39696e-07	2.00001e-06
LOC_Os01g47430	5791.37	-0.414857	0.123162	-3.3684	0.000756055	0.00159161
LOC_Os01g47450	634.917	-0.360781	0.163611	-2.20511	0.0274463	0.0437445
LOC_Os01g47460	1024.7	0.515736	0.0952425	5.41498	6.12954e-08	2.13468e-07
LOC_Os01g47470	24.1949	-3.03101	0.556664	-5.44496	5.18183e-08	1.81762e-07
LOC_Os01g47490	1930.46	1.15815	0.144385	8.02125	1.04673e-15	7.11106e-15
LOC_Os01g47530	3797.3	-1.22643	0.129935	-9.43885	3.76908e-21	3.78687e-20
LOC_Os01g47540	2326.35	0.764474	0.125206	6.10572	1.02336e-09	4.27825e-09
LOC_Os01g47550	227.101	0.816257	0.156164	5.22692	1.72356e-07	5.74055e-07
LOC_Os01g47600	162.633	1.00189	0.250818	3.99449	6.48349e-05	0.000158636
LOC_Os01g47620	457.462	-0.725313	0.148846	-4.87293	1.09957e-06	3.3541e-06
LOC_Os01g47630	3372.7	-2.49952	0.210295	-11.8858	1.4031e-32	2.75628e-31
LOC_Os01g47660	715.252	1.19236	0.13683	8.7142	2.92814e-18	2.39617e-17
LOC_Os01g47690	1044.09	2.50307	0.230269	10.8702	1.5991e-27	2.38645e-26
LOC_Os01g47730	620.018	-0.950622	0.328564	-2.89326	0.0038126	0.00719062
LOC_Os01g47740	2499.67	-0.46219	0.105246	-4.39151	1.12566e-05	3.04553e-05
LOC_Os01g47760	1894.29	-0.474051	0.190596	-2.4872	0.0128753	0.0219014
LOC_Os01g47800	449.04	0.569771	0.187117	3.045	0.00232681	0.0045468
LOC_Os01g47820	70.4586	-2.05544	0.395095	-5.20238	1.96753e-07	6.51673e-07
LOC_Os01g47840	166.334	0.760771	0.203981	3.72962	0.000191765	0.000440124
LOC_Os01g47890	18.3486	1.24416	0.492027	2.52865	0.0114502	0.0197144
LOC_Os01g47900	75.6576	-1.46784	0.389601	-3.76754	0.000164867	0.000381948
LOC_Os01g48000	54.2237	2.54353	0.542221	4.69095	2.71943e-06	7.90691e-06
LOC_Os01g48060	537.455	1.01244	0.177606	5.70047	1.19477e-08	4.49819e-08
LOC_Os01g48130	25.6704	1.43431	0.588405	2.43763	0.0147839	0.0248263
LOC_Os01g48180	1122.55	-0.725405	0.143776	-5.04539	4.52589e-07	1.43778e-06
LOC_Os01g48200	641.27	-0.815191	0.291471	-2.79681	0.00516092	0.00951259
LOC_Os01g48220	788.546	-2.87943	0.167512	-17.1893	3.19141e-66	2.58175e-64
LOC_Os01g48250	307.341	0.936063	0.197637	4.73627	2.17685e-06	6.4075e-06
LOC_Os01g48270	1133.56	-1.21704	0.126829	-9.59589	8.31988e-22	8.74385e-21
LOC_Os01g48300	701.624	0.690461	0.273526	2.5243	0.0115931	0.0199259
LOC_Os01g48310	545.124	0.375462	0.141575	2.65203	0.00800104	0.0142526
LOC_Os01g48330	1355.4	-0.33363	0.0838583	-3.9785	6.9352e-05	0.00016884
LOC_Os01g48339	29.5749	-1.81604	0.587098	-3.09325	0.00197975	0.00391363
LOC_Os01g48360	196.986	0.726427	0.223086	3.25626	0.00112891	0.00231994
LOC_Os01g48390	160.943	-1.49447	0.233971	-6.38742	1.68712e-10	7.61673e-10
LOC_Os01g48420	4938.71	-0.54269	0.153684	-3.5312	0.000413675	0.000906447
LOC_Os01g48444	1172.53	-1.44115	0.153103	-9.41297	4.82302e-21	4.80178e-20
LOC_Os01g48446	794.492	1.05272	0.273456	3.84968	0.000118271	0.000278921
LOC_Os01g48500	534.764	-0.885826	0.166591	-5.31737	1.05279e-07	3.58391e-07
LOC_Os01g48610	156.545	-1.98672	0.293135	-6.77748	1.2229e-11	6.0464e-11
LOC_Os01g48620	318.827	-3.80082	0.402876	-9.43423	3.93894e-21	3.94668e-20
LOC_Os01g48640	276.35	-1.97549	0.207492	-9.52081	1.71832e-21	1.76775e-20
LOC_Os01g48680	2816.97	0.963259	0.150447	6.40265	1.52701e-10	6.91668e-10
LOC_Os01g48690	2384.04	-0.502768	0.125643	-4.00157	6.29247e-05	0.000154203
LOC_Os01g48700	62.3008	-0.916235	0.29253	-3.13211	0.00173555	0.00346493
LOC_Os01g48720	334.716	1.37511	0.207649	6.62229	3.53677e-11	1.69036e-10
LOC_Os01g48770	876.418	1.09847	0.161861	6.78654	1.14856e-11	5.69683e-11
LOC_Os01g48790	3100.16	-0.802415	0.0967218	-8.29611	1.07575e-16	7.83509e-16
LOC_Os01g48810	617.221	0.600063	0.138725	4.32555	1.5215e-05	4.03725e-05
LOC_Os01g48820	376.574	-0.453877	0.189502	-2.3951	0.0166158	0.0276736
LOC_Os01g48874	174.759	-1.32112	0.251611	-5.25065	1.51564e-07	5.07599e-07
LOC_Os01g48910	480.444	1.70739	0.202528	8.43037	3.44569e-17	2.59231e-16
LOC_Os01g48920	573.324	-0.336346	0.112173	-2.99847	0.00271343	0.00524434
LOC_Os01g48940	41.167	-1.682	0.405742	-4.1455	3.39074e-05	8.62057e-05
LOC_Os01g48960	10463.8	-1.24519	0.299761	-4.15395	3.26783e-05	8.32643e-05
LOC_Os01g48990	3666.64	-1.25362	0.16431	-7.62963	2.35426e-14	1.4506e-13
LOC_Os01g49000	599.095	-0.586127	0.181613	-3.22733	0.00124951	0.0025508
LOC_Os01g49010	60.0155	0.693708	0.27548	2.51818	0.0117964	0.0202326
LOC_Os01g49026	1467.44	0.259341	0.117724	2.20296	0.0275977	0.0439602
LOC_Os01g49120	216.787	-1.60601	0.419594	-3.82754	0.000129429	0.0003037
LOC_Os01g49210	102.262	-3.15542	0.32188	-9.8031	1.09185e-22	1.21692e-21
LOC_Os01g49250	398.292	0.415505	0.145314	2.85937	0.00424486	0.00793352
LOC_Os01g49280	509.023	2.66996	0.275048	9.70727	2.80745e-22	3.04994e-21
LOC_Os01g49290	2265.39	1.49206	0.146068	10.2148	1.70169e-24	2.10532e-23
LOC_Os01g49310	2685.53	-4.267	0.20931	-20.386	2.22591e-92	3.4609e-90
LOC_Os01g49320	280.558	-1.56222	0.599261	-2.60691	0.00913638	0.0160559
LOC_Os01g49330	210.778	-1.18436	0.264074	-4.48494	7.29334e-06	2.0219e-05
LOC_Os01g49380	185.756	1.39448	0.254485	5.4796	4.263e-08	1.51031e-07
LOC_Os01g49410	355.875	-0.543354	0.164566	-3.30175	0.000960848	0.00199419
LOC_Os01g49470	3506.97	-0.933809	0.141074	-6.6193	3.60893e-11	1.72372e-10
LOC_Os01g49529	1315.6	-2.21821	0.197937	-11.2066	3.78326e-29	6.18496e-28
LOC_Os01g49560	206.161	-1.3308	0.302773	-4.39537	1.10586e-05	2.99491e-05
LOC_Os01g49600	203.723	-1.26622	0.29654	-4.26997	1.95503e-05	5.12436e-05
LOC_Os01g49614	295.594	-1.50733	0.401669	-3.75267	0.000174964	0.000403983
LOC_Os01g49670	1766.39	0.783487	0.166348	4.70993	2.47802e-06	7.24535e-06
LOC_Os01g49690	1746.23	-0.234021	0.0978076	-2.39267	0.0167263	0.0278387
LOC_Os01g49710	302.93	4.01812	0.296336	13.5593	6.97661e-42	2.13914e-40
LOC_Os01g49720	575.024	4.81236	0.33995	14.1561	1.71281e-45	6.26877e-44
LOC_Os01g49730	37.8686	-0.943226	0.390281	-2.41678	0.0156583	0.0262023
LOC_Os01g49740	2204.47	-1.36953	0.233817	-5.85727	4.70551e-09	1.8441e-08
LOC_Os01g49750	81.4186	2.25923	0.978481	2.30892	0.020948	0.03417
LOC_Os01g49760	1062.8	0.363381	0.154784	2.34767	0.0188911	0.031083
LOC_Os01g49770	390.935	-1.3883	0.142742	-9.72588	2.3387e-22	2.55335e-21
LOC_Os01g49830	1147.11	-0.623304	0.283476	-2.19879	0.0278926	0.0444074
LOC_Os01g49900	548.091	-1.43944	0.188313	-7.64387	2.10788e-14	1.30208e-13
LOC_Os01g49920	258.918	1.08788	0.194928	5.58091	2.39258e-08	8.73337e-08
LOC_Os01g50030	1027.25	2.4116	0.221827	10.8715	1.57519e-27	2.35559e-26
LOC_Os01g50050	3386.52	-1.21951	0.118736	-10.2708	9.54118e-25	1.19869e-23
LOC_Os01g50060	254.88	-0.669974	0.171345	-3.91009	9.22613e-05	0.000220789
LOC_Os01g50080	757.029	-2.30147	0.278683	-8.25837	1.47673e-16	1.06916e-15
LOC_Os01g50090	75.1691	-0.665975	0.265646	-2.507	0.0121759	0.0208167
LOC_Os01g50120	355.965	-0.581875	0.133884	-4.3461	1.38579e-05	3.7027e-05
LOC_Os01g50170	219.44	-1.31218	0.361186	-3.63297	0.000280173	0.000628039
LOC_Os01g50200	205.163	-1.3118	0.245753	-5.33788	9.40412e-08	3.21783e-07
LOC_Os01g50310	863.165	0.842422	0.193723	4.34859	1.37017e-05	3.66454e-05
LOC_Os01g50350	69.2445	-2.24949	0.853056	-2.63698	0.00836485	0.0148296
LOC_Os01g50370	729.599	-1.44048	0.280155	-5.14173	2.72222e-07	8.85449e-07
LOC_Os01g50400	350.666	2.16853	0.344949	6.28654	3.24619e-10	1.42561e-09
LOC_Os01g50440	48.67	5.44045	0.666663	8.16072	3.33045e-16	2.34845e-15
LOC_Os01g50460	4418.34	-4.29042	0.321054	-13.3636	9.87372e-41	2.87848e-39
LOC_Os01g50470	18.6923	-1.92111	0.66019	-2.90994	0.00361501	0.00683795
LOC_Os01g50530	18.6279	7.52092	1.36299	5.51796	3.42962e-08	1.22675e-07
LOC_Os01g50610	68.6616	-2.65444	0.382208	-6.94502	3.78396e-12	1.95236e-11
LOC_Os01g50616	675.143	2.40705	0.153972	15.633	4.34061e-55	2.33233e-53
LOC_Os01g50622	70.3854	2.35108	0.826162	2.84578	0.00443026	0.0082582
LOC_Os01g50640	18.9427	-1.13383	0.487872	-2.32402	0.0201244	0.0329392
LOC_Os01g50720	341.552	-7.15439	0.392557	-18.2251	3.26324e-74	3.20807e-72
LOC_Os01g50760	9072.19	-1.43799	0.202668	-7.09531	1.29061e-12	6.93401e-12
LOC_Os01g50820	79.8577	-3.45823	0.38867	-8.89759	5.70745e-19	4.94563e-18
LOC_Os01g50849	1088.84	-0.959317	0.165066	-5.81172	6.18349e-09	2.39888e-08
LOC_Os01g50910	5717.42	5.53764	0.541868	10.2195	1.62108e-24	2.01125e-23
LOC_Os01g50930	685.191	1.08702	0.145219	7.48541	7.13254e-14	4.24564e-13
LOC_Os01g50940	1196.06	-3.48385	0.369988	-9.41611	4.68098e-21	4.66672e-20
LOC_Os01g50970	24.6686	2.62299	0.548455	4.78252	1.73114e-06	5.15439e-06
LOC_Os01g51030	84.3723	2.81487	0.507552	5.54599	2.92301e-08	1.05623e-07
LOC_Os01g51040	1004.4	-1.08461	0.198091	-5.47529	4.36798e-08	1.5445e-07
LOC_Os01g51050	33.1194	1.80444	0.432384	4.17324	3.00304e-05	7.683e-05
LOC_Os01g51060	646.199	-1.17117	0.205223	-5.70682	1.15105e-08	4.34702e-08
LOC_Os01g51200	2923.78	0.356387	0.0962066	3.7044	0.000211894	0.000483386
LOC_Os01g51210	133.412	2.60985	0.294995	8.84709	8.98307e-19	7.66585e-18
LOC_Os01g51230	57.9336	5.6912	0.852892	6.67282	2.50939e-11	1.21282e-10
LOC_Os01g51250	656.502	1.69907	0.130201	13.0495	6.39427e-39	1.72637e-37
LOC_Os01g51290	8924.46	-1.28884	0.181871	-7.08652	1.37524e-12	7.36606e-12
LOC_Os01g51300	1356.15	0.727668	0.0912361	7.97566	1.5157e-15	1.01804e-14
LOC_Os01g51320	137.661	-0.738252	0.289124	-2.55341	0.0106673	0.0184986
LOC_Os01g51330	141.791	0.808489	0.243623	3.31861	0.000904652	0.00188452
LOC_Os01g51360	2119.13	-0.760194	0.217815	-3.49009	0.000482851	0.00104683
LOC_Os01g51380	1598.78	0.948054	0.156596	6.05416	1.41151e-09	5.81884e-09
LOC_Os01g51390	905.738	1.34116	0.114257	11.7381	8.13359e-32	1.53321e-30
LOC_Os01g51400	25.3132	1.31974	0.443607	2.97503	0.00292962	0.00563036
LOC_Os01g51410	133630	-1.80904	0.244793	-7.39008	1.46741e-13	8.50381e-13
LOC_Os01g51420	703.379	1.91958	0.154797	12.4007	2.59167e-35	5.88169e-34
LOC_Os01g51530	1303.19	-1.40539	0.206282	-6.81296	9.56085e-12	4.77237e-11
LOC_Os01g51570	766.029	-3.29587	0.948609	-3.47443	0.000511946	0.0011059
LOC_Os01g51632	267.94	-0.53259	0.226027	-2.35631	0.0184573	0.0304194
LOC_Os01g51640	1036	-0.315966	0.141496	-2.23303	0.025547	0.0409885
LOC_Os01g51700	403.465	-1.02749	0.215301	-4.77236	1.82081e-06	5.40744e-06
LOC_Os01g51710	665.356	-0.687001	0.137778	-4.9863	6.15479e-07	1.92925e-06
LOC_Os01g51754	1864.96	-1.09004	0.13069	-8.3406	7.39156e-17	5.45239e-16
LOC_Os01g51800	478.124	0.910694	0.140179	6.49664	8.21345e-11	3.80765e-10
LOC_Os01g51860	961.285	1.40038	0.183732	7.62185	2.50058e-14	1.5386e-13
LOC_Os01g51890	3858.19	-3.43063	0.336641	-10.1908	2.18049e-24	2.67653e-23
LOC_Os01g51920	2413.67	1.46567	0.209156	7.00755	2.42535e-12	1.26779e-11
LOC_Os01g51980	179.129	-0.872494	0.20662	-4.22269	2.41405e-05	6.24021e-05
LOC_Os01g52060	14.209	5.27521	1.58266	3.33313	0.000858758	0.00179557
LOC_Os01g52100	164.281	2.89823	0.300286	9.65156	4.84148e-22	5.18514e-21
LOC_Os01g52110	34723.3	2.43559	0.243661	9.99579	1.59019e-23	1.84845e-22
LOC_Os01g52120	86.4411	3.24095	0.429119	7.55257	4.2676e-14	2.57737e-13
LOC_Os01g52130	298.91	6.25317	1.27236	4.91462	8.8953e-07	2.73816e-06
LOC_Os01g52160	19.2402	-5.37402	0.965839	-5.56409	2.63519e-08	9.58539e-08
LOC_Os01g52170	4293.62	-2.49076	0.249171	-9.99619	1.58374e-23	1.84193e-22
LOC_Os01g52230	8215.4	-3.14094	0.405726	-7.74153	9.82295e-15	6.24018e-14
LOC_Os01g52250	1110.42	0.287945	0.105005	2.7422	0.00610283	0.0110994
LOC_Os01g52260	3692.92	-1.00128	0.267551	-3.74238	0.000182284	0.000419719
LOC_Os01g52270	121.741	-1.58099	0.339095	-4.66238	3.1258e-06	9.03812e-06
LOC_Os01g52330	53.3278	1.76489	0.532825	3.31232	0.000925248	0.0019256
LOC_Os01g52390	1435.71	1.16205	0.11457	10.1427	3.57007e-24	4.33851e-23
LOC_Os01g52400	94.9172	0.751794	0.25518	2.94614	0.00321771	0.00613727
LOC_Os01g52480	149.958	-2.60334	0.270799	-9.61356	7.00851e-22	7.4047e-21
LOC_Os01g52490	477.282	1.75171	0.145209	12.0633	1.6494e-33	3.39528e-32
LOC_Os01g52500	4237.3	0.833948	0.197461	4.22335	2.40699e-05	6.2249e-05
LOC_Os01g52550	1229.75	-1.8926	0.250163	-7.56547	3.86456e-14	2.34235e-13
LOC_Os01g52560	294.417	0.953636	0.174624	5.46109	4.73211e-08	1.66788e-07
LOC_Os01g52610	179.521	2.58803	0.628933	4.11496	3.87253e-05	9.76618e-05
LOC_Os01g52630	696.666	1.13481	0.138925	8.16849	3.1227e-16	2.20622e-15
LOC_Os01g52640	8887.25	-2.83957	0.18518	-15.3341	4.52688e-53	2.2504e-51
LOC_Os01g52680	34.0803	-4.12223	0.884417	-4.66096	3.14745e-06	9.0923e-06
LOC_Os01g52730	659.017	1.41179	0.248515	5.68091	1.33981e-08	5.02697e-08
LOC_Os01g52740	94.7789	3.30589	0.332088	9.95487	2.40127e-23	2.76777e-22
LOC_Os01g52750	647.265	-2.95827	0.327397	-9.03574	1.62893e-19	1.46597e-18
LOC_Os01g52760	88.434	0.886926	0.292275	3.03456	0.00240889	0.00469545
LOC_Os01g52780	56.6186	-2.00032	0.368736	-5.4248	5.80196e-08	2.02542e-07
LOC_Os01g52830	898.775	8.00288	0.498387	16.0576	5.06072e-58	3.01484e-56
LOC_Os01g52920	2501.72	1.03645	0.218142	4.75127	2.02141e-06	5.97484e-06
LOC_Os01g52970	15.6181	1.46563	0.623042	2.35238	0.0186537	0.0307178
LOC_Os01g52980	203.408	0.752875	0.291835	2.5798	0.0098858	0.0172525
LOC_Os01g53000	1558.33	-0.774759	0.171713	-4.51194	6.42364e-06	1.7919e-05
LOC_Os01g53020	2405.58	-1.91369	0.13453	-14.225	6.40917e-46	2.40596e-44
LOC_Os01g53060	655.459	-1.38747	0.169245	-8.198	2.44411e-16	1.73912e-15
LOC_Os01g53070	619.431	0.590315	0.213049	2.77079	0.00559198	0.0102432
LOC_Os01g53079	800.555	0.589867	0.112174	5.25848	1.45253e-07	4.87579e-07
LOC_Os01g53090	573.376	-2.22533	0.311117	-7.15272	8.5072e-13	4.64632e-12
LOC_Os01g53130	104.34	0.796145	0.318368	2.50071	0.0123945	0.0211542
LOC_Os01g53150	1038.67	0.320436	0.133608	2.39834	0.0164696	0.0274489
LOC_Os01g53180	37.5821	-2.7791	0.483642	-5.74619	9.12768e-09	3.47527e-08
LOC_Os01g53220	152.117	4.59788	0.578552	7.94721	1.90752e-15	1.27263e-14
LOC_Os01g53240	2568.26	1.46924	0.25758	5.704	1.17025e-08	4.41194e-08
LOC_Os01g53260	49.7472	4.46561	0.761995	5.86043	4.61684e-09	1.81162e-08
LOC_Os01g53294	1369.68	1.63163	0.236384	6.90246	5.11087e-12	2.60935e-11
LOC_Os01g53330	1638.2	-3.19484	0.344283	-9.27969	1.69977e-20	1.63798e-19
LOC_Os01g53350	714.93	-1.19069	0.320701	-3.71277	0.000205002	0.000468738
LOC_Os01g53370	270.125	-5.06525	0.433159	-11.6937	1.37193e-31	2.55972e-30
LOC_Os01g53390	258.085	-2.42074	0.382611	-6.3269	2.50134e-10	1.11051e-09
LOC_Os01g53420	111.723	-2.03318	0.314096	-6.47313	9.59941e-11	4.42001e-10
LOC_Os01g53500	103.174	-1.27832	0.273906	-4.66698	3.05663e-06	8.84745e-06
LOC_Os01g53610	453.154	-0.406771	0.129551	-3.13987	0.00169025	0.00338034
LOC_Os01g53620	109.327	1.00761	0.21908	4.59928	4.23948e-06	1.20485e-05
LOC_Os01g53630	24.2125	-1.08166	0.46651	-2.31862	0.0204155	0.0333707
LOC_Os01g53640	21.1208	-2.92446	0.862379	-3.39116	0.000695983	0.00147349
LOC_Os01g53650	18.526	6.54717	1.28575	5.09209	3.54142e-07	1.13773e-06
LOC_Os01g53670	1344.13	0.76671	0.127625	6.00753	1.88368e-09	7.67011e-09
LOC_Os01g53680	263.584	0.361436	0.149985	2.40982	0.0159606	0.0266675
LOC_Os01g53700	709.635	0.819079	0.115372	7.09946	1.25245e-12	6.73802e-12
LOC_Os01g53720	234.089	-1.3466	0.279307	-4.82122	1.42686e-06	4.29626e-06
LOC_Os01g53779	176.292	-1.96283	0.358296	-5.47824	4.29574e-08	1.52068e-07
LOC_Os01g53810	1480.21	0.660159	0.223325	2.95604	0.00311617	0.00595584
LOC_Os01g53820	58.5751	2.74694	0.639843	4.29315	1.76158e-05	4.64171e-05
LOC_Os01g53880	2485.35	1.18866	0.148255	8.0177	1.07748e-15	7.30864e-15
LOC_Os01g53890	160.774	2.40901	0.286106	8.42001	3.76455e-17	2.81865e-16
LOC_Os01g53900	61.0728	1.34452	0.306559	4.38585	1.15535e-05	3.12084e-05
LOC_Os01g53920	321.776	-1.38661	0.416784	-3.32691	0.000878137	0.00183329
LOC_Os01g53930	1578.18	-1.58509	0.131714	-12.0343	2.34718e-33	4.79565e-32
LOC_Os01g54010	486.212	0.877378	0.159229	5.51018	3.58465e-08	1.27845e-07
LOC_Os01g54020	352.744	-0.384437	0.149316	-2.57465	0.0100343	0.017488
LOC_Os01g54030	5027.1	8.5827	0.309025	27.7735	9.06206e-170	6.20836e-167
LOC_Os01g54050	403.134	-0.703207	0.200583	-3.50582	0.000455209	0.000990939
LOC_Os01g54080	28.2292	-1.16429	0.491886	-2.36699	0.0179335	0.0296435
LOC_Os01g54100	3424.86	-0.228674	0.106447	-2.14823	0.0316951	0.0498696
LOC_Os01g54190	408.712	-0.787756	0.291607	-2.70143	0.00690414	0.012432
LOC_Os01g54240	477.077	1.73648	0.149214	11.6375	2.65644e-31	4.88158e-30
LOC_Os01g54340	316.868	1.00653	0.296742	3.39193	0.000694032	0.00146993
LOC_Os01g54350	734.891	-1.11927	0.220727	-5.07085	3.96045e-07	1.26475e-06
LOC_Os01g54390	219.127	-0.641974	0.203741	-3.15093	0.00162749	0.00326167
LOC_Os01g54400	1981.01	-1.05074	0.17433	-6.02728	1.66737e-09	6.81974e-09
LOC_Os01g54424	52.2497	-0.710888	0.297454	-2.38991	0.0168523	0.0280293
LOC_Os01g54480	1041.43	-0.731663	0.147877	-4.94778	7.50634e-07	2.32793e-06
LOC_Os01g54530	159.11	-0.623576	0.212867	-2.92942	0.00339599	0.00645262
LOC_Os01g54560	2787.05	-1.04691	0.132616	-7.89432	2.91892e-15	1.92224e-14
LOC_Os01g54590	103.908	2.81169	0.261736	10.7425	6.42888e-27	9.25412e-26
LOC_Os01g54730	750.363	0.392564	0.129148	3.03963	0.00236867	0.00462366
LOC_Os01g54784	953.971	-0.750354	0.105498	-7.11248	1.1398e-12	6.16222e-12
LOC_Os01g54870	1201.11	1.43877	0.115901	12.4137	2.20117e-35	5.0583e-34
LOC_Os01g54880	347.857	-0.943797	0.17978	-5.24973	1.52321e-07	5.10057e-07
LOC_Os01g54890	328.907	-1.02181	0.294043	-3.47503	0.0005108	0.00110371
LOC_Os01g54910	1038.3	1.78606	0.223406	7.99469	1.29899e-15	8.76512e-15
LOC_Os01g54920	3302.89	-0.577609	0.096171	-6.00606	1.90087e-09	7.73581e-09
LOC_Os01g54930	2369.25	-0.801365	0.109471	-7.32034	2.4735e-13	1.40447e-12
LOC_Os01g54940	1427.25	-0.983013	0.145556	-6.7535	1.44322e-11	7.09727e-11
LOC_Os01g54990	501.142	-1.85956	0.174806	-10.6378	1.98673e-26	2.75491e-25
LOC_Os01g55020	24.7788	2.22918	0.465434	4.78947	1.6722e-06	4.98959e-06
LOC_Os01g55030	169.862	0.729246	0.176355	4.1351	3.54798e-05	8.99634e-05
LOC_Os01g55040	1701.96	0.746747	0.108538	6.88005	5.98328e-12	3.03217e-11
LOC_Os01g55050	2701.07	0.208915	0.0854552	2.44473	0.014496	0.0243764
LOC_Os01g55100	247.879	3.52765	0.629845	5.60082	2.13337e-08	7.83285e-08
LOC_Os01g55110	385.213	1.84443	0.180055	10.2437	1.2633e-24	1.57719e-23
LOC_Os01g55190	53.9427	-2.15919	0.519279	-4.15806	3.20965e-05	8.18676e-05
LOC_Os01g55270	513.626	3.2408	0.210344	15.4071	1.46552e-53	7.38588e-52
LOC_Os01g55290	375.695	0.576441	0.242866	2.37349	0.017621	0.0291815
LOC_Os01g55310	344.823	-1.92729	0.377021	-5.1119	3.18932e-07	1.02914e-06
LOC_Os01g55340	178.692	4.12835	0.302687	13.639	2.34807e-42	7.36433e-41
LOC_Os01g55360	2406.2	-0.885425	0.120904	-7.32338	2.41803e-13	1.37404e-12
LOC_Os01g55410	289.066	-0.588382	0.146023	-4.02939	5.59223e-05	0.000137984
LOC_Os01g55450	86.0366	2.02373	0.292561	6.91728	4.60402e-12	2.36379e-11
LOC_Os01g55490	996.152	0.348495	0.130982	2.66063	0.00779947	0.0139252
LOC_Os01g55500	48.0827	-0.9949	0.389912	-2.5516	0.0107229	0.0185773
LOC_Os01g55510	25.9377	-1.47523	0.639109	-2.30827	0.0209844	0.0342165
LOC_Os01g55540	3669.37	1.09736	0.197333	5.56097	2.68281e-08	9.7473e-08
LOC_Os01g55560	21.9699	-1.51585	0.603117	-2.51336	0.0119586	0.0204803
LOC_Os01g55570	3083.75	-2.46238	0.257134	-9.57625	1.00631e-21	1.05204e-20
LOC_Os01g55650	922.603	0.336214	0.140108	2.39968	0.0164096	0.0273593
LOC_Os01g55660	125.504	-1.79658	0.465524	-3.85926	0.00011373	0.00026878
LOC_Os01g55670	635.259	-1.37843	0.22138	-6.22656	4.76788e-10	2.05841e-09
LOC_Os01g55700	130.73	1.41948	0.226389	6.27009	3.60846e-10	1.57951e-09
LOC_Os01g55720	24.8568	-1.73776	0.546243	-3.1813	0.00146615	0.00296299
LOC_Os01g55730	173.099	1.50449	0.254219	5.91809	3.25707e-09	1.29615e-08
LOC_Os01g55740	67.7687	1.82174	0.267935	6.7992	1.05198e-11	5.22963e-11
LOC_Os01g55750	1180.22	-1.76495	0.334711	-5.27305	1.34174e-07	4.52122e-07
LOC_Os01g55780	1308.78	0.510338	0.173624	2.93934	0.00328915	0.00626537
LOC_Os01g55799	1307.55	-1.36937	0.163156	-8.39301	4.73859e-17	3.52987e-16
LOC_Os01g55830	3060.4	0.559005	0.110669	5.05113	4.39194e-07	1.39725e-06
LOC_Os01g55860	186.631	-0.762034	0.175266	-4.34788	1.3746e-05	3.67459e-05
LOC_Os01g55870	2459.65	-1.165	0.175068	-6.65454	2.84189e-11	1.36989e-10
LOC_Os01g55880	789.231	-0.806569	0.153557	-5.25257	1.49991e-07	5.0256e-07
LOC_Os01g55900	77.4584	0.996349	0.287393	3.46686	0.000526584	0.00113547
LOC_Os01g55974	69.9156	1.09117	0.371267	2.93905	0.00329222	0.00626958
LOC_Os01g56010	35.2376	1.52905	0.374853	4.07906	4.52183e-05	0.000113023
LOC_Os01g56070	1216.85	0.710924	0.104486	6.804	1.01751e-11	5.06516e-11
LOC_Os01g56100	401.208	0.410647	0.146983	2.79384	0.0052087	0.00959502
LOC_Os01g56140	2851.8	-1.63777	0.130185	-12.5803	2.70924e-36	6.49123e-35
LOC_Os01g56150	668.45	0.514205	0.164642	3.12316	0.00178918	0.00356356
LOC_Os01g56180	2380.98	3.24562	0.12813	25.3307	1.46511e-141	6.83395e-139
LOC_Os01g56200	4516.67	-1.20288	0.108675	-11.0686	1.78247e-28	2.8113e-27
LOC_Os01g56220	27.079	-1.25022	0.493394	-2.53391	0.0112798	0.0194499
LOC_Os01g56260	97.1679	1.59447	0.286017	5.57473	2.47916e-08	9.03887e-08
LOC_Os01g56270	728.011	1.81486	0.265307	6.84059	7.88695e-12	3.95665e-11
LOC_Os01g56290	247.273	1.77568	0.160949	11.0326	2.66176e-28	4.16515e-27
LOC_Os01g56300	4438.91	1.40328	0.0916721	15.3076	6.80247e-53	3.35125e-51
LOC_Os01g56310	580.65	-0.543921	0.182991	-2.9724	0.00295482	0.00567536
LOC_Os01g56320	67.9638	-0.694808	0.26598	-2.61226	0.00899458	0.0158346
LOC_Os01g56350	640.494	1.54624	0.130748	11.8261	2.86185e-32	5.50836e-31
LOC_Os01g56360	1576.15	-0.713979	0.165559	-4.31253	1.61395e-05	4.27223e-05
LOC_Os01g56370	1174.17	-0.735055	0.143917	-5.1075	3.26451e-07	1.052e-06
LOC_Os01g56390	1416.12	-0.496772	0.107264	-4.6313	3.63373e-06	1.0412e-05
LOC_Os01g56400	145.928	0.520141	0.205998	2.52498	0.0115704	0.0198979
LOC_Os01g56420	434.663	1.37625	0.338995	4.05979	4.91178e-05	0.000122156
LOC_Os01g56450	49.1469	-2.94706	0.476319	-6.18716	6.12574e-10	2.61528e-09
LOC_Os01g56460	107.254	1.80695	0.222645	8.11586	4.82349e-16	3.357e-15
LOC_Os01g56470	1031.37	1.53528	0.143625	10.6895	1.13966e-26	1.61505e-25
LOC_Os01g56490	1355.26	0.698921	0.10633	6.57311	4.9274e-11	2.32709e-10
LOC_Os01g56550	1477.98	0.309301	0.0990177	3.12369	0.00178599	0.00355818
LOC_Os01g56560	434.142	0.749392	0.272803	2.747	0.00601426	0.0109501
LOC_Os01g56600	2039.24	0.704729	0.119417	5.90143	3.60371e-09	1.42813e-08
LOC_Os01g56620	45.1445	1.84631	0.585272	3.15463	0.00160704	0.00322365
LOC_Os01g56630	318.946	0.456251	0.19751	2.31002	0.0208873	0.0340809
LOC_Os01g56640	567.266	0.688003	0.142475	4.82895	1.37255e-06	4.13729e-06
LOC_Os01g56670	317.533	0.871153	0.137302	6.34477	2.22753e-10	9.92362e-10
LOC_Os01g56730	100.914	0.941725	0.229783	4.09832	4.16167e-05	0.000104557
LOC_Os01g56740	15.7957	1.65704	0.670738	2.47047	0.0134936	0.0228362
LOC_Os01g56780	10986.9	-1.73503	0.119798	-14.483	1.55117e-47	6.20553e-46
LOC_Os01g56790	2037.68	-0.881481	0.0933542	-9.44233	3.64564e-21	3.66789e-20
LOC_Os01g56800	2597.95	-0.294001	0.112209	-2.62013	0.00878966	0.01551
LOC_Os01g56810	340.459	-3.28277	0.169082	-19.4152	5.74296e-84	7.58451e-82
LOC_Os01g56900	481.78	0.860312	0.162572	5.29188	1.21064e-07	4.09456e-07
LOC_Os01g56930	522.902	1.1595	0.378941	3.05983	0.00221461	0.00434304
LOC_Os01g56940	116.826	-4.37078	0.402223	-10.8666	1.66333e-27	2.47894e-26
LOC_Os01g56960	236.491	-0.621052	0.227938	-2.72465	0.00643694	0.0116568
LOC_Os01g56980	672.815	-0.620984	0.23814	-2.60764	0.0091168	0.0160266
LOC_Os01g56990	170.861	1.22503	0.256092	4.78356	1.72215e-06	5.1304e-06
LOC_Os01g57004	299.632	-0.846095	0.38548	-2.19491	0.02817	0.0448165
LOC_Os01g57066	1488.75	-0.290723	0.0969039	-3.00011	0.0026988	0.00521744
LOC_Os01g57100	332.644	0.572513	0.227075	2.52125	0.0116938	0.0200785
LOC_Os01g57110	2828.87	-0.713656	0.126994	-5.61961	1.91386e-08	7.06713e-08
LOC_Os01g57210	493.643	-0.353176	0.144787	-2.43928	0.0147164	0.0247224
LOC_Os01g57240	859.283	-0.914277	0.412131	-2.21841	0.0265268	0.0424084
LOC_Os01g57250	6108.83	1.98936	0.159797	12.4493	1.41115e-35	3.27372e-34
LOC_Os01g57310	742.816	-0.67572	0.230295	-2.93415	0.00334462	0.00636105
LOC_Os01g57350	162.279	-0.663303	0.256043	-2.59059	0.00958115	0.0167677
LOC_Os01g57340	777.085	-0.726701	0.250993	-2.8953	0.00378796	0.00714721
LOC_Os01g57360	846.534	0.320301	0.0996612	3.2139	0.00130947	0.00266278
LOC_Os01g57370	120.541	3.39285	0.31352	10.8218	2.71409e-27	3.99872e-26
LOC_Os01g57410	194.743	-0.747031	0.25821	-2.89311	0.00381446	0.0071935
LOC_Os01g57420	4493.59	0.925983	0.266405	3.47585	0.00050924	0.00110045
LOC_Os01g57450	1111.46	2.467	0.115722	21.3184	7.66014e-101	1.4477e-98
LOC_Os01g57460	183.255	0.832445	0.163027	5.10617	3.28753e-07	1.05896e-06
LOC_Os01g57480	241.764	-0.745533	0.170226	-4.37967	1.1886e-05	3.20551e-05
LOC_Os01g57550	271.229	0.612789	0.19331	3.16997	0.00152453	0.00307331
LOC_Os01g57560	364.073	-1.01427	0.357782	-2.83488	0.00458431	0.00851999
LOC_Os01g57570	5842.18	-0.596086	0.217951	-2.73496	0.00623882	0.011328
LOC_Os01g57580	96.7535	-1.45772	0.232422	-6.27189	3.56694e-10	1.56208e-09
LOC_Os01g57630	177.887	1.74456	0.219188	7.95919	1.73176e-15	1.15854e-14
LOC_Os01g57700	63.8531	-3.9699	0.497851	-7.97406	1.53548e-15	1.03006e-14
LOC_Os01g57710	521.041	-0.624053	0.2395	-2.60565	0.00916989	0.016107
LOC_Os01g57720	3124.32	-0.851304	0.142787	-5.96204	2.49113e-09	1.00281e-08
LOC_Os01g57730	86.3178	-1.48168	0.4804	-3.08427	0.00204051	0.00402183
LOC_Os01g57840	94.8058	1.13405	0.423595	2.67721	0.00742389	0.0133034
LOC_Os01g57854	333.501	3.16657	0.350508	9.03425	1.65134e-19	1.48552e-18
LOC_Os01g57890	49.3098	2.10335	0.354926	5.92617	3.10087e-09	1.23601e-08
LOC_Os01g57900	96.807	0.597488	0.24347	2.45406	0.0141255	0.0238009
LOC_Os01g57910	244.805	1.10826	0.213883	5.18163	2.19958e-07	7.24044e-07
LOC_Os01g57930	59.2592	0.672331	0.263937	2.54732	0.0108554	0.0187847
LOC_Os01g57942	371.081	-1.46357	0.185134	-7.90549	2.66888e-15	1.76447e-14
LOC_Os01g57945	255.852	-1.27875	0.189074	-6.76322	1.34961e-11	6.65634e-11
LOC_Os01g57946	5005.5	-2.37254	0.170531	-13.9127	5.3063e-44	1.82335e-42
LOC_Os01g57954	1552.95	-1.9463	0.186642	-10.428	1.84744e-25	2.41944e-24
LOC_Os01g57956	1636.58	-1.82405	0.17524	-10.4089	2.25797e-25	2.94652e-24
LOC_Os01g57958	6610.56	-1.72688	0.139003	-12.4233	1.9531e-35	4.49768e-34
LOC_Os01g57960	1121.9	-0.574265	0.187776	-3.05825	0.00222631	0.00436405
LOC_Os01g57962	1356.58	-2.11114	0.170187	-12.4048	2.46098e-35	5.60251e-34
LOC_Os01g57964	1117.7	-1.84985	0.150026	-12.3302	6.22815e-35	1.37226e-33
LOC_Os01g57966	251.031	-1.47715	0.263367	-5.60871	2.03845e-08	7.50317e-08
LOC_Os01g57968	117873	-0.722674	0.179542	-4.02509	5.69524e-05	0.000140383
LOC_Os01g57990	30.529	-1.35138	0.390992	-3.45629	0.000547662	0.00117733
LOC_Os01g58000	115.082	-1.78759	0.253872	-7.0413	1.90459e-12	1.0054e-11
LOC_Os01g58020	4161.13	-2.20864	0.243027	-9.08805	1.00834e-19	9.21462e-19
LOC_Os01g58022	7398.84	-1.85969	0.190907	-9.74134	2.00896e-22	2.20543e-21
LOC_Os01g58024	6066.42	-1.9572	0.173342	-11.291	1.45358e-29	2.44191e-28
LOC_Os01g58035	2300.27	-0.876505	0.106654	-8.21821	2.06563e-16	1.47893e-15
LOC_Os01g58038	871.725	-1.64884	0.262698	-6.27654	3.462e-10	1.51734e-09
LOC_Os01g58039	74.0611	-1.1627	0.303096	-3.83608	0.000125016	0.000293975
LOC_Os01g58049	700.659	-0.710597	0.226343	-3.13946	0.00169257	0.00338468
LOC_Os01g58080	180.753	1.44785	0.203616	7.11071	1.15449e-12	6.23703e-12
LOC_Os01g58100	10152.8	-2.24021	0.451191	-4.96511	6.86628e-07	2.13972e-06
LOC_Os01g58114	2297.58	0.396266	0.13918	2.84715	0.00441131	0.00822496
LOC_Os01g58130	45.4736	2.08397	0.478092	4.35894	1.30697e-05	3.50534e-05
LOC_Os01g58170	31.8785	7.32944	1.24457	5.88914	3.88208e-09	1.53346e-08
LOC_Os01g58194	3461.82	4.51576	0.221788	20.3608	3.72736e-92	5.71434e-90
LOC_Os01g58220	1099.33	-1.48642	0.154433	-9.62498	6.27167e-22	6.66475e-21
LOC_Os01g58230	125.619	6.41418	0.639276	10.0335	1.08588e-23	1.27508e-22
LOC_Os01g58240	768.712	-1.2538	0.239812	-5.22827	1.71106e-07	5.70173e-07
LOC_Os01g58310	27.1	1.66543	0.58055	2.86872	0.00412138	0.00771918
LOC_Os01g58320	22.0488	3.0379	0.761478	3.98948	6.62194e-05	0.000161807
LOC_Os01g58380	2109.01	2.05247	0.134251	15.2883	9.14902e-53	4.48711e-51
LOC_Os01g58390	348.254	-0.413162	0.149282	-2.76766	0.00564603	0.0103295
LOC_Os01g58400	240.936	0.598877	0.163513	3.66257	0.000249693	0.000563287
LOC_Os01g58420	2289.79	-0.819005	0.148804	-5.50392	3.71434e-08	1.32234e-07
LOC_Os01g58440	105.368	-0.649958	0.271657	-2.39257	0.0167309	0.0278397
LOC_Os01g58444	747.513	-0.621612	0.176278	-3.52632	0.000421385	0.000922143
LOC_Os01g58450	41.3101	-3.12672	0.752426	-4.15551	3.24562e-05	8.27272e-05
LOC_Os01g58459	1634.63	-0.458714	0.137243	-3.34235	0.000830712	0.00173859
LOC_Os01g58470	673.927	-1.09918	0.206499	-5.32294	1.02106e-07	3.47967e-07
LOC_Os01g58500	49.0019	-1.35698	0.39112	-3.46946	0.000521499	0.00112495
LOC_Os01g58510	36.0533	-1.19592	0.341125	-3.50581	0.000455218	0.000990939
LOC_Os01g58520	105.498	-0.783324	0.261214	-2.99878	0.00271065	0.00523942
LOC_Os01g58620	1660.53	1.64618	0.133371	12.3428	5.32502e-35	1.18398e-33
LOC_Os01g58640	4642.77	1.55911	0.205284	7.59491	3.07996e-14	1.88399e-13
LOC_Os01g58680	42.3876	0.924529	0.339069	2.72667	0.00639766	0.0115943
LOC_Os01g58690	150.893	1.66034	0.193618	8.57537	9.87688e-18	7.72221e-17
LOC_Os01g58700	374.162	0.487095	0.128483	3.79111	0.000149973	0.000349215
LOC_Os01g58740	361.381	-1.05144	0.170326	-6.17311	6.69586e-10	2.84759e-09
LOC_Os01g58750	757.571	-0.234762	0.104435	-2.24793	0.0245804	0.0395767
LOC_Os01g58754	38.7789	0.903341	0.379033	2.38328	0.0171592	0.02849
LOC_Os01g58760	119.291	-1.55561	0.295387	-5.26634	1.39168e-07	4.68013e-07
LOC_Os01g58790	771.594	-0.748599	0.255765	-2.9269	0.00342354	0.00650103
LOC_Os01g58810	55.6438	3.83125	0.5063	7.56716	3.81458e-14	2.31397e-13
LOC_Os01g58850	26.5145	2.49152	0.672315	3.70588	0.000210661	0.000480926
LOC_Os01g58890	3913.02	0.986646	0.222525	4.43386	9.2561e-06	2.52862e-05
LOC_Os01g58970	38.4677	-1.38991	0.63842	-2.1771	0.0294729	0.0467097
LOC_Os01g59000	272.215	2.21262	0.466351	4.74453	2.0899e-06	6.16481e-06
LOC_Os01g59020	1296.82	-1.29444	0.339675	-3.81082	0.000138505	0.000324164
LOC_Os01g59060	1332.07	-0.533754	0.160456	-3.32648	0.000879498	0.00183596
LOC_Os01g59080	3873.68	-0.833654	0.189584	-4.39727	1.09619e-05	2.96944e-05
LOC_Os01g59090	603.637	-2.69107	0.184571	-14.5801	3.7589e-48	1.55191e-46
LOC_Os01g59100	243.636	2.09366	0.269307	7.77422	7.59129e-15	4.85767e-14
LOC_Os01g59110	208.274	-1.8898	0.290737	-6.50003	8.03047e-11	3.72597e-10
LOC_Os01g59130	2174.36	0.537622	0.0945029	5.68895	1.27821e-08	4.80327e-08
LOC_Os01g59140	268.892	-0.764798	0.146792	-5.21009	1.88753e-07	6.26311e-07
LOC_Os01g59160	96.3223	2.18073	0.316183	6.89706	5.30901e-12	2.7061e-11
LOC_Os01g59190	30.1157	1.58229	0.503213	3.14438	0.00166441	0.0033311
LOC_Os01g59320	76.5579	1.79437	0.350743	5.1159	3.12249e-07	1.00787e-06
LOC_Os01g59350	489.241	-2.009	0.293585	-6.84299	7.75573e-12	3.89439e-11
LOC_Os01g59410	64.6122	-1.49613	0.329526	-4.54024	5.61898e-06	1.57889e-05
LOC_Os01g59440	4449.71	-1.03074	0.118517	-8.69692	3.41029e-18	2.77005e-17
LOC_Os01g59500	260.687	1.17638	0.142984	8.22734	1.91423e-16	1.37547e-15
LOC_Os01g59510	287.762	3.86555	0.304573	12.6917	6.57255e-37	1.61536e-35
LOC_Os01g59670	396.028	-0.690183	0.197675	-3.4915	0.000480312	0.00104176
LOC_Os01g59690	997.597	-1.2763	0.254037	-5.02408	5.05857e-07	1.60004e-06
LOC_Os01g59730	30.1967	1.93272	0.528894	3.65426	0.000257922	0.000580835
LOC_Os01g59740	1859.24	3.54975	0.233282	15.2165	2.74718e-52	1.32076e-50
LOC_Os01g59750	54.2391	-1.65125	0.331815	-4.9764	6.47761e-07	2.02407e-06
LOC_Os01g59850	4133.86	-0.950849	0.172749	-5.50424	3.70774e-08	1.3202e-07
LOC_Os01g59860	294.247	1.39156	0.159892	8.70317	3.22752e-18	2.62842e-17
LOC_Os01g59890	27.4707	0.997071	0.416574	2.3935	0.0166885	0.027782
LOC_Os01g59900	3425.11	-1.2703	0.188717	-6.73123	1.68233e-11	8.2252e-11
LOC_Os01g59920	38.5557	3.23381	0.55932	5.78169	7.39524e-09	2.84631e-08
LOC_Os01g59930	782.378	-0.408949	0.165522	-2.47067	0.0134862	0.0228271
LOC_Os01g59950	737.669	0.519906	0.171577	3.03016	0.00244424	0.00475946
LOC_Os01g59970	3713.88	-0.838532	0.131961	-6.3544	2.09247e-10	9.35232e-10
LOC_Os01g59990	1096.96	1.11788	0.150113	7.4469	9.55577e-14	5.633e-13
LOC_Os01g60000	18.7673	2.45437	0.566723	4.33082	1.48558e-05	3.94865e-05
LOC_Os01g60020	316.371	-1.43474	0.346944	-4.13537	3.54389e-05	8.98804e-05
LOC_Os01g60040	3568.81	-0.615571	0.117967	-5.21817	1.80698e-07	6.00309e-07
LOC_Os01g60110	1455.3	-1.60596	0.18937	-8.48055	2.24132e-17	1.70613e-16
LOC_Os01g60120	502.553	-1.4308	0.117468	-12.1803	3.95751e-34	8.39889e-33
LOC_Os01g60170	113.735	4.25165	0.518004	8.20776	2.25349e-16	1.60777e-15
LOC_Os01g60190	2432.61	0.618027	0.239418	2.58137	0.00984078	0.0171835
LOC_Os01g60230	2958.73	-0.866325	0.12665	-6.84033	7.90113e-12	3.96286e-11
LOC_Os01g60260	123.317	2.30788	0.327387	7.04939	1.79704e-12	9.51605e-12
LOC_Os01g60309	2061.4	1.19951	0.101915	11.7697	5.5917e-32	1.0669e-30
LOC_Os01g60350	192.705	-0.891795	0.195998	-4.55002	5.36405e-06	1.51016e-05
LOC_Os01g60360	839.768	-0.665893	0.169958	-3.91799	8.92903e-05	0.000214051
LOC_Os01g60410	7758.4	-0.59809	0.135083	-4.42758	9.52984e-06	2.59919e-05
LOC_Os01g60420	665.674	-1.43931	0.326391	-4.40977	1.03481e-05	2.81256e-05
LOC_Os01g60430	38.6341	1.55274	0.349442	4.4435	8.85077e-06	2.42848e-05
LOC_Os01g60440	3774.87	-0.603617	0.0824939	-7.31711	2.53375e-13	1.43719e-12
LOC_Os01g60650	333.406	1.58239	0.198898	7.95579	1.7799e-15	1.1893e-14
LOC_Os01g60730	52.9696	4.01899	0.582357	6.90125	5.1546e-12	2.63107e-11
LOC_Os01g60770	556.003	-5.86844	0.573551	-10.2318	1.42889e-24	1.78087e-23
LOC_Os01g60780	73.2721	-1.94588	0.324564	-5.99536	2.03033e-09	8.24735e-09
LOC_Os01g60790	726.351	1.11001	0.152814	7.26381	3.76334e-13	2.10147e-12
LOC_Os01g60810	121.409	-3.47848	0.35754	-9.72892	2.2698e-22	2.48432e-21
LOC_Os01g60830	27709.7	-4.01571	0.241806	-16.6071	6.18754e-62	4.23905e-60
LOC_Os01g60860	395.465	-1.47038	0.276942	-5.30935	1.10019e-07	3.73366e-07
LOC_Os01g61010	3461.64	-2.81226	0.25079	-11.2136	3.4971e-29	5.72568e-28
LOC_Os01g61030	1341.46	0.298788	0.108526	2.75314	0.00590268	0.0107604
LOC_Os01g61070	291.1	0.830399	0.343762	2.41562	0.0157083	0.0262815
LOC_Os01g61080	1473.55	-2.41925	0.619993	-3.90206	9.53757e-05	0.000227794
LOC_Os01g61120	7368.16	-2.06771	0.206818	-9.99775	1.55907e-23	1.81516e-22
LOC_Os01g61150	544.973	-0.847827	0.116617	-7.27018	3.59001e-13	2.00826e-12
LOC_Os01g61170	39.023	-1.11807	0.398061	-2.80879	0.00497283	0.00918599
LOC_Os01g61180	1770.24	0.456796	0.107339	4.25562	2.08471e-05	5.44473e-05
LOC_Os01g61230	1635.19	-1.34372	0.194275	-6.9166	4.6261e-12	2.37402e-11
LOC_Os01g61320	211.863	1.98525	0.336302	5.90319	3.56545e-09	1.41348e-08
LOC_Os01g61330	52.2764	-1.03942	0.439131	-2.36698	0.0179337	0.0296435
LOC_Os01g61380	173.233	-1.53904	0.322368	-4.77417	1.80451e-06	5.36048e-06
LOC_Os01g61410	1883.12	-0.693339	0.124518	-5.5682	2.57381e-08	9.36991e-08
LOC_Os01g61440	802.915	0.835997	0.149423	5.59483	2.20838e-08	8.09332e-08
LOC_Os01g61470	64.8945	-3.41941	0.442999	-7.71878	1.17452e-14	7.4034e-14
LOC_Os01g61560	838.909	0.474634	0.114698	4.13813	3.50148e-05	8.88768e-05
LOC_Os01g61590	229.99	-1.62982	0.295082	-5.52328	3.32732e-08	1.19327e-07
LOC_Os01g61610	249.523	4.61523	0.831358	5.55143	2.83342e-08	1.02639e-07
LOC_Os01g61670	4639.3	-1.06241	0.159964	-6.64154	3.10424e-11	1.49242e-10
LOC_Os01g61700	366.564	0.882359	0.192733	4.57813	4.69141e-06	1.32641e-05
LOC_Os01g61710	849.061	-0.391168	0.16828	-2.3245	0.0200985	0.0329066
LOC_Os01g61720	2811.27	-1.75347	0.166437	-10.5353	5.93837e-26	7.97226e-25
LOC_Os01g61760	55.3186	1.44061	0.398122	3.61852	0.000296291	0.000661483
LOC_Os01g61780	1265.79	-0.496928	0.162029	-3.0669	0.00216291	0.00424964
LOC_Os01g61814	1499.34	1.22073	0.134395	9.08316	1.05466e-19	9.61784e-19
LOC_Os01g61830	1569.19	0.786673	0.132508	5.9368	2.90646e-09	1.16317e-08
LOC_Os01g61860	250.257	-0.584641	0.177609	-3.29173	0.000995728	0.00206082
LOC_Os01g61880	441.111	-5.06835	0.298968	-16.9529	1.8334e-64	1.38122e-62
LOC_Os01g61900	86.1762	-0.736891	0.301982	-2.44018	0.0146799	0.0246686
LOC_Os01g61910	127.316	-1.19847	0.22486	-5.32987	9.82856e-08	3.35469e-07
LOC_Os01g61920	4584.74	-1.40577	0.131845	-10.6623	1.52781e-26	2.14432e-25
LOC_Os01g61940	169.418	-6.05774	0.433666	-13.9687	2.42057e-44	8.51783e-43
LOC_Os01g62040	519.126	0.817082	0.183138	4.46157	8.13613e-06	2.24306e-05
LOC_Os01g62070	11997.7	-1.18071	0.149464	-7.89962	2.79758e-15	1.84566e-14
LOC_Os01g62080	2018.95	-0.37519	0.0942788	-3.97957	6.90388e-05	0.000168171
LOC_Os01g62130	92.8425	-1.48747	0.469989	-3.16491	0.00155131	0.00312214
LOC_Os01g62160	150.837	0.532466	0.178922	2.97597	0.00292061	0.00561408
LOC_Os01g62190	61.2735	4.55091	0.759542	5.99165	2.07723e-09	8.43006e-09
LOC_Os01g62200	71.3709	-2.64268	0.452048	-5.84603	5.03439e-09	1.96841e-08
LOC_Os01g62210	132.144	1.71486	0.255955	6.69987	2.08603e-11	1.01356e-10
LOC_Os01g62230	1391.45	0.776778	0.137144	5.66396	1.47918e-08	5.52815e-08
LOC_Os01g62244	1843.89	-1.42897	0.112959	-12.6504	1.11292e-36	2.71699e-35
LOC_Os01g62260	132.726	2.48247	0.380122	6.53072	6.54545e-11	3.06222e-10
LOC_Os01g62290	11074.5	2.1896	0.235024	9.31652	1.20217e-20	1.16771e-19
LOC_Os01g62300	3509.28	-1.20877	0.228986	-5.27878	1.30046e-07	4.38547e-07
LOC_Os01g62350	176.59	1.50702	0.212811	7.0815	1.42605e-12	7.62517e-12
LOC_Os01g62390	792.022	-0.347524	0.13026	-2.66792	0.00763226	0.0136456
LOC_Os01g62430	189.97	-2.15494	0.529782	-4.0676	4.75007e-05	0.000118336
LOC_Os01g62460	10874.7	-1.77484	0.170683	-10.3984	2.52036e-25	3.28501e-24
LOC_Os01g62490	89.0503	6.59467	0.778615	8.46975	2.45923e-17	1.86876e-16
LOC_Os01g62584	106.976	-3.90059	0.302853	-12.8795	5.87394e-38	1.51678e-36
LOC_Os01g62600	17.4738	7.4324	1.28405	5.78824	7.11281e-09	2.7429e-08
LOC_Os01g62610	279.385	4.82707	0.357176	13.5146	1.28298e-41	3.87422e-40
LOC_Os01g62630	643.73	0.872892	0.324464	2.69026	0.00713969	0.0128245
LOC_Os01g62650	1579.12	1.12903	0.167732	6.73115	1.68326e-11	8.22788e-11
LOC_Os01g62660	55.7215	-1.12336	0.380942	-2.9489	0.0031891	0.00608627
LOC_Os01g62670	339.77	1.34404	0.424536	3.1659	0.00154601	0.00311262
LOC_Os01g62730	44.4472	1.19423	0.324535	3.67983	0.000233388	0.000528899
LOC_Os01g62760	4775.93	1.18976	0.101462	11.7262	9.35777e-32	1.76095e-30
LOC_Os01g62770	642.707	2.56797	0.166566	15.4172	1.25438e-53	6.33634e-52
LOC_Os01g62780	1617.75	2.19277	0.170421	12.8668	6.92097e-38	1.77876e-36
LOC_Os01g62800	450.922	-0.753435	0.121586	-6.19675	5.76426e-10	2.46624e-09
LOC_Os01g62810	4704.88	-1.11189	0.164054	-6.77758	1.22206e-11	6.04359e-11
LOC_Os01g62840	12366.3	-3.34992	0.146292	-22.8988	4.77522e-116	1.24628e-113
LOC_Os01g62850	113.523	-1.80678	0.273196	-6.61351	3.75308e-11	1.78984e-10
LOC_Os01g62870	3063.11	-2.65057	0.213903	-12.3915	2.90669e-35	6.57619e-34
LOC_Os01g62900	3279.1	4.07877	0.402529	10.1329	3.94949e-24	4.78632e-23
LOC_Os01g62920	190.495	-1.12323	0.258672	-4.34228	1.41013e-05	3.76087e-05
LOC_Os01g62950	417.14	-0.6504	0.168795	-3.85319	0.000116588	0.00027522
LOC_Os01g62970	1451.18	2.11626	0.240379	8.80384	1.32208e-18	1.11306e-17
LOC_Os01g62980	333.827	4.35325	0.544412	7.99624	1.28281e-15	8.66126e-15
LOC_Os01g63060	1551.18	2.57393	0.271335	9.48618	2.39667e-21	2.44155e-20
LOC_Os01g63170	17.7417	-2.16073	0.560914	-3.85217	0.000117077	0.000276283
LOC_Os01g63210	6533	-3.00819	0.312412	-9.62891	6.03667e-22	6.42125e-21
LOC_Os01g63280	258.807	-2.69012	0.270681	-9.93833	2.83528e-23	3.25946e-22
LOC_Os01g63290	437.29	0.920676	0.15895	5.79222	6.94615e-09	2.68005e-08
LOC_Os01g63400	66.2603	-0.765442	0.269618	-2.83899	0.00452562	0.00842234
LOC_Os01g63410	26.9644	2.13907	0.524951	4.0748	4.60529e-05	0.000114951
LOC_Os01g63444	48.4942	-1.25933	0.355123	-3.54619	0.000390848	0.000860125
LOC_Os01g63460	480.646	-1.84721	0.233926	-7.89656	2.86707e-15	1.88923e-14
LOC_Os01g63470	755.15	0.341055	0.103307	3.30139	0.000962084	0.00199638
LOC_Os01g63480	876.349	-1.3027	0.294457	-4.42409	9.68515e-06	2.64055e-05
LOC_Os01g63690	478.14	-2.85607	0.361231	-7.90649	2.64743e-15	1.75135e-14
LOC_Os01g63710	182.444	0.925966	0.170767	5.42239	5.8807e-08	2.0516e-07
LOC_Os01g63770	892.45	-1.90855	0.209588	-9.1062	8.53143e-20	7.83555e-19
LOC_Os01g63780	100.968	1.16794	0.274587	4.25345	2.10506e-05	5.49397e-05
LOC_Os01g63790	223.36	1.11843	0.232072	4.81933	1.44038e-06	4.3311e-06
LOC_Os01g63810	468.897	-1.37012	0.124963	-10.9642	5.67921e-28	8.73109e-27
LOC_Os01g63830	144.135	-0.802901	0.220549	-3.64046	0.00027215	0.000610867
LOC_Os01g63840	130.214	-0.817406	0.295258	-2.76845	0.00563243	0.0103106
LOC_Os01g63854	1147.53	-2.18032	0.232905	-9.3614	7.8688e-21	7.73577e-20
LOC_Os01g63870	74.284	-2.79825	0.545536	-5.12937	2.90711e-07	9.42511e-07
LOC_Os01g63880	68.1337	-1.86225	0.423045	-4.40201	1.07253e-05	2.90895e-05
LOC_Os01g63950	93.2796	1.294	0.243077	5.3234	1.01845e-07	3.47187e-07
LOC_Os01g63970	494.404	-1.76159	0.162229	-10.8587	1.81315e-27	2.6949e-26
LOC_Os01g64000	18.3731	6.53375	1.26404	5.16894	2.35428e-07	7.72416e-07
LOC_Os01g64010	285.555	1.00929	0.16908	5.96929	2.38288e-09	9.62059e-09
LOC_Os01g64030	731.539	-0.616277	0.106064	-5.81042	6.23177e-09	2.41633e-08
LOC_Os01g64090	213.535	0.565369	0.151137	3.74076	0.000183463	0.000422264
LOC_Os01g64100	342.036	-4.31108	0.287303	-15.0054	6.77245e-51	3.09317e-49
LOC_Os01g64110	667.142	-3.46521	0.247138	-14.0213	1.15443e-44	4.13538e-43
LOC_Os01g64120	6283.85	-1.6332	0.418667	-3.90095	9.58147e-05	0.000228743
LOC_Os01g64170	1368.65	2.47897	0.454292	5.45677	4.84862e-08	1.70565e-07
LOC_Os01g64256	108.315	-1.67258	0.286132	-5.84547	5.05137e-09	1.97435e-08
LOC_Os01g64262	712.243	-0.986126	0.122454	-8.05305	8.07541e-16	5.52378e-15
LOC_Os01g64280	835.483	0.315479	0.132922	2.37341	0.0176249	0.0291858
LOC_Os01g64300	244.783	1.90016	0.25089	7.5737	3.62736e-14	2.2059e-13
LOC_Os01g64310	356.159	-3.26411	0.483737	-6.74769	1.50216e-11	7.37227e-11
LOC_Os01g64330	106.886	-1.64754	0.376664	-4.37404	1.21969e-05	3.28292e-05
LOC_Os01g64340	19.5675	-1.48307	0.63601	-2.33183	0.0197095	0.0323147
LOC_Os01g64350	448.608	0.760592	0.207179	3.67119	0.000241427	0.000545763
LOC_Os01g64360	1625.57	1.51362	0.30358	4.98589	6.16771e-07	1.93247e-06
LOC_Os01g64440	164.73	-1.58945	0.609179	-2.60916	0.00907646	0.0159646
LOC_Os01g64490	331.285	-0.667599	0.220822	-3.02324	0.00250082	0.00486042
LOC_Os01g64540	155.111	-2.0084	0.39554	-5.0776	3.82228e-07	1.22312e-06
LOC_Os01g64560	1244.27	-0.503636	0.126805	-3.97173	7.13536e-05	0.000173251
LOC_Os01g64570	26.5338	-2.4699	0.775775	-3.18378	0.00145365	0.00294015
LOC_Os01g64630	8573.8	-1.08461	0.108923	-9.95757	2.33702e-23	2.6994e-22
LOC_Os01g64640	3568.85	-1.54579	0.112164	-13.7815	3.29181e-43	1.07872e-41
LOC_Os01g64660	5601.83	-2.90082	0.272765	-10.6349	2.05073e-26	2.83648e-25
LOC_Os01g64670	759.482	3.80832	0.218863	17.4005	8.1848e-68	6.90136e-66
LOC_Os01g64680	1047.7	-1.1958	0.147878	-8.08644	6.14319e-16	4.24581e-15
LOC_Os01g64700	2495.41	-0.612011	0.243506	-2.51333	0.0119596	0.0204805
LOC_Os01g64720	169.443	1.35448	0.235964	5.74019	9.4572e-09	3.59761e-08
LOC_Os01g64730	2479.22	2.94321	0.124898	23.565	8.81961e-123	2.64866e-120
LOC_Os01g64750	626.581	0.986348	0.110668	8.91264	4.98315e-19	4.34471e-18
LOC_Os01g64770	771.561	0.361704	0.156942	2.3047	0.0211834	0.034518
LOC_Os01g64780	932.184	-1.01867	0.13216	-7.70783	1.27976e-14	8.04132e-14
LOC_Os01g64790	318.618	0.954905	0.285268	3.3474	0.000815738	0.0017097
LOC_Os01g64820	36.9061	1.08229	0.357172	3.03017	0.00244412	0.00475946
LOC_Os01g64870	2810.95	1.28753	0.170309	7.55998	4.03125e-14	2.43933e-13
LOC_Os01g64890	372.582	-1.40495	0.369339	-3.80395	0.000142407	0.000332729
LOC_Os01g64920	265.813	-1.16751	0.151809	-7.69067	1.46366e-14	9.15488e-14
LOC_Os01g64930	1124.36	-1.64026	0.117375	-13.9745	2.23078e-44	7.86259e-43
LOC_Os01g64960	33303.1	-2.84679	0.317536	-8.96524	3.09599e-19	2.73352e-18
LOC_Os01g64970	1615.11	1.75851	0.199093	8.83259	1.02281e-18	8.68434e-18
LOC_Os01g64980	575.291	-0.992941	0.190279	-5.21833	1.80542e-07	5.99883e-07
LOC_Os01g65000	123.84	-0.879985	0.252423	-3.48615	0.000490019	0.00106111
LOC_Os01g65010	94.8863	-1.08808	0.225555	-4.82402	1.40692e-06	4.23739e-06
LOC_Os01g65030	176.651	-2.61369	0.285809	-9.14491	5.96816e-20	5.52534e-19
LOC_Os01g65060	31.2439	-1.10006	0.396514	-2.77434	0.0055314	0.0101375
LOC_Os01g65070	399.783	-0.597755	0.174406	-3.42737	0.000609451	0.00130105
LOC_Os01g65080	17380.5	-1.38648	0.138544	-10.0075	1.41335e-23	1.65076e-22
LOC_Os01g65090	333.986	0.545131	0.1748	3.11861	0.00181709	0.00361588
LOC_Os01g65100	1089.59	-1.67641	0.340833	-4.91855	8.71871e-07	2.68606e-06
LOC_Os01g65169	22.7529	6.84637	1.62723	4.20737	2.58358e-05	6.65491e-05
LOC_Os01g65200	44.791	1.12011	0.451186	2.4826	0.0130429	0.0221555
LOC_Os01g65220	2653.61	0.387246	0.140583	2.75456	0.00587702	0.0107199
LOC_Os01g65230	1635.51	-1.29354	0.182393	-7.09207	1.32122e-12	7.08712e-12
LOC_Os01g65240	27.1447	-2.01541	0.585392	-3.44284	0.000575649	0.00123314
LOC_Os01g65260	7525.82	-4.33884	0.218974	-19.8144	2.23742e-87	3.18513e-85
LOC_Os01g65310	1799.34	0.277918	0.126798	2.19182	0.0283924	0.0451351
LOC_Os01g65320	501.187	-0.950124	0.189631	-5.01038	5.43218e-07	1.71229e-06
LOC_Os01g65330	1731.78	-0.381699	0.10355	-3.68612	0.000227702	0.000517136
LOC_Os01g65350	410.352	0.907561	0.162769	5.57577	2.46434e-08	8.98929e-08
LOC_Os01g65380	984.79	1.5268	0.210456	7.25473	4.02455e-13	2.24276e-12
LOC_Os01g65410	2395.91	-0.646253	0.12411	-5.20711	1.91801e-07	6.35847e-07
LOC_Os01g65450	695.402	0.619465	0.112632	5.49993	3.79947e-08	1.35155e-07
LOC_Os01g65460	67.0486	1.7517	0.362825	4.82795	1.37947e-06	4.15643e-06
LOC_Os01g65480	246.249	2.54021	0.522878	4.85813	1.185e-06	3.59716e-06
LOC_Os01g65510	37.3898	4.83802	0.696185	6.94934	3.6701e-12	1.89584e-11
LOC_Os01g65520	2721.42	1.45349	0.256777	5.66052	1.50911e-08	5.63521e-08
LOC_Os01g65530	172.696	1.73723	0.25214	6.88995	5.58117e-12	2.83625e-11
LOC_Os01g65560	82.1918	2.3841	0.293117	8.13363	4.16634e-16	2.91259e-15
LOC_Os01g65610	69.2425	-1.14266	0.262911	-4.3462	1.38518e-05	3.70152e-05
LOC_Os01g65650	1754.88	0.916703	0.193224	4.74424	2.09289e-06	6.1728e-06
LOC_Os01g65660	187.812	0.965478	0.257083	3.75551	0.000172989	0.000399708
LOC_Os01g65670	162.682	1.084	0.360802	3.00442	0.00266088	0.00514823
LOC_Os01g65680	478.726	-1.10618	0.340686	-3.24693	0.00116658	0.00239264
LOC_Os01g65692	428.184	0.458708	0.157331	2.91556	0.00355056	0.0067259
LOC_Os01g65700	52.2884	2.03436	0.345392	5.89002	3.86158e-09	1.52591e-08
LOC_Os01g65710	19.3588	2.25659	0.826247	2.73114	0.00631163	0.0114497
LOC_Os01g65730	38.7215	0.932476	0.358083	2.60408	0.00921224	0.0161723
LOC_Os01g65760	24.2775	6.93865	1.58607	4.37473	1.2158e-05	3.27324e-05
LOC_Os01g65780	1869.54	-1.09064	0.246226	-4.42942	9.44884e-06	2.57838e-05
LOC_Os01g65800	480.418	-3.29756	0.185185	-17.8069	6.25009e-71	5.6156e-69
LOC_Os01g65880	798.707	-1.81757	0.270259	-6.7253	1.7523e-11	8.55393e-11
LOC_Os01g65890	512.834	-0.526013	0.113552	-4.63234	3.61555e-06	1.03653e-05
LOC_Os01g65900	4132.04	-0.521557	0.126638	-4.1185	3.81354e-05	9.63072e-05
LOC_Os01g65902	156.474	-1.30189	0.298915	-4.35538	1.32839e-05	3.56145e-05
LOC_Os01g65904	334.574	-1.35482	0.281402	-4.81454	1.47541e-06	4.43087e-06
LOC_Os01g65920	1077.94	2.13248	0.219998	9.69317	3.2237e-22	3.48831e-21
LOC_Os01g65986	985.103	-0.487434	0.120609	-4.04145	5.3121e-05	0.000131345
LOC_Os01g65992	85.3177	-0.889527	0.293516	-3.03059	0.00244073	0.00475417
LOC_Os01g66000	1334.94	-2.82566	0.331174	-8.53226	1.43521e-17	1.10594e-16
LOC_Os01g66010	147.37	-1.65098	0.360375	-4.58128	4.62141e-06	1.30729e-05
LOC_Os01g66020	147.709	-2.2361	0.261038	-8.56619	1.06969e-17	8.32772e-17
LOC_Os01g66030	29.5848	-2.20324	0.439989	-5.00749	5.51438e-07	1.7372e-06
LOC_Os01g66120	32900	1.00556	0.115484	8.70732	3.11141e-18	2.53763e-17
LOC_Os01g66140	834.462	-0.42107	0.115605	-3.64233	0.000270184	0.000606703
LOC_Os01g66150	1319.4	-0.529881	0.0974925	-5.4351	5.47668e-08	1.91767e-07
LOC_Os01g66160	52.196	-1.14748	0.408632	-2.8081	0.00498353	0.00920421
LOC_Os01g66180	59.2761	-1.72918	0.285136	-6.0644	1.32449e-09	5.47658e-09
LOC_Os01g66190	1113.64	-1.04287	0.103598	-10.0666	7.76153e-24	9.20758e-23
LOC_Os01g66200	161.731	-1.92228	0.76216	-2.52215	0.0116641	0.0200338
LOC_Os01g66240	817.899	-1.51566	0.186921	-8.10852	5.1241e-16	3.56169e-15
LOC_Os01g66300	1260.22	-1.10525	0.150702	-7.334	2.23375e-13	1.27329e-12
LOC_Os01g66330	326.41	-0.510476	0.180027	-2.83555	0.00457466	0.00850494
LOC_Os01g66350	6625.02	-1.673	0.135471	-12.3495	4.90185e-35	1.09322e-33
LOC_Os01g66360	161.539	-1.34304	0.34515	-3.89119	9.97556e-05	0.000237711
LOC_Os01g66420	525.795	-0.568336	0.173091	-3.28346	0.00102541	0.00211856
LOC_Os01g66490	240.917	-1.50903	0.242573	-6.22094	4.942e-10	2.12856e-09
LOC_Os01g66500	811.366	1.55175	0.169555	9.15189	5.59454e-20	5.1882e-19
LOC_Os01g66510	228.043	-1.52167	0.171242	-8.88611	6.32829e-19	5.47063e-18
LOC_Os01g66530	228.351	-1.05375	0.39083	-2.69619	0.0070137	0.0126137
LOC_Os01g66544	57.3987	2.15134	0.516911	4.16193	3.15575e-05	8.05583e-05
LOC_Os01g66560	1039.42	-0.336713	0.103534	-3.25219	0.00114521	0.00235101
LOC_Os01g66680	38.3414	-1.7626	0.594385	-2.96542	0.00302269	0.00579151
LOC_Os01g66720	61.8273	-0.975332	0.371859	-2.62286	0.00871955	0.0153986
LOC_Os01g66730	46.464	2.3057	0.363735	6.33894	2.31344e-10	1.0298e-09
LOC_Os01g66760	61.7552	-3.09434	0.582928	-5.30827	1.1067e-07	3.75478e-07
LOC_Os01g66820	43.6751	-1.61553	0.498873	-3.23837	0.00120216	0.00246032
LOC_Os01g66830	98.0508	-1.33924	0.28904	-4.63341	3.59698e-06	1.03148e-05
LOC_Os01g66840	228.498	-2.82124	0.524114	-5.38287	7.33064e-08	2.53645e-07
LOC_Os01g66850	3720.64	-2.0022	0.215964	-9.27101	1.8439e-20	1.77375e-19
LOC_Os01g66860	231.783	-3.23025	0.564045	-5.72694	1.02259e-08	3.87589e-08
LOC_Os01g66890	733.476	-2.78501	0.186953	-14.8968	3.45573e-50	1.53984e-48
LOC_Os01g66940	1326.55	-0.649812	0.13211	-4.91873	8.71094e-07	2.68405e-06
LOC_Os01g66970	127.79	-0.488993	0.222967	-2.19312	0.0282988	0.0450018
LOC_Os01g66980	535.444	-1.79824	0.169165	-10.6301	2.15947e-26	2.97562e-25
LOC_Os01g67000	4563.16	-0.498	0.106145	-4.69171	2.70936e-06	7.87972e-06
LOC_Os01g67120	13225	-1.7455	0.198985	-8.77203	1.75472e-18	1.46436e-17
LOC_Os01g67134	2384.78	1.27624	0.098241	12.9909	1.37723e-38	3.65534e-37
LOC_Os01g67160	168.951	-1.03987	0.185172	-5.6157	1.95772e-08	7.21814e-08
LOC_Os01g67190	40.3095	-1.32822	0.530711	-2.50273	0.0123241	0.0210405
LOC_Os01g67240	45.1042	-1.40822	0.513863	-2.74047	0.00613518	0.0111555
LOC_Os01g67250	6355.46	0.189631	0.0842839	2.24991	0.0244546	0.0393858
LOC_Os01g67290	1615.44	-0.439374	0.17033	-2.57954	0.0098931	0.0172639
LOC_Os01g67314	70.4729	-0.849692	0.263703	-3.22215	0.00127231	0.00259348
LOC_Os01g67320	1407.07	-3.55322	0.144043	-24.6678	2.37353e-134	9.46089e-132
LOC_Os01g67340	379.19	-0.401297	0.131975	-3.0407	0.00236028	0.0046081
LOC_Os01g67360	343.901	-2.44118	0.27625	-8.83686	9.84468e-19	8.38155e-18
LOC_Os01g67370	952.445	-1.27078	0.168836	-7.5267	5.20399e-14	3.12225e-13
LOC_Os01g67420	570.309	3.10349	0.22481	13.805	2.37842e-43	7.80572e-42
LOC_Os01g67430	25.2555	-4.17155	0.709366	-5.88067	4.08614e-09	1.61087e-08
LOC_Os01g67480	4054.29	-1.76256	0.264035	-6.67547	2.46438e-11	1.19159e-10
LOC_Os01g67490	1304.93	-2.98329	0.236747	-12.6012	2.08051e-36	5.02879e-35
LOC_Os01g67510	156.407	1.57424	0.253581	6.20802	5.36575e-10	2.30518e-09
LOC_Os01g67530	1108.33	-1.14105	0.224618	-5.07997	3.77492e-07	1.20938e-06
LOC_Os01g67560	268.327	-1.03976	0.18697	-5.56113	2.6804e-08	9.74118e-08
LOC_Os01g67570	705.236	2.64256	0.378168	6.98781	2.79218e-12	1.45364e-11
LOC_Os01g67630	341.16	-4.00618	0.233934	-17.1252	9.62002e-66	7.55913e-64
LOC_Os01g67720	1972.48	-2.47917	0.168206	-14.7388	3.62979e-49	1.55726e-47
LOC_Os01g67730	245.774	-1.15547	0.237068	-4.87399	1.09366e-06	3.33884e-06
LOC_Os01g67770	731.408	-1.31616	0.149917	-8.77929	1.64507e-18	1.37443e-17
LOC_Os01g67810	428.005	-3.02292	0.706586	-4.27821	1.88404e-05	4.94774e-05
LOC_Os01g67820	79.5961	-1.76948	0.574428	-3.08043	0.00206704	0.00407077
LOC_Os01g67850	1509.13	0.870078	0.228982	3.79977	0.000144828	0.000338061
LOC_Os01g67860	7197.25	0.399161	0.0893797	4.46591	7.97306e-06	2.20226e-05
LOC_Os01g67870	119.342	-0.868545	0.241264	-3.59998	0.000318246	0.000707453
LOC_Os01g67950	43.4854	-4.37115	1.0236	-4.27035	1.95167e-05	5.11615e-05
LOC_Os01g67960	693.555	0.714347	0.12095	5.90615	3.50205e-09	1.38924e-08
LOC_Os01g67970	387.255	0.46041	0.208328	2.21003	0.0271031	0.0432478
LOC_Os01g68010	379.981	-0.535307	0.147434	-3.63082	0.000282521	0.000632851
LOC_Os01g68020	4110.39	-3.48732	0.278449	-12.5241	5.51054e-36	1.29761e-34
LOC_Os01g68040	1506.18	-0.324702	0.0900638	-3.60525	0.000311858	0.000694168
LOC_Os01g68050	42.4793	-2.19208	0.493656	-4.44051	8.97466e-06	2.45786e-05
LOC_Os01g68070	136.191	0.833811	0.191518	4.3537	1.33858e-05	3.58662e-05
LOC_Os01g68104	39.3422	1.63947	0.432906	3.78712	0.000152401	0.000354453
LOC_Os01g68120	521.876	0.399303	0.114334	3.49242	0.000478665	0.00103858
LOC_Os01g68160	667.3	1.84316	0.145031	12.7087	5.29174e-37	1.30938e-35
LOC_Os01g68200	38.0465	0.868304	0.351788	2.46826	0.0135771	0.0229633
LOC_Os01g68230	96.9621	1.62177	0.298239	5.43781	5.39399e-08	1.88932e-07
LOC_Os01g68290	4437.02	9.05037	0.416309	21.7395	8.6794e-105	1.7783e-102
LOC_Os01g68324	2107.46	0.429252	0.171841	2.49796	0.012491	0.0213121
LOC_Os01g68330	3202.53	-1.45476	0.156166	-9.31552	1.21355e-20	1.17824e-19
LOC_Os01g68390	101.138	0.840697	0.232685	3.61303	0.000302645	0.000674688
LOC_Os01g68440	212.612	-0.760263	0.158177	-4.80639	1.53676e-06	4.60882e-06
LOC_Os01g68450	9978.7	-2.56434	0.285392	-8.98533	2.57956e-19	2.29419e-18
LOC_Os01g68480	2133.8	-2.20296	0.323239	-6.81525	9.40968e-12	4.69798e-11
LOC_Os01g68490	38.7093	-1.96401	0.40575	-4.84044	1.29554e-06	3.9159e-06
LOC_Os01g68650	355.22	2.39488	0.580924	4.12254	3.74712e-05	9.4717e-05
LOC_Os01g68670	50.2948	-1.78593	0.328628	-5.43449	5.49542e-08	1.92362e-07
LOC_Os01g68700	1602.14	-1.66725	0.164525	-10.1337	3.91571e-24	4.74802e-23
LOC_Os01g68740	44.1875	-1.88469	0.32389	-5.81892	5.92301e-09	2.30149e-08
LOC_Os01g68770	3766.54	1.24902	0.0808529	15.448	7.78187e-54	3.94912e-52
LOC_Os01g68790	170.384	2.15321	0.32181	6.69091	2.2178e-11	1.07601e-10
LOC_Os01g68860	5794.75	-3.0502	0.232458	-13.1215	2.4793e-39	6.81978e-38
LOC_Os01g68870	284.618	-1.49142	0.181589	-8.21314	2.15473e-16	1.54121e-15
LOC_Os01g68930	267.818	-0.797985	0.165168	-4.83136	1.35604e-06	4.09143e-06
LOC_Os01g68940	849.691	-1.42096	0.235618	-6.03076	1.63187e-09	6.68201e-09
LOC_Os01g68950	5319.79	-1.98985	0.178474	-11.1492	7.22195e-29	1.16075e-27
LOC_Os01g68960	271.968	3.03396	0.330542	9.17875	4.36106e-20	4.08754e-19
LOC_Os01g69010	73.5799	-3.62191	0.392353	-9.23125	2.67501e-20	2.54202e-19
LOC_Os01g69030	9036.23	-1.20568	0.175411	-6.87343	6.26766e-12	3.16822e-11
LOC_Os01g69060	1069.87	-1.17804	0.158554	-7.42985	1.08718e-13	6.36938e-13
LOC_Os01g69070	1414.76	-4.5538	0.134602	-33.8315	6.79314e-251	9.9284e-248
LOC_Os01g69080	6430.72	-1.66274	0.287353	-5.78641	7.19059e-09	2.77192e-08
LOC_Os01g69090	1136.13	-0.544086	0.164872	-3.30006	0.000966645	0.00200528
LOC_Os01g69100	5699	3.2614	0.174206	18.7215	3.30995e-78	3.74042e-76
LOC_Os01g69110	720.655	0.663623	0.114339	5.80399	6.47553e-09	2.50774e-08
LOC_Os01g69200	92.8993	-2.26565	0.388334	-5.83428	5.40235e-09	2.10665e-08
LOC_Os01g69220	589.91	-1.02335	0.149238	-6.85716	7.02434e-12	3.53442e-11
LOC_Os01g69250	840.658	1.0949	0.158875	6.89157	5.51816e-12	2.80749e-11
LOC_Os01g69270	1030.36	-3.01409	0.357787	-8.42425	3.63068e-17	2.724e-16
LOC_Os01g69830	1351.08	3.58015	0.382527	9.35922	8.03312e-21	7.89023e-20
LOC_Os01g69850	998.336	0.364025	0.167039	2.17928	0.0293109	0.0464759
LOC_Os01g69870	321.34	0.716348	0.230363	3.10965	0.0018731	0.00371956
LOC_Os01g69900	1921.06	-0.838832	0.122941	-6.82306	8.91219e-12	4.45569e-11
LOC_Os01g69904	839.267	-0.837775	0.15623	-5.36246	8.20969e-08	2.82368e-07
LOC_Os01g69910	1230.51	0.708209	0.122488	5.78188	7.38721e-09	2.84372e-08
LOC_Os01g69920	4260.25	1.01847	0.146327	6.96025	3.39675e-12	1.75962e-11
LOC_Os01g69940	909.186	-0.583174	0.142051	-4.10539	4.0363e-05	0.000101605
LOC_Os01g69950	5252.34	-1.31242	0.173359	-7.57056	3.71621e-14	2.2568e-13
LOC_Os01g69960	163.345	-2.76418	0.264675	-10.4437	1.56621e-25	2.06099e-24
LOC_Os01g69970	448.133	0.925949	0.159665	5.79931	6.65877e-09	2.57461e-08
LOC_Os01g69980	1021.8	-0.932066	0.126304	-7.37953	1.58846e-13	9.16654e-13
LOC_Os01g70020	1424.93	0.300936	0.133122	2.2606	0.023784	0.0384157
LOC_Os01g70050	32.8638	-3.4602	0.637281	-5.42963	5.64698e-08	1.97446e-07
LOC_Os01g70060	805.365	0.337157	0.139405	2.41854	0.015583	0.0260883
LOC_Os01g70080	214.851	-1.07221	0.387378	-2.76787	0.00564243	0.0103272
LOC_Os01g70090	1029.66	0.480048	0.122356	3.92338	8.73146e-05	0.000209569
LOC_Os01g70110	405.69	-0.725006	0.198693	-3.64887	0.000263393	0.000592485
LOC_Os01g70140	908.14	-0.899478	0.143248	-6.27916	3.40403e-10	1.49253e-09
LOC_Os01g70160	582.312	1.21938	0.154966	7.86866	3.58456e-15	2.3458e-14
LOC_Os01g70170	5516.15	0.92806	0.332538	2.79084	0.00525709	0.00967278
LOC_Os01g70190	343.967	-0.610795	0.196256	-3.11224	0.00185675	0.00368809
LOC_Os01g70210	4674.52	-1.88303	0.198967	-9.46404	2.9628e-21	3.00016e-20
LOC_Os01g70220	49.6162	2.23621	0.361999	6.1774	6.51667e-10	2.77677e-09
LOC_Os01g70260	108.695	-2.02853	0.256923	-7.89547	2.8922e-15	1.90522e-14
LOC_Os01g70270	18061.9	-0.705826	0.100795	-7.0026	2.51256e-12	1.31243e-11
LOC_Os01g70310	785.801	-2.25707	0.210494	-10.7227	7.96009e-27	1.14058e-25
LOC_Os01g70320	1072.78	0.535522	0.131576	4.07006	4.70014e-05	0.000117199
LOC_Os01g70330	235.203	1.62166	0.195233	8.30625	9.8774e-17	7.20606e-16
LOC_Os01g70370	23.9642	-1.30219	0.473606	-2.74953	0.00596813	0.0108698
LOC_Os01g70380	675.063	-0.879703	0.21708	-4.05244	5.06872e-05	0.000125803
LOC_Os01g70400	1140.03	-1.82382	0.217912	-8.36953	5.78464e-17	4.2887e-16
LOC_Os01g70430	192.222	0.807379	0.219393	3.68005	0.000233185	0.000528493
LOC_Os01g70460	228.112	0.638328	0.213836	2.98512	0.00283467	0.00545892
LOC_Os01g70470	4665.52	-0.848503	0.148133	-5.72796	1.01643e-08	3.85388e-08
LOC_Os01g70490	406.934	-2.04802	0.621593	-3.29478	0.000984973	0.0020404
LOC_Os01g70500	58.6244	5.51411	0.700676	7.8697	3.55501e-15	2.32716e-14
LOC_Os01g70525	74.3088	-1.10215	0.431463	-2.55444	0.0106358	0.0184513
LOC_Os01g70540	1213.73	-1.33643	0.356513	-3.74861	0.000177818	0.000410133
LOC_Os01g70550	2221.85	1.68911	0.183725	9.19369	3.7958e-20	3.573e-19
LOC_Os01g70570	300.378	0.914384	0.150976	6.05649	1.39124e-09	5.74066e-09
LOC_Os01g70580	189.921	0.500549	0.221099	2.26392	0.0235791	0.0381073
LOC_Os01g70710	2308.27	-0.520093	0.223075	-2.33147	0.0197285	0.0323418
LOC_Os01g70730	127.189	-3.90037	0.440478	-8.85484	8.38026e-19	7.16259e-18
LOC_Os01g70740	3300.33	-0.875766	0.142434	-6.14856	7.81916e-10	3.29906e-09
LOC_Os01g70790	4179.52	-1.17426	0.25836	-4.54506	5.49191e-06	1.54457e-05
LOC_Os01g70800	1661.08	-2.18647	0.124045	-17.6265	1.54342e-69	1.3374e-67
LOC_Os01g70810	1917.05	-0.446061	0.0971585	-4.59107	4.40988e-06	1.25133e-05
LOC_Os01g70820	1295.93	-1.49743	0.279089	-5.3654	8.07702e-08	2.78022e-07
LOC_Os01g70860	168.076	5.72546	0.798951	7.16622	7.70957e-13	4.21909e-12
LOC_Os01g70920	85.9896	1.57855	0.351696	4.4884	7.17612e-06	1.99192e-05
LOC_Os01g70930	145.306	-1.62583	0.4633	-3.50923	0.000449405	0.000979451
LOC_Os01g70950	2371.76	0.814603	0.152733	5.33351	9.63306e-08	3.28997e-07
LOC_Os01g70980	1731.05	0.686746	0.0956049	7.18316	6.81171e-13	3.74081e-12
LOC_Os01g71000	3091.44	0.419962	0.15594	2.6931	0.00707911	0.0127272
LOC_Os01g71010	913.997	0.858982	0.194045	4.4267	9.56844e-06	2.60939e-05
LOC_Os01g71050	1180.64	-1.71099	0.123167	-13.8916	7.12329e-44	2.42868e-42
LOC_Os01g71094	134.909	-1.89241	0.249961	-7.57083	3.70843e-14	2.2527e-13
LOC_Os01g71100	236.727	-1.4954	0.162029	-9.22921	2.72632e-20	2.58741e-19
LOC_Os01g71106	555.628	-0.60451	0.191614	-3.15484	0.00160587	0.00322158
LOC_Os01g71114	118.771	-0.784294	0.234596	-3.34317	0.000828269	0.00173381
LOC_Os01g71180	70.3568	-1.52716	0.573651	-2.66218	0.00776364	0.0138658
LOC_Os01g71190	3626.6	-3.8972	0.23857	-16.3356	5.50627e-60	3.44897e-58
LOC_Os01g71200	252.139	0.916788	0.295485	3.10266	0.00191792	0.0038003
LOC_Os01g71220	248.935	-0.989958	0.166234	-5.95519	2.59765e-09	1.04435e-08
LOC_Os01g71230	1287.06	0.935585	0.154988	6.03649	1.57504e-09	6.46381e-09
LOC_Os01g71262	477.226	0.518621	0.132818	3.90476	9.43179e-05	0.000225538
LOC_Os01g71270	141.167	1.83764	0.461775	3.97952	6.90553e-05	0.000168192
LOC_Os01g71280	38.3878	-2.94475	0.532046	-5.53477	3.11641e-08	1.12057e-07
LOC_Os01g71300	1780.92	1.9321	0.139679	13.8325	1.62283e-43	5.39869e-42
LOC_Os01g71310	4676.03	-1.70114	0.305934	-5.56046	2.69059e-08	9.77234e-08
LOC_Os01g71320	1221.63	-3.19229	0.17497	-18.2448	2.27478e-74	2.2464e-72
LOC_Os01g71330	151.754	0.537577	0.224502	2.39453	0.0166415	0.0277102
LOC_Os01g71380	104.019	1.54021	0.375878	4.09764	4.17391e-05	0.00010484
LOC_Os01g71540	2768.18	1.08948	0.164781	6.61172	3.79872e-11	1.81042e-10
LOC_Os01g71590	2793.9	1.10928	0.15659	7.08403	1.40024e-12	7.49269e-12
LOC_Os01g71599	294.877	1.72582	0.253407	6.81047	9.72798e-12	4.85469e-11
LOC_Os01g71620	2344.62	-1.80687	0.154718	-11.6785	1.64149e-31	3.05228e-30
LOC_Os01g71624	1792.9	1.41329	0.30098	4.69563	2.65784e-06	7.74119e-06
LOC_Os01g71630	9695.6	-0.385361	0.0936471	-4.11504	3.87117e-05	9.76389e-05
LOC_Os01g71670	392.615	1.60744	0.394882	4.07069	4.68743e-05	0.000116895
LOC_Os01g71680	25.7637	3.16296	1.06976	2.95669	0.0031096	0.00594451
LOC_Os01g71690	837.181	2.96325	0.890684	3.32694	0.000878051	0.00183329
LOC_Os01g71770	2084.39	0.329951	0.092138	3.58105	0.000342213	0.000757964
LOC_Os01g71790	185.433	-2.23356	0.31379	-7.11802	1.09489e-12	5.92382e-12
LOC_Os01g71810	247.414	-4.74681	0.286037	-16.5951	7.56609e-62	5.16733e-60
LOC_Os01g71820	132.653	-3.98078	0.326437	-12.1946	3.32039e-34	7.10867e-33
LOC_Os01g71830	61.376	-3.85757	0.420671	-9.17002	4.72911e-20	4.41682e-19
LOC_Os01g71840	28.4842	-2.05449	0.471325	-4.35897	1.30675e-05	3.50518e-05
LOC_Os01g71890	24.8637	2.10842	0.603392	3.49427	0.000475361	0.00103222
LOC_Os01g71930	180.134	-0.471588	0.203817	-2.31379	0.0206794	0.0337695
LOC_Os01g71970	925.938	0.916157	0.129514	7.07382	1.50724e-12	8.03776e-12
LOC_Os01g72009	2865.48	2.33281	0.20639	11.3029	1.26927e-29	2.13719e-28
LOC_Os01g72020	78.6974	-1.6692	0.251733	-6.63085	3.33762e-11	1.59901e-10
LOC_Os01g72049	175.146	1.24663	0.189273	6.5864	4.50614e-11	2.13273e-10
LOC_Os01g72100	3644.64	-2.71112	0.138255	-19.6096	1.28141e-85	1.75577e-83
LOC_Os01g72200	248.169	-0.393236	0.150365	-2.61521	0.00891714	0.0157093
LOC_Os01g72205	309.603	-2.02308	0.19526	-10.3609	3.73345e-25	4.80331e-24
LOC_Os01g72210	541.35	3.76255	0.231636	16.2433	2.49004e-59	1.5334e-57
LOC_Os01g72230	38.9681	-1.44426	0.487621	-2.96185	0.003058	0.005852
LOC_Os01g72240	458.666	2.47688	0.159768	15.503	3.3103e-54	1.70757e-52
LOC_Os01g72250	432.073	1.58608	0.200274	7.91957	2.38337e-15	1.58287e-14
LOC_Os01g72260	1336.54	-1.85945	0.141994	-13.0952	3.50572e-39	9.58303e-38
LOC_Os01g72270	159.87	8.77426	1.06506	8.2383	1.74669e-16	1.25839e-15
LOC_Os01g72320	1261.57	-0.728926	0.093535	-7.79308	6.53932e-15	4.21033e-14
LOC_Os01g72330	2614.01	-2.14137	0.279646	-7.65743	1.89684e-14	1.17636e-13
LOC_Os01g72340	2325.45	1.75226	0.269188	6.50943	7.54373e-11	3.50979e-10
LOC_Os01g72370	819.092	-5.98048	0.990823	-6.03587	1.58111e-09	6.48508e-09
LOC_Os01g72380	691.13	-1.68509	0.292881	-5.7535	8.74132e-09	3.33686e-08
LOC_Os01g72400	25.2783	2.00094	0.455361	4.39419	1.11188e-05	3.01047e-05
LOC_Os01g72430	843.77	0.500816	0.131163	3.81828	0.000134384	0.000314854
LOC_Os01g72480	1610.95	-1.67554	0.127629	-13.1282	2.26845e-39	6.24764e-38
LOC_Os01g72520	513.59	-0.748993	0.33061	-2.26549	0.0234829	0.0379714
LOC_Os01g72570	2797.88	-0.852998	0.211729	-4.02873	5.60789e-05	0.000138354
LOC_Os01g72610	1144.01	2.20007	0.376368	5.84552	5.0499e-09	1.97413e-08
LOC_Os01g72620	152.901	2.37497	0.401778	5.91115	3.39725e-09	1.34924e-08
LOC_Os01g72690	1929.24	-0.463787	0.131404	-3.52946	0.000416403	0.000911786
LOC_Os01g72710	48.1196	-3.04694	0.525387	-5.79943	6.65407e-09	2.5737e-08
LOC_Os01g72780	273.828	1.90038	0.199529	9.52429	1.66172e-21	1.71193e-20
LOC_Os01g72810	26.8205	1.87082	0.537384	3.48136	0.000498881	0.00107913
LOC_Os01g72860	3384.14	1.04746	0.138315	7.57296	3.64805e-14	2.21664e-13
LOC_Os01g72870	333.012	-0.875405	0.145029	-6.03608	1.57904e-09	6.479e-09
LOC_Os01g72880	133.54	1.09088	0.252095	4.32724	1.50989e-05	4.0079e-05
LOC_Os01g72890	1401.28	0.832717	0.168221	4.95014	7.41598e-07	2.30186e-06
LOC_Os01g72900	149.877	3.03961	0.712139	4.26828	1.96983e-05	5.16069e-05
LOC_Os01g72910	136.691	2.07867	0.695039	2.99073	0.00278314	0.00536865
LOC_Os01g72940	891.773	-1.00675	0.288159	-3.49371	0.000476352	0.00103407
LOC_Os01g72950	1232.2	-1.77912	0.22257	-7.99354	1.31121e-15	8.84212e-15
LOC_Os01g72970	137.042	1.84687	0.56235	3.2842	0.00102271	0.00211339
LOC_Os01g72980	886.545	-0.835988	0.14677	-5.69591	1.22718e-08	4.61703e-08
LOC_Os01g73000	4329.95	-0.79627	0.164361	-4.84463	1.26846e-06	3.83882e-06
LOC_Os01g73024	95.1398	1.47269	0.438036	3.36203	0.00077373	0.0016271
LOC_Os01g73060	38.483	0.9356	0.41284	2.26625	0.0234361	0.0379013
LOC_Os01g73110	1019.76	4.92912	0.353282	13.9524	3.04374e-44	1.06086e-42
LOC_Os01g73120	401.888	0.334878	0.150348	2.22736	0.0259235	0.0415075
LOC_Os01g73140	1944.54	0.528646	0.114815	4.60434	4.13773e-06	1.17792e-05
LOC_Os01g73150	108.977	0.612025	0.21938	2.78979	0.00527418	0.00970097
LOC_Os01g73160	80.6272	1.25471	0.301991	4.15479	3.25589e-05	8.29793e-05
LOC_Os01g73170	1502.95	0.84408	0.1591	5.30533	1.12466e-07	3.812e-07
LOC_Os01g73200	421.925	-3.18543	0.22339	-14.2595	3.9121e-46	1.49157e-44
LOC_Os01g73234	894.011	-0.329197	0.110002	-2.99265	0.00276565	0.00533727
LOC_Os01g73300	556.095	1.27884	0.129205	9.89778	4.2563e-23	4.84983e-22
LOC_Os01g73310	650.735	-2.64582	0.160258	-16.5097	3.1227e-61	2.06824e-59
LOC_Os01g73380	22.496	2.17725	0.62174	3.50187	0.000462009	0.00100472
LOC_Os01g73430	153.588	-0.85304	0.189456	-4.50258	6.71341e-06	1.86916e-05
LOC_Os01g73450	2653.4	0.385619	0.124982	3.08541	0.00203274	0.00400826
LOC_Os01g73514	3471.21	-0.530529	0.122872	-4.31774	1.57632e-05	4.17766e-05
LOC_Os01g73540	126.213	0.663139	0.292745	2.26525	0.0234976	0.0379895
LOC_Os01g73550	342.319	1.97053	0.170327	11.5691	5.90705e-31	1.07114e-29
LOC_Os01g73580	1595.42	-1.27249	0.188856	-6.73787	1.60723e-11	7.87028e-11
LOC_Os01g73644	175.253	-0.588546	0.18349	-3.20751	0.00133887	0.00272031
LOC_Os01g73650	106.788	-0.897565	0.228982	-3.91981	8.86205e-05	0.00021247
LOC_Os01g73670	3872.16	0.41861	0.116842	3.58271	0.000340042	0.000753385
LOC_Os01g73680	377.499	-1.09484	0.175743	-6.22976	4.67143e-10	2.01956e-09
LOC_Os01g73880	1216.33	0.828228	0.105471	7.85263	4.07398e-15	2.65657e-14
LOC_Os01g73900	968.151	-0.539981	0.157585	-3.42661	0.000611177	0.00130453
LOC_Os01g73910	6785.02	-0.965689	0.196372	-4.91764	8.75935e-07	2.69821e-06
LOC_Os01g73950	144.334	2.46715	0.247809	9.95585	2.37781e-23	2.74507e-22
LOC_Os01g73940	5074.23	-1.04117	0.170517	-6.10596	1.02185e-09	4.27275e-09
LOC_Os01g73960	3811.03	-2.04321	0.195947	-10.4273	1.86025e-25	2.43476e-24
LOC_Os01g74010	1138.05	-0.384661	0.134718	-2.8553	0.0042996	0.00802897
LOC_Os01g74020	164.704	4.08468	0.546306	7.47691	7.60925e-14	4.51591e-13
LOC_Os01g74030	144.464	1.53293	0.300267	5.10523	3.304e-07	1.0641e-06
LOC_Os01g74160	245.881	-3.50485	0.327779	-10.6927	1.1007e-26	1.56186e-25
LOC_Os01g74180	768.581	0.691129	0.122904	5.62332	1.87325e-08	6.92453e-08
LOC_Os01g74190	1547.01	-0.343316	0.156628	-2.19192	0.0283855	0.0451298
LOC_Os01g74280	1506.15	-1.25766	0.110394	-11.3924	4.56048e-30	7.92229e-29
LOC_Os01g74300	5717.27	-6.36319	0.288828	-22.0311	1.45089e-107	3.11843e-105
LOC_Os01g74310	2032.97	-0.688868	0.122276	-5.63372	1.76364e-08	6.54107e-08
LOC_Os01g74320	768.529	-1.20818	0.439474	-2.74915	0.00597493	0.0108812
LOC_Os01g74370	89.8544	-1.16293	0.500417	-2.32393	0.0201293	0.0329447
LOC_Os01g74410	241.734	-1.63525	0.433024	-3.77636	0.000159138	0.000369262
LOC_Os01g74450	11850.5	1.10569	0.134497	8.22095	2.01902e-16	1.44745e-15
LOC_Os01g74460	1411.96	-0.210292	0.0943866	-2.22799	0.0258815	0.0414553
LOC_Os01g74480	28.8354	1.72173	0.432357	3.9822	6.82796e-05	0.000166507
LOC_Os01g74490	936.42	4.54617	0.274798	16.5437	1.77905e-61	1.18909e-59
LOC_Os01g74510	82.2361	1.57054	0.461136	3.40581	0.000659685	0.00140152
LOC_Os01g74520	374.028	0.746598	0.132191	5.64787	1.62452e-08	6.04761e-08
LOC_Os01g74530	1061.26	-0.305672	0.124871	-2.44791	0.0143689	0.0241869
LOC_Os01g74540	98.2993	1.59757	0.251768	6.34539	2.2187e-10	9.8903e-10
LOC_Os01g74580	655.932	-0.551466	0.138716	-3.97551	7.02281e-05	0.000170802
LOC_Os01g74610	2984.3	0.337459	0.135681	2.48716	0.0128769	0.0219022
LOC_Os01g74650	15596.9	-1.77096	0.138932	-12.7469	3.24207e-37	8.11368e-36
LOC_Os01g74670	40.9413	-1.62657	0.467575	-3.47874	0.000503785	0.00108931
LOC_Os10g01044	3736.53	-3.66959	0.410171	-8.9465	3.66917e-19	3.2279e-18
LOC_Os10g01080	16511.2	-3.53234	0.28456	-12.4133	2.21212e-35	5.07815e-34
LOC_Os10g01100	561.706	-0.428344	0.139864	-3.06257	0.00219447	0.00430701
LOC_Os10g01110	1472.39	0.606558	0.13535	4.48141	7.415e-06	2.05277e-05
LOC_Os10g01134	2544.92	-1.2319	0.415007	-2.96838	0.00299371	0.00574401
LOC_Os10g01350	110.938	-0.887988	0.323764	-2.7427	0.00609365	0.0110836
LOC_Os10g01470	2535.48	1.36021	0.152736	8.90566	5.30684e-19	4.61125e-18
LOC_Os10g01480	838.609	0.345504	0.126203	2.73769	0.00618727	0.0112437
LOC_Os10g01540	98.4436	1.75157	0.259854	6.7406	1.57738e-11	7.72932e-11
LOC_Os10g01820	48.7619	2.33935	0.339471	6.89115	5.53445e-12	2.81512e-11
LOC_Os10g02070	25.2775	-3.88527	0.871146	-4.45995	8.19778e-06	2.25835e-05
LOC_Os10g02240	1408.28	0.759246	0.164789	4.60739	4.07761e-06	1.16156e-05
LOC_Os10g02260	25.158	-2.06202	0.567553	-3.63318	0.000279954	0.000627807
LOC_Os10g02270	175.705	-1.1183	0.165932	-6.7395	1.58934e-11	7.78619e-11
LOC_Os10g02340	27.704	-3.88184	0.700572	-5.54096	3.00822e-08	1.08505e-07
LOC_Os10g02350	333.013	-0.426502	0.146785	-2.90563	0.00366515	0.0069298
[truncated: 11,939 more rows]

## Sheet: OS_GSE78972_long
gene_name	baseMean	log2FoldChange	lfcSE	stat	pvalue	padj
LOC_Os01g01030	133.755	-0.7372	0.329144	-2.23975	0.0251073	0.0390373
LOC_Os01g01060	654.379	0.827631	0.229365	3.60836	0.000308139	0.000661657
LOC_Os01g01070	425.705	0.431815	0.131802	3.27623	0.00105203	0.00208486
LOC_Os01g01080	3728.12	1.2076	0.0976703	12.3641	4.08987e-35	7.97381e-34
LOC_Os01g01120	831.897	-3.3653	0.271764	-12.3832	3.22245e-35	6.32688e-34
LOC_Os01g01130	411.05	-0.539996	0.134315	-4.02036	5.81081e-05	0.000138047
LOC_Os01g01150	2922.64	-0.709807	0.118009	-6.01486	1.80039e-09	7.15944e-09
LOC_Os01g01160	2428.33	-2.56924	0.448195	-5.73241	9.90133e-09	3.66262e-08
LOC_Os01g01170	33.9206	-1.07577	0.435252	-2.47161	0.0134506	0.0220968
LOC_Os01g01280	1925.45	-1.89567	0.200484	-9.45547	3.21583e-21	3.06869e-20
LOC_Os01g01290	70.5331	-1.20797	0.252516	-4.78375	1.72054e-06	4.96922e-06
LOC_Os01g01295	751.35	-0.850159	0.164122	-5.18004	2.21837e-07	7.06608e-07
LOC_Os01g01302	1682.52	-4.65344	0.272562	-17.0729	2.3599e-65	1.40115e-63
LOC_Os01g01312	651.36	0.317899	0.126351	2.51599	0.0118699	0.0196785
LOC_Os01g01330	48.3857	1.38832	0.32256	4.30407	1.67691e-05	4.27434e-05
LOC_Os01g01340	1742.62	-1.40952	0.364226	-3.86991	0.000108873	0.000249904
LOC_Os01g01360	1210.5	1.10905	0.266417	4.16285	3.14303e-05	7.73853e-05
LOC_Os01g01369	1008.89	0.357584	0.12508	2.85884	0.00425187	0.00763021
LOC_Os01g01380	211.489	-1.40233	0.266589	-5.26025	1.4386e-07	4.67735e-07
LOC_Os01g01390	644.745	1.36082	0.135443	10.0472	9.45378e-24	1.05034e-22
LOC_Os01g01400	20.3808	1.89155	0.646283	2.92681	0.00342454	0.00624978
LOC_Os01g01420	4417.14	-0.795064	0.20498	-3.87874	0.000104997	0.000241678
LOC_Os01g01484	1864.55	-1.61531	0.13013	-12.4131	2.21937e-35	4.39238e-34
LOC_Os01g01510	284.888	1.99541	0.157015	12.7084	5.31005e-37	1.13029e-35
LOC_Os01g01600	47.3182	0.982048	0.390636	2.51398	0.0119379	0.0197839
LOC_Os01g01610	545.333	1.91923	0.255465	7.51271	5.79163e-14	3.38187e-13
LOC_Os01g01620	2010.04	1.41577	0.207004	6.83935	7.95508e-12	3.91166e-11
LOC_Os01g01650	152.047	-6.36475	1.3242	-4.80648	1.53608e-06	4.4573e-06
LOC_Os01g01660	82.082	-2.45797	1.14963	-2.13805	0.0325125	0.0493348
LOC_Os01g01670	104.11	1.32283	0.259148	5.10451	3.31648e-07	1.03768e-06
LOC_Os01g01689	871.297	0.989088	0.179498	5.51029	3.58251e-08	1.24984e-07
LOC_Os01g01700	1086.78	0.464337	0.146065	3.17897	0.00147799	0.00285407
LOC_Os01g01710	10275.8	-2.71118	0.301652	-8.98779	2.52247e-19	2.12899e-18
LOC_Os01g01720	1468.71	-0.577234	0.152067	-3.79591	0.000147101	0.000330995
LOC_Os01g01790	2258.89	0.418288	0.130577	3.20338	0.00135823	0.00263905
LOC_Os01g01800	1605.1	0.368706	0.132293	2.78704	0.00531927	0.00939129
LOC_Os01g01840	1063.83	-2.42959	0.677353	-3.58688	0.000334658	0.000714876
LOC_Os01g01870	2610.22	-3.86886	0.279563	-13.8389	1.48406e-43	4.23622e-42
LOC_Os01g01890	254.63	-7.63175	0.500414	-15.2509	1.62455e-52	6.3015e-51
LOC_Os01g01910	181.552	-2.0543	0.201977	-10.1709	2.67317e-24	3.06637e-23
LOC_Os01g01920	2125.2	-0.670229	0.274179	-2.44449	0.0145057	0.0236643
LOC_Os01g01960	7074.91	0.317414	0.0946852	3.35231	0.000801415	0.00161875
LOC_Os01g01970	226.04	-0.682912	0.176993	-3.85841	0.000114129	0.000260971
LOC_Os01g02000	221.86	-4.20521	0.39275	-10.7071	9.42877e-27	1.24885e-25
LOC_Os01g02010	70.193	-2.28341	0.954093	-2.39328	0.0166984	0.0269341
LOC_Os01g02020	2488.76	2.07661	0.17251	12.0376	2.25336e-33	4.10565e-32
LOC_Os01g02040	175.431	-1.46133	0.426433	-3.42687	0.000610579	0.00125446
LOC_Os01g02050	64.1818	-3.19574	0.410356	-7.78771	6.8236e-15	4.23668e-14
LOC_Os01g02060	21.0987	-2.69961	1.10079	-2.45243	0.0141894	0.0232009
LOC_Os01g02080	270.652	-5.50292	0.946153	-5.8161	6.02357e-09	2.27661e-08
LOC_Os01g02150	292.965	-1.57627	0.465734	-3.38447	0.000713145	0.00145072
LOC_Os01g02170	88.3961	2.33611	0.427049	5.47035	4.49139e-08	1.55016e-07
LOC_Os01g02180	378.078	0.801512	0.153417	5.22439	1.74731e-07	5.62277e-07
LOC_Os01g02200	3258.35	1.3864	0.103928	13.34	1.35378e-40	3.34909e-39
LOC_Os01g02270	119.948	-0.733354	0.27158	-2.70032	0.00692718	0.0119924
LOC_Os01g02280	52.945	-1.11886	0.385083	-2.9055	0.0036667	0.00666279
LOC_Os01g02310	180.309	-2.82262	0.358275	-7.87836	3.31709e-15	2.10653e-14
LOC_Os01g02320	203.914	-1.55665	0.251507	-6.18929	6.04356e-10	2.50065e-09
LOC_Os01g02370	197.664	-2.60441	0.452781	-5.75203	8.81775e-09	3.27704e-08
LOC_Os01g02380	21.862	-2.09449	0.591671	-3.53996	0.000400183	0.000844237
LOC_Os01g02390	679.989	0.709909	0.212311	3.34372	0.000826641	0.00166638
LOC_Os01g02400	949.037	-0.71802	0.327436	-2.19286	0.0283177	0.0434972
LOC_Os01g02420	51.5888	-1.39835	0.525879	-2.65908	0.00783544	0.0134362
LOC_Os01g02490	158.033	-1.93458	0.487465	-3.96865	7.22798e-05	0.000170081
LOC_Os01g02550	27.0634	-2.90818	0.959464	-3.03104	0.00243712	0.0045507
LOC_Os01g02560	59.1285	-2.41424	0.735945	-3.28046	0.00103638	0.00205642
LOC_Os01g02570	263.167	-4.13891	0.461534	-8.96772	3.02713e-19	2.5424e-18
LOC_Os01g02580	228.899	-2.2208	0.259481	-8.5586	1.14248e-17	8.64041e-17
LOC_Os01g02600	559.602	-1.04187	0.464433	-2.2433	0.0248772	0.0387201
LOC_Os01g02700	408.248	-1.29682	0.553068	-2.34477	0.0190389	0.0303871
LOC_Os01g02730	177.552	-3.9658	0.640739	-6.18943	6.03833e-10	2.49895e-09
LOC_Os01g02740	57.2819	-4.09737	0.621198	-6.59592	4.22637e-11	1.93901e-10
LOC_Os01g02750	317.714	-4.25088	0.490781	-8.66147	4.65703e-18	3.61411e-17
LOC_Os01g02760	129.04	-2.12562	0.32378	-6.56501	5.20282e-11	2.36796e-10
LOC_Os01g02770	200.142	-2.28155	0.314034	-7.2653	3.72221e-13	2.04731e-12
LOC_Os01g02780	290.448	-2.6036	0.685405	-3.79864	0.000145495	0.000327779
LOC_Os01g02790	71.2327	-2.86467	0.725461	-3.94876	7.85585e-05	0.000184078
LOC_Os01g02800	266.883	-1.22614	0.386724	-3.17058	0.00152136	0.00293273
LOC_Os01g02810	120.809	-2.12404	0.560387	-3.79032	0.000150455	0.000338098
LOC_Os01g02830	268.008	-1.42094	0.383651	-3.70373	0.000212456	0.000467332
LOC_Os01g02840	85.6767	-2.98001	0.450123	-6.62042	3.58177e-11	1.65693e-10
LOC_Os01g02870	665.68	-4.09071	0.572595	-7.14415	9.05534e-13	4.83031e-12
LOC_Os01g02880	1319.4	0.489213	0.122273	4.00098	6.30812e-05	0.000149304
LOC_Os01g02884	2345.37	-0.422568	0.115283	-3.6655	0.000246859	0.000538011
LOC_Os01g02910	28.6195	1.84372	0.444024	4.15231	3.29132e-05	8.08486e-05
LOC_Os01g02920	1181.05	2.02884	0.177591	11.4242	3.16382e-30	4.95376e-29
LOC_Os01g02940	808.055	-4.54726	0.630077	-7.21699	5.31518e-13	2.88922e-12
LOC_Os01g03020	1355.14	-0.711947	0.161616	-4.40518	1.05695e-05	2.76272e-05
LOC_Os01g03030	442.175	0.990774	0.208039	4.76244	1.91269e-06	5.4886e-06
LOC_Os01g03040	2594.82	-1.63728	0.281741	-5.81129	6.19935e-09	2.34105e-08
LOC_Os01g03050	747.396	0.393432	0.14266	2.75784	0.00581846	0.0102046
LOC_Os01g03060	2044.46	-0.315505	0.101385	-3.11195	0.00185853	0.00353859
LOC_Os01g03070	2630.81	1.24794	0.174619	7.14662	8.89432e-13	4.74783e-12
LOC_Os01g03080	13.7222	3.35491	1.14549	2.9288	0.00340277	0.00621413
LOC_Os01g03110	482.589	0.956262	0.148052	6.45895	1.0543e-10	4.68824e-10
LOC_Os01g03130	81.6738	2.10859	0.539908	3.90546	9.4046e-05	0.00021771
LOC_Os01g03144	2898.45	-0.447863	0.107069	-4.18294	2.87759e-05	7.12438e-05
LOC_Os01g03160	551.269	0.694651	0.147297	4.716	2.40521e-06	6.80283e-06
LOC_Os01g03180	105.576	-2.86218	0.346654	-8.25658	1.4991e-16	1.05159e-15
LOC_Os01g03200	29.5527	1.38622	0.382854	3.62077	0.000293727	0.000632969
LOC_Os01g03290	71.4644	-6.08068	0.811764	-7.4907	6.85055e-14	3.97932e-13
LOC_Os01g03300	26.751	-3.82537	0.611257	-6.2582	3.89444e-10	1.64573e-09
LOC_Os01g03310	8017.45	-3.38483	0.232943	-14.5308	7.73639e-48	2.61382e-46
LOC_Os01g03330	563.757	3.00261	0.221276	13.5695	6.07178e-42	1.583e-40
LOC_Os01g03340	6479.91	3.71487	0.889923	4.17437	2.98806e-05	7.38309e-05
LOC_Os01g03360	1496.11	4.57304	1.24478	3.67376	0.000239004	0.000522016
LOC_Os01g03390	8957.84	8.01008	0.554779	14.4383	2.97024e-47	9.84114e-46
LOC_Os01g03500	154.085	1.05027	0.174861	6.00631	1.8979e-09	7.52838e-09
LOC_Os01g03510	1290.09	1.26196	0.167944	7.51416	5.72781e-14	3.349e-13
LOC_Os01g03549	884.547	-3.53224	0.389361	-9.07188	1.16985e-19	1.00683e-18
LOC_Os01g03650	1004.69	1.12473	0.0986748	11.3984	4.26096e-30	6.64824e-29
LOC_Os01g03680	758.79	-4.30336	0.358422	-12.0064	3.289e-33	5.94396e-32
LOC_Os01g03710	330.776	1.64796	0.244254	6.74689	1.5105e-11	7.25283e-11
LOC_Os01g03720	137.144	7.72532	0.86143	8.96802	3.01891e-19	2.53741e-18
LOC_Os01g03740	74.8199	-1.49715	0.378805	-3.95229	7.74082e-05	0.000181516
LOC_Os01g03730	1126.72	4.57835	0.217621	21.0382	2.93557e-98	4.60284e-96
LOC_Os01g03750	510.072	2.29327	0.210783	10.8798	1.43934e-27	1.99049e-26
LOC_Os01g03760	1444.08	1.02255	0.132524	7.71597	1.20061e-14	7.32976e-14
LOC_Os01g03820	1430.76	-1.21533	0.290895	-4.17791	2.942e-05	7.27415e-05
LOC_Os01g03870	112.819	1.2505	0.378628	3.30272	0.000957505	0.00191029
LOC_Os01g03914	2774.88	3.86718	0.192302	20.1099	6.04295e-90	7.4748e-88
LOC_Os01g03940	1111.86	-2.39632	0.336949	-7.11183	1.14513e-12	6.05038e-12
LOC_Os01g03950	100.89	1.52948	0.32538	4.7006	2.59398e-06	7.31261e-06
LOC_Os01g03980	131.224	-1.9828	0.858277	-2.31021	0.0208767	0.0330127
LOC_Os01g04010	1370.06	0.620282	0.233783	2.65323	0.0079725	0.0136492
LOC_Os01g04030	282.523	1.16647	0.164469	7.09237	1.31836e-12	6.91317e-12
LOC_Os01g04040	192.668	1.53282	0.517666	2.96103	0.00306613	0.00564193
LOC_Os01g04050	7628.29	1.81557	0.440246	4.12399	3.72358e-05	9.09151e-05
LOC_Os01g04110	158.537	0.450731	0.179497	2.51108	0.0120361	0.019926
LOC_Os01g04130	82.892	0.761333	0.338655	2.24811	0.0245692	0.038313
LOC_Os01g04160	148.174	2.91026	0.434221	6.70225	2.05229e-11	9.69332e-11
LOC_Os01g04200	2221.41	0.923118	0.120259	7.67606	1.64051e-14	9.93365e-14
LOC_Os01g04210	21.1774	-1.22938	0.570844	-2.15362	0.0312702	0.0476216
LOC_Os01g04230	40.7771	-1.84547	0.78804	-2.34185	0.0191885	0.030604
LOC_Os01g04260	228.052	-2.08722	0.41251	-5.0598	4.19696e-07	1.29821e-06
LOC_Os01g04324	35.725	-2.06072	0.636572	-3.23721	0.00120705	0.00236659
LOC_Os01g04330	2863.31	-1.22387	0.338601	-3.61449	0.000300938	0.000647568
LOC_Os01g04350	2706.33	-1.47883	0.265331	-5.57354	2.49617e-08	8.88241e-08
LOC_Os01g04360	214.654	4.93461	0.426254	11.5767	5.41031e-31	8.79274e-30
LOC_Os01g04370	1553.11	5.64801	0.508774	11.1012	1.23754e-28	1.79037e-27
LOC_Os01g04380	1379.51	5.43791	0.307638	17.6763	6.38326e-70	4.45528e-68
LOC_Os01g04409	1003.03	0.768023	0.156846	4.89665	9.74831e-07	2.90052e-06
LOC_Os01g04480	86.5695	-0.764868	0.26699	-2.86478	0.00417305	0.00749903
LOC_Os01g04500	34.1261	0.986683	0.364825	2.70454	0.00684	0.0118543
LOC_Os01g04510	140.787	-1.0629	0.279789	-3.79892	0.00014533	0.000327441
LOC_Os01g04570	24.9704	-1.10616	0.429853	-2.57335	0.010072	0.0169324
LOC_Os01g04590	230.573	0.603501	0.245745	2.4558	0.0140572	0.0230051
LOC_Os01g04600	17.873	2.28876	0.588021	3.8923	9.92972e-05	0.00022927
LOC_Os01g04630	2131.84	0.524594	0.125418	4.18276	2.87996e-05	7.12866e-05
LOC_Os01g04640	34.9966	-1.93879	0.705363	-2.74865	0.00598417	0.010473
LOC_Os01g04650	3384.17	1.31949	0.124183	10.6254	2.27116e-26	2.94338e-25
LOC_Os01g04710	103.999	-3.16179	0.933196	-3.38813	0.000703721	0.00143273
LOC_Os01g04720	80.784	-3.43912	0.360031	-9.55229	1.26861e-21	1.24102e-20
LOC_Os01g04730	782.288	1.52826	0.141738	10.7823	4.17366e-27	5.6149e-26
LOC_Os01g04814	3403.16	-0.315107	0.11668	-2.70061	0.00692116	0.0119829
LOC_Os01g04860	663.173	-1.43125	0.133764	-10.6998	1.01957e-26	1.34883e-25
LOC_Os01g04880	496.771	1.26968	0.203885	6.22742	4.74178e-10	1.98264e-09
LOC_Os01g04900	782.778	-2.12165	0.275856	-7.69116	1.45806e-14	8.86261e-14
LOC_Os01g04920	2590.78	-4.19494	0.839883	-4.99467	5.8936e-07	1.79632e-06
LOC_Os01g04930	927.906	1.07087	0.159538	6.71235	1.91517e-11	9.08687e-11
LOC_Os01g04950	2310.05	1.84401	0.241274	7.6428	2.12545e-14	1.27763e-13
LOC_Os01g04990	237.721	-1.16246	0.173108	-6.71521	1.87791e-11	8.9303e-11
LOC_Os01g05010	156.005	2.8766	0.253821	11.3332	8.98787e-30	1.38584e-28
LOC_Os01g05030	45.9829	-1.22866	0.335411	-3.66315	0.000249132	0.000542592
LOC_Os01g05060	637.171	3.77882	0.604249	6.25374	4.00729e-10	1.69174e-09
LOC_Os01g05090	223.554	0.704708	0.218455	3.22587	0.00125589	0.00245435
LOC_Os01g05130	389.723	0.282877	0.128785	2.1965	0.0280561	0.0431372
LOC_Os01g05140	101.723	1.55262	0.248982	6.23588	4.49239e-10	1.88438e-09
LOC_Os01g05150	41.5324	0.994998	0.335649	2.9644	0.00303277	0.00558378
LOC_Os01g05430	159.602	-3.82649	0.466514	-8.20231	2.35816e-16	1.62754e-15
LOC_Os01g05470	580.405	1.53916	0.146871	10.4797	1.07089e-25	1.33726e-24
LOC_Os01g05490	9611.39	-0.383649	0.145294	-2.6405	0.00827838	0.0141251
LOC_Os01g05510	462.83	0.72863	0.266123	2.73794	0.00618251	0.0107896
LOC_Os01g05540	763.006	0.981336	0.220638	4.44773	8.67826e-06	2.29153e-05
LOC_Os01g05560	623.341	0.748348	0.171624	4.36039	1.29829e-05	3.35771e-05
LOC_Os01g05585	2876.55	2.30366	0.383139	6.01261	1.8256e-09	7.25451e-09
LOC_Os01g05610	1989.35	0.362106	0.155594	2.32725	0.0199522	0.0316904
LOC_Os01g05620	27.8849	1.11163	0.487998	2.27794	0.02273	0.0356874
LOC_Os01g05630	1090.66	1.47525	0.193515	7.6234	2.4708e-14	1.47883e-13
LOC_Os01g05640	51.0598	1.9398	0.496653	3.90574	9.39357e-05	0.0002175
LOC_Os01g05650	26299.4	2.33302	0.326838	7.13816	9.45859e-13	5.03697e-12
LOC_Os01g05670	1856.84	-1.18069	0.224268	-5.26464	1.40464e-07	4.57359e-07
LOC_Os01g05744	28.2536	0.944551	0.388221	2.43302	0.0149734	0.0243773
LOC_Os01g05800	7003.54	-2.34918	0.219716	-10.6919	1.11103e-26	1.46609e-25
LOC_Os01g05810	457.408	0.668353	0.288713	2.31494	0.0206164	0.0326521
LOC_Os01g05830	1280.22	3.10857	0.34761	8.94269	3.79803e-19	3.1658e-18
LOC_Os01g05840	2679.43	-2.22066	0.323079	-6.87343	6.26767e-12	3.11425e-11
LOC_Os01g05970	3429.29	0.552894	0.164157	3.36808	0.000756935	0.00153378
LOC_Os01g06020	562.284	0.549816	0.164192	3.34861	0.000812186	0.00163932
LOC_Os01g06150	74.1231	-4.0068	0.399341	-10.0335	1.08556e-23	1.20369e-22
LOC_Os01g06290	738.457	0.534181	0.177257	3.01359	0.00258178	0.00480001
LOC_Os01g06310	9559.29	9.37301	0.457871	20.4709	3.91582e-93	5.38183e-91
LOC_Os01g06454	89.7115	1.2811	0.312534	4.09907	4.14818e-05	0.000100576
LOC_Os01g06470	768.383	1.4002	0.175306	7.98719	1.38044e-15	9.00807e-15
LOC_Os01g06490	1519.53	-0.81559	0.194504	-4.19317	2.75082e-05	6.82647e-05
LOC_Os01g06550	361.309	2.14607	0.216165	9.92795	3.14643e-23	3.39744e-22
LOC_Os01g06560	350.875	7.6048	1.57443	4.8302	1.36399e-06	3.98702e-06
LOC_Os01g06600	1439.72	2.07155	0.392464	5.27831	1.30379e-07	4.26583e-07
LOC_Os01g06640	288.952	4.17262	0.28844	14.4662	1.98192e-47	6.61582e-46
LOC_Os01g06660	1283.94	2.77826	0.225067	12.3442	5.23812e-35	1.01946e-33
LOC_Os01g06680	580.643	-1.00986	0.209906	-4.811	1.5018e-06	4.36125e-06
LOC_Os01g06740	709.22	5.37979	0.35877	14.9951	7.9055e-51	2.87608e-49
LOC_Os01g06790	184.388	-0.978341	0.315164	-3.10423	0.00190774	0.00362485
LOC_Os01g06836	31.7726	-1.49099	0.680005	-2.19261	0.0283352	0.0435212
LOC_Os01g06890	288.409	6.36802	0.447567	14.2281	6.13417e-46	1.94555e-44
LOC_Os01g06900	291.349	1.55045	0.521111	2.97527	0.00292727	0.00539935
LOC_Os01g06920	122.28	3.90698	0.438359	8.91274	4.97865e-19	4.11621e-18
LOC_Os01g07070	583.456	1.21798	0.158505	7.68417	1.53996e-14	9.34768e-14
LOC_Os01g07080	227.82	0.993303	0.156754	6.33672	2.34714e-10	1.01179e-09
LOC_Os01g07090	2975.9	-2.5053	0.136572	-18.3441	3.67685e-75	2.98777e-73
LOC_Os01g07100	457.042	-0.429916	0.138995	-3.09303	0.00198127	0.00375526
LOC_Os01g07110	123.031	1.80979	0.301377	6.00506	1.91265e-09	7.58283e-09
LOC_Os01g07120	571.956	2.52554	0.273286	9.24139	2.43325e-20	2.19426e-19
LOC_Os01g07170	148.874	1.42979	0.209884	6.8123	9.60538e-12	4.69411e-11
LOC_Os01g07200	1364.61	2.24362	0.198489	11.3035	1.26118e-29	1.92198e-28
LOC_Os01g07240	50.9245	-8.5304	1.75762	-4.85338	1.21376e-06	3.57228e-06
LOC_Os01g07250	747.395	-0.544229	0.108339	-5.02337	5.07729e-07	1.55904e-06
LOC_Os01g07260	60.3952	-1.09913	0.310016	-3.54539	0.000392031	0.000828766
LOC_Os01g07280	141.306	-0.540722	0.200771	-2.69323	0.00707634	0.0122249
LOC_Os01g07310	1489.89	-0.930014	0.112303	-8.2813	1.21834e-16	8.58972e-16
LOC_Os01g07330	103.271	1.06127	0.236284	4.4915	7.07246e-06	1.89083e-05
LOC_Os01g07350	194.097	-0.630687	0.228801	-2.75649	0.00584254	0.0102427
LOC_Os01g07370	6209.31	-2.49129	0.217657	-11.4459	2.46481e-30	3.88386e-29
LOC_Os01g07376	480.53	1.07384	0.327129	3.28261	0.00102849	0.00204186
LOC_Os01g07390	463.514	0.8359	0.321205	2.60239	0.00925777	0.0156606
LOC_Os01g07400	898.912	-0.427392	0.143777	-2.97261	0.00295279	0.00544327
LOC_Os01g07410	271.75	-0.908948	0.308	-2.95113	0.00316615	0.00581108
LOC_Os01g07490	2026.25	0.521033	0.114873	4.53574	5.74011e-06	1.55064e-05
LOC_Os01g07500	79.0904	-1.99259	0.294428	-6.76768	1.30868e-11	6.32193e-11
LOC_Os01g07530	5623.13	1.19835	0.12358	9.69693	3.10696e-22	3.16597e-21
LOC_Os01g07600	35.4684	-2.92232	0.671932	-4.34913	1.36678e-05	3.52703e-05
LOC_Os01g07610	54.3155	0.959666	0.374142	2.56498	0.0103183	0.0173152
LOC_Os01g07630	372.091	-3.08041	0.408165	-7.54697	4.45491e-14	2.61918e-13
LOC_Os01g07700	2262.51	-1.22273	0.165941	-7.36845	1.72626e-13	9.73042e-13
LOC_Os01g07720	937.722	-0.352193	0.132289	-2.6623	0.00776098	0.0133219
LOC_Os01g07730	1108.98	-1.98575	0.231483	-8.57838	9.62191e-18	7.32166e-17
LOC_Os01g07760	10894.1	1.40467	0.143412	9.79465	1.18704e-22	1.24199e-21
LOC_Os01g07770	358.566	-2.75486	0.154922	-17.7822	9.70181e-71	6.85749e-69
LOC_Os01g07780	885.652	0.433844	0.194038	2.23587	0.0253603	0.0393812
LOC_Os01g07800	1165.7	-2.29743	0.43745	-5.25187	1.50566e-07	4.87828e-07
LOC_Os01g07810	553.477	-0.543857	0.245087	-2.21903	0.0264845	0.0409441
LOC_Os01g07870	2051.39	-1.391	0.241038	-5.77086	7.88672e-09	2.95023e-08
LOC_Os01g07880	392.362	-0.806749	0.151935	-5.30984	1.09723e-07	3.61602e-07
LOC_Os01g07890	119.082	1.06357	0.3466	3.06858	0.00215081	0.00405211
LOC_Os01g07910	340.818	1.29471	0.161033	8.04	8.98399e-16	5.93909e-15
LOC_Os01g07950	692.742	2.20466	0.254041	8.67838	4.01448e-18	3.13073e-17
LOC_Os01g07960	1112.91	-1.06901	0.119818	-8.922	4.5796e-19	3.79475e-18
LOC_Os01g07970	1082.5	-2.66337	0.60423	-4.40788	1.04387e-05	2.7311e-05
LOC_Os01g08010	83.9214	-0.648267	0.272256	-2.3811	0.0172612	0.0277688
LOC_Os01g08020	4660.76	-9.15153	0.603445	-15.1655	5.98686e-52	2.29033e-50
LOC_Os01g08090	246.274	2.67532	0.478388	5.59236	2.24006e-08	8.00818e-08
LOC_Os01g08110	195.803	1.38094	0.205322	6.72572	1.74728e-11	8.3358e-11
LOC_Os01g08120	34.7157	2.38527	0.492816	4.84008	1.2979e-06	3.80534e-06
LOC_Os01g08130	87.7274	-2.5439	0.777696	-3.27107	0.00107141	0.002121
LOC_Os01g08140	125.838	-2.67202	0.839199	-3.18401	0.00145249	0.00280921
LOC_Os01g08160	198.634	0.481582	0.215382	2.23594	0.0253556	0.0393767
LOC_Os01g08200	1451.17	0.672162	0.113143	5.94082	2.83607e-09	1.10394e-08
LOC_Os01g08220	53.4853	-1.86297	0.863274	-2.15803	0.0309252	0.0471378
LOC_Os01g08280	520.56	-0.604195	0.214078	-2.82231	0.00476791	0.00849193
LOC_Os01g08300	39.7292	-1.97264	0.383043	-5.14992	2.60594e-07	8.23664e-07
LOC_Os01g08310	138.676	-4.54161	0.377779	-12.0219	2.72747e-33	4.95328e-32
LOC_Os01g08320	839.364	-1.31658	0.203813	-6.45973	1.04888e-10	4.66693e-10
LOC_Os01g08340	170.868	-0.565257	0.187508	-3.01457	0.00257343	0.00478636
LOC_Os01g08370	168.411	2.26409	0.226733	9.98571	1.76037e-23	1.92698e-22
LOC_Os01g08380	40.8052	-3.40252	0.87761	-3.87703	0.00010574	0.000243139
LOC_Os01g08400	837.589	-0.288061	0.118804	-2.42468	0.0153219	0.0248827
LOC_Os01g08420	1177.08	-0.625921	0.140809	-4.44518	8.78184e-06	2.31668e-05
LOC_Os01g08440	5843.82	-3.28565	0.528159	-6.22095	4.94152e-10	2.06306e-09
LOC_Os01g08450	650.881	-0.461917	0.112494	-4.10616	4.02289e-05	9.77194e-05
LOC_Os01g08460	2413.61	-4.69534	0.539391	-8.7049	3.17858e-18	2.49018e-17
LOC_Os01g08500	254.248	-3.7897	0.314069	-12.0665	1.58799e-33	2.91962e-32
LOC_Os01g08520	48.877	-1.16745	0.40288	-2.89777	0.00375821	0.0068135
LOC_Os01g08540	313.777	0.348746	0.163088	2.13839	0.0324848	0.0492995
LOC_Os01g08550	146.479	0.678708	0.203399	3.33682	0.000847419	0.00170579
LOC_Os01g08660	1624.3	-0.597169	0.109383	-5.45943	4.77658e-08	1.64248e-07
LOC_Os01g08670	32.5874	-1.44707	0.562433	-2.57288	0.0100855	0.0169539
LOC_Os01g08680	613.158	1.2985	0.299662	4.33321	1.46951e-05	3.77814e-05
LOC_Os01g08700	12595.5	3.57995	0.316503	11.311	1.15794e-29	1.7695e-28
LOC_Os01g08710	28.547	1.30792	0.472767	2.76652	0.00566578	0.0099604
LOC_Os01g08750	2889.4	0.662785	0.157532	4.20731	2.58433e-05	6.43769e-05
LOC_Os01g08770	143.145	0.868366	0.248079	3.50036	0.000464624	0.000971257
LOC_Os01g08780	246.015	-1.80637	0.218853	-8.25379	1.53448e-16	1.07438e-15
LOC_Os01g08810	91.3759	1.57735	0.375585	4.19971	2.6726e-05	6.64197e-05
LOC_Os01g08830	1268.73	0.953303	0.103472	9.21317	3.1663e-20	2.83578e-19
LOC_Os01g08850	161.469	1.95611	0.203795	9.59842	8.11777e-22	8.04729e-21
LOC_Os01g08860	1347.94	3.22316	0.374502	8.60652	7.5314e-18	5.76639e-17
LOC_Os01g08870	61.3603	1.18906	0.331219	3.58994	0.000330752	0.000707075
LOC_Os01g08880	87.4036	1.1966	0.302134	3.96048	7.47992e-05	0.000175638
LOC_Os01g08890	6547.97	-1.19957	0.393536	-3.04818	0.00230232	0.00431418
LOC_Os01g08930	429.696	1.87876	0.139633	13.4549	2.87962e-41	7.26924e-40
LOC_Os01g08960	319.123	0.819537	0.255855	3.20313	0.00135945	0.0026412
LOC_Os01g08970	3364.56	0.879677	0.135394	6.49715	8.18538e-11	3.68251e-10
LOC_Os01g09000	2088.42	0.580767	0.118247	4.91145	9.0404e-07	2.70072e-06
LOC_Os01g09020	1173.72	0.846488	0.271694	3.11559	0.00183578	0.00349766
LOC_Os01g09030	201.991	-0.7396	0.234442	-3.15473	0.00160648	0.00308559
LOC_Os01g09050	24.0657	-1.95233	0.521664	-3.7425	0.000182202	0.000404579
LOC_Os01g09100	25.2211	7.72104	1.28242	6.02066	1.73702e-09	6.91733e-09
LOC_Os01g09206	31.5663	1.35272	0.386724	3.4979	0.000468946	0.000979555
LOC_Os01g09212	18.7116	1.61427	0.662125	2.43802	0.014768	0.0240674
LOC_Os01g09220	7277.43	-3.14987	0.561226	-5.61248	1.99449e-08	7.15784e-08
LOC_Os01g09252	1105.7	-0.912967	0.135731	-6.7263	1.7403e-11	8.30787e-11
LOC_Os01g09260	29.0518	-4.6217	0.909434	-5.08195	3.73573e-07	1.162e-06
LOC_Os01g09270	28.1421	1.19226	0.410385	2.90524	0.00366976	0.00666726
LOC_Os01g09280	420.67	1.9465	0.246792	7.88719	3.09078e-15	1.96562e-14
LOC_Os01g09300	6670.99	-0.841291	0.202428	-4.15601	3.23855e-05	7.95964e-05
LOC_Os01g09305	267.875	-1.83334	0.234363	-7.82264	5.17265e-15	3.2442e-14
LOC_Os01g09310	532.827	-1.53462	0.193669	-7.92393	2.30115e-15	1.47397e-14
LOC_Os01g09320	9621.28	-1.69685	0.14514	-11.6911	1.4151e-31	2.37254e-30
LOC_Os01g09340	179.612	1.66205	0.180794	9.19306	3.81821e-20	3.39642e-19
LOC_Os01g09370	229.326	0.633745	0.177226	3.57591	0.000349006	0.000743101
LOC_Os01g09410	60.5084	0.914875	0.301579	3.03362	0.00241638	0.00451425
LOC_Os01g09420	1157.7	1.45963	0.15333	9.5195	1.74009e-21	1.68668e-20
LOC_Os01g09430	1077.7	3.06752	0.215045	14.2645	3.64053e-46	1.16293e-44
LOC_Os01g09450	584.298	-2.47591	0.523285	-4.73146	2.22907e-06	6.33766e-06
LOC_Os01g09510	478.604	1.39683	0.310735	4.49523	6.9496e-06	1.85977e-05
LOC_Os01g09560	1871.77	0.302818	0.106601	2.84068	0.00450176	0.0080501
LOC_Os01g09620	677.944	-1.64295	0.508385	-3.23171	0.0012305	0.00240874
LOC_Os01g09640	4018.86	2.53042	0.196335	12.8882	5.24261e-38	1.16727e-36
LOC_Os01g09670	117.75	-1.91566	0.354272	-5.40731	6.39785e-08	2.1675e-07
LOC_Os01g09700	29.4913	5.47148	0.926713	5.90419	3.54394e-09	1.36657e-08
LOC_Os01g09750	163.331	0.587273	0.27335	2.14842	0.0316801	0.0481801
LOC_Os01g09760	491.945	0.77308	0.129869	5.95275	2.63668e-09	1.03065e-08
LOC_Os01g09770	1388.31	-1.85761	0.197228	-9.41857	4.57277e-21	4.3141e-20
LOC_Os01g09800	496.334	-1.37178	0.323978	-4.23416	2.29404e-05	5.74866e-05
LOC_Os01g09830	280.149	-2.83376	0.233494	-12.1363	6.78168e-34	1.26355e-32
LOC_Os01g09850	429.864	1.13394	0.197027	5.75525	8.65148e-09	3.21846e-08
LOC_Os01g09860	92.2968	-1.93569	0.584754	-3.31027	0.000932054	0.00186319
LOC_Os01g09880	369.658	-6.59137	0.62049	-10.6228	2.33333e-26	3.01869e-25
LOC_Os01g09890	855.164	-0.513158	0.170437	-3.01084	0.00260529	0.00484035
LOC_Os01g09930	115.021	-8.81921	1.06208	-8.30371	1.00909e-16	7.16208e-16
LOC_Os01g10010	287.572	-0.898223	0.183672	-4.89038	1.00644e-06	2.99057e-06
LOC_Os01g10020	330.881	-0.801232	0.173159	-4.62716	3.70713e-06	1.0261e-05
LOC_Os01g10050	626.93	0.368447	0.122688	3.00313	0.00267218	0.00495676
LOC_Os01g10100	435.266	-2.15806	0.17502	-12.3303	6.21824e-35	1.206e-33
LOC_Os01g10110	26.2421	-2.18126	0.434596	-5.01904	5.19295e-07	1.59236e-06
LOC_Os01g10210	1456.61	-2.83615	0.372263	-7.61865	2.56333e-14	1.53256e-13
LOC_Os01g10250	3414.07	-0.693874	0.185524	-3.74008	0.000183964	0.000408208
LOC_Os01g10290	1158.43	0.340459	0.138224	2.46309	0.0137745	0.0225856
LOC_Os01g10320	1216.17	2.27109	0.114526	19.8303	1.63032e-87	1.87109e-85
LOC_Os01g10350	284.786	1.66742	0.149507	11.1528	6.94209e-29	1.01554e-27
LOC_Os01g10430	734.965	-0.490541	0.0999429	-4.90821	9.19131e-07	2.74139e-06
LOC_Os01g10450	2075.92	-2.97019	0.517468	-5.73986	9.47543e-09	3.50974e-08
LOC_Os01g10580	96.978	1.09026	0.491251	2.21937	0.0264618	0.040912
LOC_Os01g10590	104.946	-2.35322	0.856987	-2.74592	0.00603413	0.010548
LOC_Os01g10610	1618.16	-1.21793	0.172448	-7.06258	1.63434e-12	8.50596e-12
LOC_Os01g10630	67.8735	0.681586	0.257666	2.64523	0.00816347	0.0139493
LOC_Os01g10680	2090.2	-1.55793	0.335814	-4.63925	3.49679e-06	9.71136e-06
LOC_Os01g10790	238.582	0.687807	0.171907	4.00104	6.30636e-05	0.000149278
LOC_Os01g10810	242.003	-7.55761	0.651785	-11.5953	4.35587e-31	7.14164e-30
LOC_Os01g10820	343.374	1.06832	0.280516	3.80841	0.000139866	0.000316025
LOC_Os01g10840	982.854	-0.429406	0.0997059	-4.30672	1.65691e-05	4.2253e-05
LOC_Os01g10860	113.598	1.93133	0.25237	7.65277	1.96689e-14	1.18455e-13
LOC_Os01g10910	28.2524	-1.05954	0.45168	-2.34577	0.0189879	0.0303124
LOC_Os01g10930	54.973	-2.64375	0.673678	-3.92436	8.69615e-05	0.000202362
LOC_Os01g10940	1141.15	-0.412936	0.0932814	-4.42678	9.56524e-06	2.51233e-05
LOC_Os01g10950	667.806	-3.90968	0.521792	-7.4928	6.74206e-14	3.91835e-13
LOC_Os01g11040	2192.64	-0.596251	0.157867	-3.77691	0.000158785	0.000355597
LOC_Os01g11054	8959.89	-3.13421	0.163425	-19.1783	5.61863e-82	5.55995e-80
LOC_Os01g11070	960.836	0.491175	0.173193	2.83599	0.00456841	0.00816206
LOC_Os01g11110	215.884	1.96671	0.19819	9.92336	3.29463e-23	3.55402e-22
LOC_Os01g11150	37.8739	-1.67548	0.648515	-2.58357	0.00977846	0.0164813
LOC_Os01g11160	399.75	-3.14988	0.361396	-8.71588	2.88498e-18	2.26815e-17
LOC_Os01g11230	2950.22	-0.580428	0.154106	-3.76642	0.000165603	0.000369937
LOC_Os01g11240	4058.42	0.320648	0.0930876	3.44459	0.000571936	0.00117936
LOC_Os01g11250	747.719	-0.656301	0.108714	-6.03693	1.57077e-09	6.28109e-09
LOC_Os01g11260	103.233	-1.1201	0.292582	-3.82833	0.000129013	0.000293051
LOC_Os01g11370	801.003	0.783147	0.123927	6.3194	2.6258e-10	1.1269e-09
LOC_Os01g11414	976.47	-0.46506	0.201154	-2.31196	0.0207801	0.032881
LOC_Os01g11460	36.0467	3.31507	0.615373	5.38709	7.16066e-08	2.41198e-07
LOC_Os01g11520	39.215	2.21953	0.775072	2.86364	0.00418798	0.00752342
LOC_Os01g11550	105.014	1.38876	0.607236	2.28702	0.0221944	0.0349327
LOC_Os01g11570	244.316	2.49242	0.212101	11.7511	6.97211e-32	1.18731e-30
LOC_Os01g11580	885.842	-0.359546	0.129727	-2.77155	0.005579	0.00981948
LOC_Os01g11590	999.684	-1.31853	0.160776	-8.20106	2.38267e-16	1.64394e-15
LOC_Os01g11600	858.987	5.45343	0.25353	21.51	1.25576e-102	2.11815e-100
LOC_Os01g11620	264.602	-2.01893	0.677812	-2.97861	0.00289563	0.00534322
LOC_Os01g11650	3480.37	-0.946459	0.227637	-4.15775	3.21397e-05	7.90359e-05
LOC_Os01g11660	19.4221	-1.28982	0.46716	-2.76098	0.00576276	0.0101165
LOC_Os01g11670	139.013	-1.98407	0.253381	-7.8304	4.86339e-15	3.05885e-14
LOC_Os01g11860	98.683	-3.79274	0.551949	-6.87154	6.35123e-12	3.15366e-11
LOC_Os01g11900	5060.2	-0.501508	0.182011	-2.75538	0.00586245	0.0102729
LOC_Os01g11910	796.12	3.58323	0.385718	9.28976	1.54637e-20	1.40875e-19
LOC_Os01g11946	4119.64	-0.871768	0.14863	-5.86536	4.48161e-09	1.71272e-08
LOC_Os01g11960	799.875	0.403305	0.166184	2.42686	0.01523	0.0247533
LOC_Os01g11970	72.3085	1.48759	0.2674	5.56318	2.649e-08	9.39921e-08
LOC_Os01g11980	72.7427	0.795687	0.298477	2.66582	0.00767998	0.013194
LOC_Os01g12060	243.332	-0.70091	0.261877	-2.67649	0.00743987	0.0128089
LOC_Os01g12080	4154.56	-1.51921	0.134504	-11.2949	1.39058e-29	2.11052e-28
LOC_Os01g12100	609.302	0.990952	0.195291	5.07422	3.8908e-07	1.20787e-06
LOC_Os01g12130	575.08	-5.43954	0.589371	-9.2294	2.72139e-20	2.44618e-19
LOC_Os01g12160	353.914	-2.13129	0.665101	-3.20446	0.00135316	0.00263036
LOC_Os01g12190	404.653	-0.965877	0.232091	-4.16163	3.15988e-05	7.77745e-05
LOC_Os01g12210	2346.98	-1.81597	0.364445	-4.98284	6.26589e-07	1.90483e-06
LOC_Os01g12220	252.347	-2.64009	0.186798	-14.1334	2.36441e-45	7.29137e-44
LOC_Os01g12260	51.2215	2.03342	0.483775	4.20323	2.63134e-05	6.54454e-05
LOC_Os01g12304	118.359	-0.985067	0.256585	-3.83914	0.000123466	0.000281024
LOC_Os01g12320	1371.61	-0.47036	0.20258	-2.32185	0.0202408	0.0321145
LOC_Os01g12340	2679.86	-1.63026	0.156362	-10.4262	1.88347e-25	2.31432e-24
LOC_Os01g12350	28.8079	-2.24785	0.544048	-4.13171	3.60069e-05	8.81177e-05
LOC_Os01g12374	92.4055	-1.62963	0.331296	-4.91897	8.70005e-07	2.60323e-06
LOC_Os01g12390	341.026	-1.32591	0.391648	-3.38546	0.000710588	0.00144592
LOC_Os01g12400	384.112	-0.633012	0.161625	-3.91654	8.98274e-05	0.000208486
LOC_Os01g12430	249.875	5.99318	0.440987	13.5904	4.56663e-42	1.20184e-40
LOC_Os01g12460	41.9886	2.80814	0.766368	3.66422	0.000248093	0.000540489
LOC_Os01g12464	76.2999	1.40582	0.241081	5.83133	5.49882e-09	2.08642e-08
LOC_Os01g12480	355.618	0.62603	0.166049	3.77016	0.000163142	0.000364877
LOC_Os01g12530	2852.7	-0.468329	0.136575	-3.4291	0.000605595	0.001245
LOC_Os01g12540	303.754	0.784227	0.146398	5.35683	8.46937e-08	2.82672e-07
LOC_Os01g12550	891.1	-0.621673	0.145155	-4.28283	1.84529e-05	4.6789e-05
LOC_Os01g12560	90.6886	0.735934	0.245732	2.99487	0.00274562	0.00508495
LOC_Os01g12580	629.839	5.21396	0.51694	10.0862	6.35946e-24	7.12599e-23
LOC_Os01g12660	565.868	5.97884	0.449274	13.3078	2.08567e-40	5.10862e-39
LOC_Os01g12670	306.096	0.701642	0.183422	3.82529	0.000130619	0.000296276
LOC_Os01g12710	6430.11	1.36932	0.142335	9.62041	6.55713e-22	6.54391e-21
LOC_Os01g12720	1794.98	0.723487	0.176154	4.10714	4.00589e-05	9.73277e-05
LOC_Os01g12730	1140.04	-1.10647	0.104941	-10.5437	5.43148e-26	6.87895e-25
LOC_Os01g12740	1238.6	-1.46479	0.141785	-10.331	5.10188e-25	6.10717e-24
LOC_Os01g12760	204.66	4.22145	0.549381	7.68401	1.54185e-14	9.35658e-14
LOC_Os01g12770	963.911	-2.86124	0.263018	-10.8785	1.45949e-27	2.0171e-26
LOC_Os01g12800	489.141	-0.702742	0.177475	-3.95966	7.50566e-05	0.000176187
LOC_Os01g12810	9199.1	-2.40417	0.191416	-12.5599	3.50708e-36	7.19679e-35
LOC_Os01g12820	165.649	5.04061	0.486513	10.3607	3.7427e-25	4.53133e-24
LOC_Os01g12830	3827.41	-2.75143	0.146319	-18.8044	6.95596e-79	6.34731e-77
LOC_Os01g12840	438.301	-0.892461	0.20741	-4.30288	1.68593e-05	4.29587e-05
LOC_Os01g12870	724.452	1.50064	0.162008	9.26271	1.99313e-20	1.80688e-19
LOC_Os01g12880	3742.26	-0.329624	0.0772005	-4.26971	1.95729e-05	4.94543e-05
LOC_Os01g12900	71.5532	-0.969163	0.395906	-2.44796	0.0143667	0.0234667
LOC_Os01g13000	374.869	-0.84456	0.316041	-2.67231	0.00753314	0.0129558
LOC_Os01g13024	37.7402	1.39918	0.338272	4.13625	3.53029e-05	8.64422e-05
LOC_Os01g13030	1580.85	-1.75575	0.24868	-7.06026	1.66187e-12	8.64318e-12
LOC_Os01g13060	1404.24	-1.02411	0.162311	-6.30955	2.79848e-10	1.19661e-09
LOC_Os01g13080	482.752	1.00649	0.283687	3.54789	0.000388332	0.000821649
LOC_Os01g13100	819.42	-0.361433	0.0964592	-3.747	0.000178961	0.00039786
LOC_Os01g13120	200.752	-5.29241	0.781211	-6.77462	1.2473e-11	6.03327e-11
LOC_Os01g13150	724.711	1.66547	0.16815	9.90468	3.97222e-23	4.26841e-22
LOC_Os01g13160	2365.68	-0.41485	0.105783	-3.92171	8.7924e-05	0.000204388
LOC_Os01g13170	1120.08	0.548269	0.109079	5.02637	4.99839e-07	1.53545e-06
LOC_Os01g13190	889.22	0.870493	0.131762	6.60653	3.93423e-11	1.8102e-10
LOC_Os01g13200	1571.12	0.576893	0.237817	2.42578	0.0152755	0.0248131
LOC_Os01g13210	4561.38	1.31615	0.382003	3.4454	0.000570206	0.00117618
LOC_Os01g13229	69.8124	0.894433	0.330972	2.70245	0.00688313	0.0119235
LOC_Os01g13260	177.991	0.674532	0.222634	3.02978	0.00244736	0.00456751
LOC_Os01g13280	414.676	2.80874	0.238202	11.7914	4.32282e-32	7.43224e-31
LOC_Os01g13285	42.9776	-1.2937	0.472151	-2.74001	0.00614365	0.0107251
LOC_Os01g13300	93.0141	1.20198	0.284989	4.21763	2.46879e-05	6.16783e-05
LOC_Os01g13320	63.7402	-1.79604	0.492016	-3.65037	0.000261859	0.000569087
LOC_Os01g13350	391.962	-0.493782	0.143396	-3.44349	0.000574258	0.00118387
LOC_Os01g13370	1262.01	-1.13864	0.340466	-3.34435	0.000824768	0.00166305
LOC_Os01g13390	5158.81	-3.10077	0.334249	-9.27683	1.74591e-20	1.58599e-19
LOC_Os01g13420	508.848	0.87843	0.161961	5.42372	5.83697e-08	1.98898e-07
LOC_Os01g13430	542.426	1.06704	0.208092	5.12773	2.93262e-07	9.22503e-07
LOC_Os01g13470	1094.96	0.562749	0.140055	4.01805	5.86808e-05	0.000139304
LOC_Os01g13480	6503.91	-1.62669	0.232045	-7.01023	2.37935e-12	1.22037e-11
LOC_Os01g13490	135.8	-1.03486	0.232869	-4.44398	8.83094e-06	2.32798e-05
LOC_Os01g13520	560.876	-1.77763	0.188152	-9.44785	3.4585e-21	3.29497e-20
LOC_Os01g13540	9087.79	-2.32848	0.284951	-8.17151	3.04561e-16	2.08135e-15
LOC_Os01g13550	854.5	-0.884112	0.246727	-3.58335	0.00033921	0.000724045
LOC_Os01g13660	455.307	-1.34499	0.209497	-6.42009	1.36197e-10	6.00361e-10
LOC_Os01g13690	10321.3	-3.33336	0.351205	-9.4912	2.28379e-21	2.19933e-20
LOC_Os01g13720	57.8822	0.735438	0.275122	2.67314	0.00751456	0.0129268
LOC_Os01g13730	1036.42	0.724045	0.118941	6.08742	1.14745e-09	4.63834e-09
LOC_Os01g13740	7429.88	-0.867226	0.235126	-3.68834	0.000225718	0.000494549
LOC_Os01g13770	1010.89	-2.55588	0.520662	-4.9089	9.15867e-07	2.73275e-06
LOC_Os01g13800	1568.61	0.79084	0.325331	2.43088	0.0150624	0.0245078
LOC_Os01g13940	166.467	0.682109	0.179665	3.79656	0.000146715	0.000330195
LOC_Os01g14010	69.6258	-0.896342	0.291563	-3.07427	0.0021102	0.00398064
LOC_Os01g14020	165.83	-1.81071	0.20974	-8.63311	5.97044e-18	4.59813e-17
LOC_Os01g14050	2083.21	3.46332	0.381665	9.07425	1.14459e-19	9.86236e-19
LOC_Os01g14070	244.921	1.11599	0.230427	4.84315	1.27797e-06	3.74987e-06
LOC_Os01g14090	396.275	-1.61669	0.334058	-4.83955	1.30132e-06	3.81436e-06
LOC_Os01g14100	729.118	1.46258	0.143216	10.2124	1.74522e-24	2.02592e-23
LOC_Os01g14410	18831.6	-2.47673	0.410284	-6.03663	1.57368e-09	6.29048e-09
LOC_Os01g14420	163.702	0.936256	0.296112	3.16183	0.00156781	0.00301602
LOC_Os01g14440	2571.02	1.08683	0.295147	3.68233	0.000231113	0.000505774
LOC_Os01g14590	163.993	-1.0236	0.319305	-3.20573	0.00134722	0.00261973
LOC_Os01g14610	252.317	0.473519	0.167988	2.81876	0.004821	0.00857825
LOC_Os01g14630	424.792	-3.15159	0.588787	-5.35269	8.66549e-08	2.88828e-07
LOC_Os01g14640	33.7129	-2.66175	0.535373	-4.97178	6.6342e-07	2.01076e-06
LOC_Os01g14670	288.687	-2.20904	0.810772	-2.72461	0.00643773	0.011206
LOC_Os01g14690	3010.15	-1.13006	0.168397	-6.7107	1.93688e-11	9.18328e-11
LOC_Os01g14770	3474.7	-1.45624	0.166683	-8.73654	2.40352e-18	1.90037e-17
LOC_Os01g14790	343.584	1.49962	0.277391	5.40615	6.43942e-08	2.18092e-07
LOC_Os01g14810	1364.41	-0.97494	0.109161	-8.9312	4.21406e-19	3.49836e-18
LOC_Os01g14820	388.822	0.567296	0.13714	4.13662	3.52459e-05	8.63121e-05
LOC_Os01g14830	227.28	1.57588	0.230523	6.83612	8.13665e-12	3.99741e-11
LOC_Os01g14860	5259.25	-1.11984	0.16721	-6.69719	2.12458e-11	1.00072e-10
LOC_Os01g14890	405.02	-3.99278	0.229724	-17.3808	1.154e-67	7.44748e-66
LOC_Os01g14932	1529.74	-0.800218	0.0921383	-8.68497	3.78858e-18	2.9587e-17
LOC_Os01g14950	4432.47	1.37445	0.186106	7.3853	1.52109e-13	8.62417e-13
LOC_Os01g15020	5721.67	-0.375527	0.160111	-2.34541	0.0190061	0.0303392
LOC_Os01g15029	1253.96	0.385928	0.153783	2.50957	0.0120879	0.0200073
LOC_Os01g15100	26.3437	-5.05468	0.855604	-5.90773	3.46844e-09	1.33862e-08
LOC_Os01g15110	2617.21	-0.691452	0.110463	-6.25958	3.86017e-10	1.63179e-09
LOC_Os01g15120	1200.73	-0.93362	0.174785	-5.34154	9.21596e-08	3.06167e-07
LOC_Os01g15270	26341.3	1.91873	0.247903	7.73983	9.95467e-15	6.11086e-14
LOC_Os01g15310	547.253	0.593302	0.161906	3.66448	0.000247839	0.000540006
LOC_Os01g15320	142.643	-3.80977	0.566262	-6.72793	1.72091e-11	8.21703e-11
LOC_Os01g15350	888.931	1.6872	0.346828	4.86467	1.14649e-06	3.38324e-06
LOC_Os01g15380	37.741	-1.0196	0.367538	-2.77413	0.00553488	0.00974877
LOC_Os01g15399	82.9592	0.987443	0.260872	3.78517	0.000153606	0.000344693
LOC_Os01g15470	1789.62	0.604264	0.163487	3.69611	0.000218932	0.000480721
LOC_Os01g15490	2436.67	-0.816688	0.101761	-8.02557	1.01059e-15	6.64918e-15
LOC_Os01g15520	79.8925	1.08843	0.259097	4.20087	2.65894e-05	6.6095e-05
LOC_Os01g15580	201.599	-0.764931	0.351617	-2.17547	0.029595	0.0452564
LOC_Os01g15600	982.971	1.2825	0.131386	9.76138	1.64903e-22	1.70374e-21
LOC_Os01g15610	200.013	-1.98163	0.375952	-5.27098	1.35698e-07	4.42684e-07
LOC_Os01g15630	3542.86	-0.289342	0.0889454	-3.25303	0.00114182	0.00224979
LOC_Os01g15770	149.151	-1.1539	0.263339	-4.3818	1.17703e-05	3.05816e-05
LOC_Os01g15780	571.282	0.498702	0.184649	2.70082	0.00691694	0.0119765
LOC_Os01g15790	257.727	0.71032	0.324175	2.19116	0.0284399	0.043655
LOC_Os01g15860	450.317	-0.686187	0.196006	-3.50085	0.000463772	0.000969657
LOC_Os01g15900	5964.86	-1.47926	0.394391	-3.75074	0.000176312	0.00039244
LOC_Os01g15970	49.8959	-2.66688	0.384073	-6.94369	3.82001e-12	1.92907e-11
LOC_Os01g16000	1440.61	0.792329	0.118113	6.70824	1.9698e-11	9.32347e-11
LOC_Os01g16010	233.836	0.71774	0.203726	3.52307	0.000426574	0.000895838
LOC_Os01g16020	85.8634	1.66976	0.266541	6.26457	3.73861e-10	1.58191e-09
LOC_Os01g16030	59.6245	-2.19044	0.74818	-2.92769	0.00341489	0.00623463
LOC_Os01g16040	640.91	1.58615	0.149132	10.6359	2.02874e-26	2.63227e-25
LOC_Os01g16060	73.092	-2.57836	0.310897	-8.29329	1.10159e-16	7.79374e-16
LOC_Os01g16070	32.7663	-2.46508	0.447148	-5.5129	3.52968e-08	1.23256e-07
LOC_Os01g16080	217.601	0.507151	0.162156	3.12755	0.00176267	0.00336557
LOC_Os01g16110	787.531	1.73834	0.12406	14.0122	1.31314e-44	3.9297e-43
LOC_Os01g16124	1249.64	-0.599604	0.250349	-2.39507	0.016617	0.0268197
LOC_Os01g16130	1066.97	-1.95247	0.361501	-5.40101	6.62667e-08	2.24093e-07
LOC_Os01g16180	1927.78	1.92844	0.121798	15.8331	1.84071e-56	8.06762e-55
LOC_Os01g16190	2161.59	0.488568	0.188324	2.59429	0.00947853	0.0160048
LOC_Os01g16220	119.863	0.634182	0.267105	2.37428	0.0175834	0.0282423
LOC_Os01g16290	451.048	-1.83431	0.290669	-6.31064	2.77892e-10	1.1894e-09
LOC_Os01g16310	83.2449	2.49845	0.71713	3.48396	0.000494061	0.00102806
LOC_Os01g16340	74.8938	1.18521	0.27579	4.2975	1.72733e-05	4.39532e-05
LOC_Os01g16350	1373.16	1.93208	0.147098	13.1346	2.08533e-39	4.8925e-38
LOC_Os01g16354	941.112	0.48712	0.115501	4.21744	2.47089e-05	6.17236e-05
LOC_Os01g16370	237.51	1.14904	0.353384	3.25153	0.00114785	0.00225962
LOC_Os01g16430	3532.64	1.67616	0.09015	18.593	3.66123e-77	3.09952e-75
LOC_Os01g16450	132.197	-4.58246	0.976135	-4.6945	2.67261e-06	7.51618e-06
LOC_Os01g16510	194.497	1.86505	0.187546	9.94445	2.66643e-23	2.89319e-22
LOC_Os01g16530	991.481	-0.637708	0.167589	-3.8052	0.000141691	0.000319727
LOC_Os01g16540	1356.49	0.752022	0.122452	6.14134	8.18295e-10	3.35099e-09
LOC_Os01g16550	164.246	0.860271	0.210855	4.07992	4.50519e-05	0.000108664
LOC_Os01g16620	411.74	3.02305	0.25698	11.7638	6.00075e-32	1.02617e-30
LOC_Os01g16660	79.7184	-0.812033	0.261973	-3.09968	0.00193732	0.00367852
LOC_Os01g16670	491.851	0.613725	0.11313	5.42495	5.79701e-08	1.97567e-07
LOC_Os01g16714	32.5537	-3.33524	0.54799	-6.08632	1.15535e-09	4.66774e-09
LOC_Os01g16850	93.1383	-0.722095	0.227287	-3.17702	0.00148797	0.00287136
LOC_Os01g16870	2717.39	1.32851	0.109928	12.0853	1.26314e-33	2.33199e-32
LOC_Os01g16890	938.361	0.694349	0.198555	3.49701	0.00047051	0.000982546
LOC_Os01g16900	2034.76	0.421746	0.136585	3.08779	0.00201649	0.00381615
LOC_Os01g16910	54.4507	0.974021	0.355454	2.74022	0.00613984	0.0107202
LOC_Os01g16920	153.898	6.13109	0.565461	10.8426	2.16174e-27	2.95102e-26
LOC_Os01g16960	553.439	-1.19679	0.186204	-6.42731	1.29886e-10	5.73451e-10
LOC_Os01g16970	2107.69	0.42227	0.10278	4.1085	3.98243e-05	9.67895e-05
LOC_Os01g16980	684.44	-1.37278	0.398444	-3.44536	0.000570296	0.00117625
LOC_Os01g17050	1692.2	-2.16303	0.363022	-5.95841	2.54708e-09	9.97024e-09
LOC_Os01g17060	274.883	-0.776746	0.16354	-4.74958	2.03841e-06	5.82534e-06
LOC_Os01g17070	231.902	-0.86419	0.194117	-4.45191	8.51111e-06	2.25059e-05
LOC_Os01g17150	2381.26	-2.99108	0.25919	-11.5401	8.28055e-31	1.33696e-29
LOC_Os01g17170	27191	-1.98208	0.250478	-7.91319	2.50875e-15	1.60371e-14
LOC_Os01g17190	1699.96	0.629079	0.153631	4.09475	4.22621e-05	0.000102237
LOC_Os01g17214	167.144	-3.36496	0.377381	-8.91661	4.80776e-19	3.97936e-18
LOC_Os01g17240	2855.82	-0.428297	0.182069	-2.35239	0.0186533	0.0298326
LOC_Os01g17279	1081.3	0.473336	0.114901	4.1195	3.79702e-05	9.25763e-05
LOC_Os01g17320	131.733	1.03734	0.207724	4.99384	5.91905e-07	1.80358e-06
LOC_Os01g17390	10718.4	-2.23056	0.213861	-10.43	1.80963e-25	2.22482e-24
LOC_Os01g17396	4559.24	-1.71991	0.204476	-8.41129	4.05513e-17	2.94961e-16
LOC_Os01g17470	63.9542	-2.27282	1.06253	-2.13906	0.0324311	0.0492348
LOC_Os01g18050	424.621	-2.49143	0.640853	-3.88768	0.000101207	0.000233461
LOC_Os01g18060	41.1967	0.968027	0.414091	2.33771	0.0194021	0.0308982
LOC_Os01g18120	63.7744	-1.86526	0.49924	-3.73621	0.000186817	0.00041433
LOC_Os01g18170	66.018	3.19895	0.933861	3.42551	0.000613637	0.00126039
LOC_Os01g18210	255.058	0.569656	0.161082	3.53644	0.000405554	0.000854352
LOC_Os01g18220	1046.11	1.74268	0.131331	13.2694	3.48438e-40	8.43257e-39
LOC_Os01g18230	64.5642	1.72966	0.310004	5.57948	2.41232e-08	8.59777e-08
LOC_Os01g18240	73.3828	-1.3018	0.373722	-3.48334	0.000495206	0.00103025
LOC_Os01g18280	254.046	-1.74882	0.307272	-5.69144	1.25972e-08	4.60173e-08
LOC_Os01g18320	455.258	-3.47793	0.226627	-15.3465	3.74074e-53	1.47935e-51
LOC_Os01g18360	31.9349	-1.29047	0.562314	-2.29492	0.0217375	0.0342863
LOC_Os01g18584	1143.4	2.46695	0.316954	7.7833	7.06544e-15	4.37951e-14
LOC_Os01g18630	2172.1	1.35148	0.153762	8.78942	1.50333e-18	1.20315e-17
LOC_Os01g18660	58.2889	0.966412	0.350989	2.7534	0.00589804	0.0103304
LOC_Os01g18670	1053.68	-0.897745	0.312107	-2.8764	0.00402243	0.0072465
LOC_Os01g18800	8023.06	-1.2249	0.355306	-3.44744	0.000565924	0.00116821
LOC_Os01g18840	364.395	-2.05082	0.388536	-5.27832	1.30374e-07	4.26583e-07
LOC_Os01g18880	220.058	1.45613	0.240284	6.06004	1.36084e-09	5.46422e-09
LOC_Os01g19020	1651.7	-7.73431	0.882729	-8.76182	1.92123e-18	1.52991e-17
LOC_Os01g19110	29.8106	-2.59896	0.493328	-5.26822	1.37752e-07	4.48924e-07
LOC_Os01g19130	3757.12	-0.398579	0.14432	-2.76177	0.00574888	0.0100969
LOC_Os01g19140	338.967	-1.87215	0.218756	-8.55818	1.14662e-17	8.66879e-17
LOC_Os01g19150	3789.77	0.593263	0.0819915	7.23566	4.63257e-13	2.53053e-12
LOC_Os01g19170	605.54	-1.29435	0.426355	-3.03584	0.00239869	0.00448345
LOC_Os01g19220	33.0647	-7.90565	1.64002	-4.82045	1.43232e-06	4.17525e-06
LOC_Os01g19260	66.8414	4.01815	0.500169	8.03358	9.46675e-16	6.24896e-15
LOC_Os01g19410	1062.56	-0.598711	0.134696	-4.44489	8.79353e-06	2.31949e-05
LOC_Os01g19450	3439.64	-1.10133	0.160708	-6.85301	7.23121e-12	3.56833e-11
LOC_Os01g19470	1545.94	0.600223	0.127483	4.70828	2.4982e-06	7.0542e-06
LOC_Os01g19480	57.2659	-6.18611	0.822535	-7.52078	5.4449e-14	3.18609e-13
LOC_Os01g19490	79.8032	2.30189	0.328115	7.0155	2.29134e-12	1.17767e-11
LOC_Os01g19548	28.8043	2.40904	0.526849	4.57253	4.81864e-06	1.31608e-05
LOC_Os01g19610	1632.05	-2.46684	0.224929	-10.9672	5.4964e-28	7.76507e-27
LOC_Os01g19630	167.706	1.13134	0.187928	6.0201	1.74314e-09	6.94046e-09
LOC_Os01g19740	5268.89	0.447945	0.127254	3.52008	0.000431411	0.000905399
LOC_Os01g19760	470.849	-0.791513	0.153012	-5.17288	2.30507e-07	7.3255e-07
LOC_Os01g19770	342.392	7.45785	0.647404	11.5196	1.05082e-30	1.68805e-29
LOC_Os01g19800	200.762	3.21354	0.615887	5.21774	1.81124e-07	5.81922e-07
LOC_Os01g19820	56.4072	2.9777	0.462306	6.44098	1.18705e-10	5.25858e-10
LOC_Os01g19840	701.32	1.06952	0.298526	3.58266	0.00034011	0.000725757
LOC_Os01g19940	1567.95	0.880066	0.089391	9.84513	7.19488e-23	7.60977e-22
LOC_Os01g19970	342.809	-1.9124	0.302199	-6.32827	2.47928e-10	1.0669e-09
LOC_Os01g20110	222.81	1.14711	0.325282	3.52651	0.000421079	0.000884964
LOC_Os01g20120	743.279	-1.24779	0.394134	-3.1659	0.00154605	0.00297724
LOC_Os01g20160	23.4846	-3.68735	0.659086	-5.59464	2.21078e-08	7.90605e-08
LOC_Os01g20206	870.528	2.25787	0.419389	5.38371	7.2965e-08	2.45551e-07
LOC_Os01g20730	27.3189	4.59841	0.901835	5.09894	3.41556e-07	1.06688e-06
LOC_Os01g20770	33.6726	-2.7777	0.868647	-3.19773	0.00138513	0.00268851
LOC_Os01g20780	14.595	3.94793	1.06586	3.704	0.000212227	0.000466874
LOC_Os01g20830	1510.95	-3.84659	0.264852	-14.5235	8.59446e-48	2.89933e-46
LOC_Os01g20850	96.534	6.20377	0.70141	8.8447	9.17724e-19	7.47918e-18
LOC_Os01g20880	223.639	-1.31703	0.198922	-6.62081	3.57237e-11	1.65293e-10
LOC_Os01g20890	624.953	-1.01476	0.153826	-6.59681	4.20101e-11	1.92817e-10
LOC_Os01g20894	136.575	-1.45232	0.336155	-4.32039	1.55753e-05	3.98925e-05
LOC_Os01g20900	499.29	0.453856	0.170063	2.66876	0.00761323	0.0130874
LOC_Os01g20930	159.342	1.51818	0.385102	3.94227	8.07148e-05	0.000188872
LOC_Os01g20940	384.873	1.13115	0.189281	5.97602	2.28649e-09	8.99766e-09
LOC_Os01g21034	162.969	-11.1732	2.35533	-4.7438	2.09746e-06	5.98641e-06
LOC_Os01g21144	95.6468	3.19945	0.375907	8.51129	1.72007e-17	1.28128e-16
LOC_Os01g21160	1911.6	1.84851	0.165798	11.1492	7.22663e-29	1.05578e-27
LOC_Os01g21250	7386.98	-1.27442	0.434413	-2.93365	0.00334998	0.00612476
LOC_Os01g21320	3523.01	2.19766	0.107722	20.4012	1.63151e-92	2.21497e-90
LOC_Os01g21410	704.41	0.58395	0.172605	3.38316	0.000716563	0.00145714
LOC_Os01g21420	2585.19	-0.524898	0.230529	-2.27693	0.0227905	0.0357698
LOC_Os01g21450	3478.38	-0.404435	0.130372	-3.10216	0.00192117	0.00364911
LOC_Os01g21610	427.726	-1.03134	0.162742	-6.33725	2.33909e-10	1.00852e-09
LOC_Os01g21630	49.8584	3.9875	0.765406	5.20965	1.89194e-07	6.06886e-07
LOC_Os01g21820	4334.41	-1.3968	0.170754	-8.18019	2.83404e-16	1.94094e-15
LOC_Os01g21850	820.093	-0.56395	0.108536	-5.19596	2.03666e-07	6.51057e-07
LOC_Os01g21860	227.348	0.574681	0.177169	3.2437	0.00117988	0.00231741
LOC_Os01g21940	444.29	1.09273	0.136248	8.0202	1.05576e-15	6.94022e-15
LOC_Os01g22010	32030.5	-0.317263	0.112398	-2.82268	0.00476248	0.00848361
LOC_Os01g22090	129.692	1.28638	0.2737	4.69996	2.6021e-06	7.33364e-06
LOC_Os01g22220	33.6238	1.40283	0.451209	3.10904	0.00187694	0.00357149
LOC_Os01g22336	23.8981	4.11935	0.88204	4.67025	3.0083e-06	8.41878e-06
LOC_Os01g22352	850.954	5.02914	0.442568	11.3636	6.35067e-30	9.83294e-29
LOC_Os01g22390	431.852	0.721559	0.158358	4.5565	5.2013e-06	1.41314e-05
LOC_Os01g22450	41.8789	-2.51043	0.372632	-6.73702	1.61664e-11	7.74074e-11
LOC_Os01g22480	235.932	2.12353	0.17572	12.0847	1.27195e-33	2.34631e-32
LOC_Os01g22490	2267.39	0.940118	0.201191	4.67277	2.97166e-06	8.32251e-06
LOC_Os01g22500	206.542	0.50604	0.160803	3.14695	0.00164981	0.00316472
LOC_Os01g22510	2153.24	-1.37402	0.206636	-6.64946	2.94163e-11	1.3702e-10
LOC_Os01g22520	4147.42	-1.40948	0.134087	-10.5117	7.62686e-26	9.58849e-25
LOC_Os01g22600	1758.39	-0.39017	0.146891	-2.65619	0.00790282	0.0135411
LOC_Os01g22630	363.63	0.845802	0.148655	5.68971	1.27257e-08	4.64519e-08
LOC_Os01g22640	394.433	-2.91124	0.624631	-4.66074	3.1507e-06	8.79519e-06
LOC_Os01g22660	28.5277	-2.07796	0.462932	-4.4887	7.16582e-06	1.91395e-05
LOC_Os01g22780	136.955	-2.55724	0.311718	-8.2037	2.33104e-16	1.60982e-15
LOC_Os01g22900	22275.6	-1.95799	0.681221	-2.87423	0.00405017	0.00728997
LOC_Os01g22980	1296.3	-6.87171	0.29305	-23.449	1.35406e-121	3.81623e-119
LOC_Os01g23239	15.4394	1.66187	0.56635	2.93435	0.00334246	0.00611202
LOC_Os01g23380	292.578	-0.512083	0.219079	-2.33743	0.0194166	0.0309177
LOC_Os01g23520	24.825	-1.26776	0.441994	-2.86826	0.00412732	0.00742105
LOC_Os01g23590	2576.61	-0.24497	0.0971923	-2.52046	0.0117201	0.0194548
LOC_Os01g23610	589.229	1.62191	0.158101	10.2587	1.08118e-24	1.27233e-23
LOC_Os01g23620	1296.88	-0.72904	0.15051	-4.84381	1.27372e-06	3.73888e-06
LOC_Os01g23630	494.729	0.304715	0.126757	2.40392	0.0162202	0.0262363
LOC_Os01g23680	1300.55	-1.78398	0.113911	-15.6612	2.78689e-55	1.18416e-53
LOC_Os01g23710	696.445	-1.5122	0.20531	-7.36544	1.76565e-13	9.94236e-13
LOC_Os01g23740	1187.64	0.992014	0.203581	4.87282	1.10015e-06	3.25598e-06
LOC_Os01g23850	102.406	0.96445	0.366221	2.63352	0.00845054	0.0143979
LOC_Os01g23870	70.1188	0.75927	0.329648	2.30328	0.0212633	0.033586
LOC_Os01g23910	353.636	-0.865296	0.207891	-4.16227	3.15105e-05	7.75657e-05
LOC_Os01g23990	207.916	-3.43456	0.669983	-5.12634	2.95436e-07	9.28817e-07
LOC_Os01g24010	67.2733	1.28721	0.425089	3.0281	0.00246093	0.00459014
LOC_Os01g24020	36.8551	1.94587	0.44343	4.38823	1.14277e-05	2.97691e-05
LOC_Os01g24060	246.511	-0.517741	0.159009	-3.25604	0.00112977	0.00222743
LOC_Os01g24070	760.26	-2.04988	0.306057	-6.69773	2.11677e-11	9.97247e-11
LOC_Os01g24090	172.104	-2.70188	0.20113	-13.4335	3.84653e-41	9.67718e-40
LOC_Os01g24420	48.1489	-1.2888	0.389647	-3.30761	0.000940972	0.0018795
LOC_Os01g24440	1434.48	-1.7502	0.161665	-10.8261	2.58946e-27	3.5241e-26
LOC_Os01g24500	19.874	-2.12799	0.671452	-3.16923	0.00152843	0.00294509
LOC_Os01g24680	2579.65	0.942138	0.0892409	10.5572	4.70269e-26	5.98317e-25
LOC_Os01g24690	1094.88	1.78066	0.24311	7.3245	2.39783e-13	1.3377e-12
LOC_Os01g24710	20611.8	8.92448	0.882645	10.1111	4.93461e-24	5.56299e-23
LOC_Os01g24720	40.5225	3.76501	0.53752	7.00441	2.48024e-12	1.27036e-11
LOC_Os01g24780	98.4776	-2.45779	0.29603	-8.3025	1.01941e-16	7.23303e-16
LOC_Os01g24790	243.813	-1.30661	0.329265	-3.96825	7.24029e-05	0.000170353
LOC_Os01g24810	62.9919	3.94679	0.476286	8.2866	1.1653e-16	8.23402e-16
LOC_Os01g24820	118.294	6.5034	0.670484	9.69955	3.02832e-22	3.09008e-21
LOC_Os01g24880	3673.72	-0.753967	0.185385	-4.06703	4.76161e-05	0.000114452
LOC_Os01g24920	35.3362	1.18885	0.339698	3.49973	0.00046573	0.000973385
LOC_Os01g24940	25.132	1.52795	0.419813	3.6396	0.000273067	0.000591538
LOC_Os01g25010	48.2987	-2.45863	0.552987	-4.44609	8.7448e-06	2.30821e-05
LOC_Os01g25060	63.5333	-0.819134	0.303281	-2.70091	0.00691506	0.0119748
LOC_Os01g25065	84.7775	-2.90981	0.373535	-7.78993	6.70482e-15	4.16409e-14
LOC_Os01g25250	22.2205	-2.69726	0.507295	-5.31695	1.05524e-07	3.48485e-07
LOC_Os01g25360	26.402	-1.79626	0.414247	-4.33622	1.44954e-05	3.72981e-05
LOC_Os01g25386	15469.9	-1.99481	0.306283	-6.51295	7.36912e-11	3.32402e-10
LOC_Os01g25440	253.101	-0.510617	0.223279	-2.2869	0.0222017	0.0349418
LOC_Os01g25484	5607.21	-4.40663	0.351985	-12.5194	5.84853e-36	1.19138e-34
LOC_Os01g25520	209.984	-4.19265	0.44574	-9.40604	5.15195e-21	4.84614e-20
LOC_Os01g25530	1183.12	-1.12189	0.100825	-11.1271	9.25695e-29	1.3471e-27
LOC_Os01g25540	773.236	-3.10258	0.202841	-15.2956	8.17913e-53	3.20613e-51
LOC_Os01g25600	1019.68	-2.25239	0.214086	-10.5209	6.9189e-26	8.7132e-25
LOC_Os01g25610	641.285	1.41356	0.198103	7.13548	9.64534e-13	5.1296e-12
LOC_Os01g25710	22.3005	-1.1971	0.41385	-2.8926	0.00382072	0.00691275
LOC_Os01g25740	188.925	1.14581	0.218893	5.23456	1.65383e-07	5.33736e-07
LOC_Os01g25810	231.933	-1.7206	0.507236	-3.39212	0.000693539	0.00141342
LOC_Os01g25820	2639.59	1.22589	0.465545	2.63324	0.0084574	0.0144073
LOC_Os01g25900	25.0041	-1.46653	0.414433	-3.53864	0.000402199	0.000848007
LOC_Os01g25920	1663.08	-1.34361	0.0805582	-16.6787	1.87191e-62	9.92336e-61
LOC_Os01g25990	8524.03	0.52746	0.125217	4.21235	2.52726e-05	6.30046e-05
LOC_Os01g26000	332.782	0.774117	0.142062	5.44916	5.06094e-08	1.7357e-07
LOC_Os01g26020	181.139	1.0135	0.162998	6.21784	5.0404e-10	2.10355e-09
LOC_Os01g26039	6791.79	-1.91332	0.392346	-4.87662	1.07917e-06	3.19901e-06
LOC_Os01g26120	713.416	0.601051	0.171747	3.49963	0.000465896	0.000973585
LOC_Os01g26130	523.36	1.29895	0.147222	8.82303	1.11403e-18	9.02945e-18
LOC_Os01g26160	768.592	0.894077	0.171456	5.21462	1.84197e-07	5.91456e-07
LOC_Os01g26210	48.9077	-4.02308	0.71776	-5.60505	2.08197e-08	7.46577e-08
LOC_Os01g26240	141.116	-2.6478	0.546353	-4.84632	1.25771e-06	3.69479e-06
LOC_Os01g26270	36.9675	-4.01923	0.592909	-6.77883	1.2115e-11	5.87033e-11
LOC_Os01g26280	139.385	-4.90401	0.611154	-8.02418	1.02208e-15	6.72277e-15
LOC_Os01g26370	195.351	1.774	0.28001	6.3355	2.36571e-10	1.0194e-09
LOC_Os01g26390	137.939	1.21884	0.229931	5.30091	1.15225e-07	3.79004e-07
LOC_Os01g26920	607.742	-0.529149	0.148262	-3.56901	0.000358335	0.000761581
LOC_Os01g26940	2232.42	-0.408122	0.0913813	-4.46614	7.96439e-06	2.11633e-05
LOC_Os01g27140	355.62	3.06502	0.628444	4.87715	1.07629e-06	3.19088e-06
LOC_Os01g27230	203.183	-4.23715	0.414575	-10.2205	1.60547e-24	1.86857e-23
LOC_Os01g27360	1330.98	-2.22788	0.51104	-4.3595	1.3036e-05	3.37066e-05
LOC_Os01g27449	365.834	4.56588	0.302533	15.0922	1.82316e-51	6.8055e-50
LOC_Os01g27520	1852.2	1.055	0.241383	4.37063	1.23888e-05	3.21152e-05
LOC_Os01g27590	242.269	-0.468624	0.151296	-3.0974	0.00195227	0.00370534
LOC_Os01g27730	429.175	1.58109	0.308152	5.13089	2.88383e-07	9.08052e-07
LOC_Os01g27750	519.4	1.18617	0.224329	5.28762	1.2392e-07	4.06584e-07
LOC_Os01g27770	64.437	-2.34296	0.689395	-3.39858	0.000677372	0.00138301
LOC_Os01g27880	1224.26	-2.15677	0.504576	-4.27441	1.91647e-05	4.84943e-05
LOC_Os01g28030	98.6733	-5.7167	1.1309	-5.055	4.30398e-07	1.33039e-06
LOC_Os01g28450	6964.6	5.92578	0.709524	8.35177	6.72485e-17	4.82373e-16
LOC_Os01g28500	755.753	1.23161	0.33833	3.64026	0.00027236	0.000590121
LOC_Os01g28680	8721.09	-1.5296	0.242971	-6.29542	3.06571e-10	1.30563e-09
LOC_Os01g28690	133.308	0.792093	0.198099	3.99846	6.37547e-05	0.000150786
LOC_Os01g28730	274.164	-1.86187	0.199713	-9.32276	1.13352e-20	1.04117e-19
LOC_Os01g28790	2521.18	-1.44227	0.433934	-3.3237	0.000888313	0.00178231
LOC_Os01g28840	297.064	5.3992	0.361982	14.9157	2.60589e-50	9.4036e-49
LOC_Os01g28970	32.9692	4.41004	0.802288	5.49683	3.86685e-08	1.34461e-07
LOC_Os01g28980	47.1542	-0.9878	0.307038	-3.2172	0.00129449	0.00252425
LOC_Os01g28989	3743.48	-0.790806	0.128042	-6.17614	6.5689e-10	2.71147e-09
LOC_Os01g29104	163.294	6.25103	0.617791	10.1184	4.58059e-24	5.16913e-23
LOC_Os01g29150	75.8487	-4.61118	0.929556	-4.96062	7.02677e-07	2.12454e-06
LOC_Os01g29180	301.685	3.79509	0.286835	13.2309	5.81742e-40	1.39125e-38
LOC_Os01g29390	1000.69	-1.00447	0.17786	-5.64752	1.62776e-08	5.88727e-08
LOC_Os01g29409	1747.84	-0.818939	0.175391	-4.66921	3.02358e-06	8.46048e-06
LOC_Os01g29469	1128.18	-1.88972	0.28906	-6.53746	6.2573e-11	2.83514e-10
LOC_Os01g29507	131.066	0.649308	0.256381	2.53258	0.0113225	0.0188525
LOC_Os01g29610	286.444	0.564125	0.147216	3.83196	0.000127126	0.000289039
LOC_Os01g29640	28.6757	1.35282	0.441696	3.06279	0.00219283	0.00412363
LOC_Os01g29780	138.141	0.946051	0.325695	2.90471	0.00367595	0.00667796
LOC_Os01g29820	290.468	-0.755636	0.155374	-4.86332	1.15432e-06	3.40546e-06
LOC_Os01g29830	636.021	-1.09152	0.143574	-7.60248	2.90514e-14	1.72903e-13
LOC_Os01g30956	31.1512	-2.0183	0.519365	-3.88609	0.000101871	0.000234896
LOC_Os01g31020	27.2893	-3.72453	0.819436	-4.54524	5.48724e-06	1.48666e-05
LOC_Os01g31050	29.2592	-4.44367	0.763334	-5.8214	5.83572e-09	2.20936e-08
LOC_Os01g31110	2033.5	-0.713442	0.124925	-5.71095	1.1235e-08	4.12241e-08
LOC_Os01g31360	19608.1	-1.10945	0.103485	-10.7209	8.1218e-27	1.08024e-25
LOC_Os01g31450	38.0358	3.04469	0.443823	6.86014	6.87914e-12	3.40365e-11
LOC_Os01g31690	61619.5	-2.41146	0.270482	-8.91542	4.85981e-19	4.02095e-18
LOC_Os01g31770	936.139	0.539086	0.149691	3.60132	0.000316605	0.000678919
LOC_Os01g31810	698.908	-1.38689	0.153755	-9.02015	1.87837e-19	1.59504e-18
LOC_Os01g31940	298.618	-0.772383	0.34515	-2.23782	0.0252331	0.039211
LOC_Os01g32090	23.6394	-1.36128	0.435739	-3.12407	0.00178369	0.00340366
LOC_Os01g32130	81.2658	1.63431	0.397762	4.10876	3.97789e-05	9.66896e-05
LOC_Os01g32170	138.465	0.684104	0.234521	2.91703	0.00353385	0.00643714
LOC_Os01g32259	183.07	-1.40915	0.209148	-6.73758	1.61051e-11	7.71304e-11
LOC_Os01g32280	428.631	-0.456944	0.122835	-3.71997	0.00019925	0.000440109
LOC_Os01g32300	956.105	0.311846	0.102511	3.04207	0.00234959	0.00439683
LOC_Os01g32330	6578.09	1.37016	0.194435	7.04687	1.82981e-12	9.47241e-12
LOC_Os01g32350	939.869	0.745647	0.272047	2.74087	0.00612769	0.0107019
LOC_Os01g32364	2316.27	1.90223	0.186998	10.1725	2.63084e-24	3.02092e-23
LOC_Os01g32460	827.324	-3.55883	0.493431	-7.21243	5.4963e-13	2.98549e-12
LOC_Os01g32660	1675.42	-0.496682	0.0938307	-5.29338	1.20074e-07	3.94546e-07
LOC_Os01g32680	25.8827	1.04245	0.398174	2.61807	0.00884283	0.01501
LOC_Os01g32780	8387.92	6.27143	0.165506	37.8925	0	0
LOC_Os01g32790	339.941	1.69751	0.216533	7.83951	4.52313e-15	2.84967e-14
LOC_Os01g32800	987.315	0.762644	0.223358	3.41444	0.000639136	0.0013101
LOC_Os01g32840	150.21	-0.939662	0.211863	-4.43524	9.19685e-06	2.421e-05
LOC_Os01g32849	29.1812	-2.70778	0.774876	-3.49447	0.000475012	0.000991204
LOC_Os01g32880	483.297	0.404378	0.12328	3.28017	0.00103745	0.00205818
LOC_Os01g32964	759.646	-0.716258	0.31135	-2.30049	0.0214204	0.0338149
LOC_Os01g33000	2078.43	0.967657	0.297662	3.25086	0.00115058	0.00226425
LOC_Os01g33030	275.325	1.50702	0.225792	6.67437	2.48297e-11	1.1619e-10
LOC_Os01g33050	464.658	0.522034	0.130921	3.9874	6.68e-05	0.00015762
LOC_Os01g33080	20.9439	-3.08209	1.05436	-2.9232	0.00346457	0.00632077
LOC_Os01g33090	36.9314	2.15328	0.476058	4.52316	6.09244e-06	1.64144e-05
LOC_Os01g33110	214.669	-1.42308	0.465163	-3.05932	0.00221841	0.00416748
LOC_Os01g33204	263.53	0.69775	0.25135	2.77601	0.00550305	0.00969883
LOC_Os01g33230	131.091	0.831534	0.192355	4.32292	1.53975e-05	3.94642e-05
LOC_Os01g33420	1129.98	1.34291	0.173923	7.72127	1.15172e-14	7.04092e-14
LOC_Os01g33450	143.395	1.74255	0.297832	5.85078	4.89271e-09	1.86311e-08
LOC_Os01g33460	138.248	1.1787	0.295184	3.9931	6.5216e-05	0.000154029
LOC_Os01g33540	401.352	1.1575	0.159878	7.23987	4.49117e-13	2.4557e-12
LOC_Os01g33684	1164.98	1.84201	0.195604	9.41703	4.6402e-21	4.37586e-20
LOC_Os01g33760	43.6796	1.24359	0.385942	3.22221	0.00127205	0.00248396
LOC_Os01g33762	58.0064	1.44863	0.318934	4.5421	5.56959e-06	1.50768e-05
LOC_Os01g33764	14.6141	1.81068	0.579283	3.12572	0.0017737	0.00338546
LOC_Os01g33800	1242.67	0.31392	0.104078	3.01621	0.00255957	0.00476216
LOC_Os01g34010	23.1426	5.71544	1.13184	5.0497	4.42507e-07	1.36611e-06
LOC_Os01g34060	836.678	-1.61529	0.475981	-3.39361	0.000689788	0.00140642
LOC_Os01g34080	2935.06	1.14327	0.174968	6.53415	6.39724e-11	2.89619e-10
LOC_Os01g34100	17.6312	2.03141	0.544142	3.73324	0.000189036	0.000418753
LOC_Os01g34200	469.042	0.419848	0.152267	2.75731	0.00582786	0.0102193
LOC_Os01g34330	971.858	1.13374	0.115985	9.77486	1.44362e-22	1.49917e-21
LOC_Os01g34350	217.106	1.09879	0.241692	4.54626	5.46084e-06	1.48077e-05
LOC_Os01g34450	29.8543	-1.09729	0.432669	-2.5361	0.0112096	0.0186854
LOC_Os01g34480	3414.9	-0.307804	0.114428	-2.68993	0.00714672	0.0123388
LOC_Os01g34590	22.3869	1.4989	0.443765	3.3777	0.000730947	0.0014845
LOC_Os01g34610	52.5463	3.55645	0.439054	8.10025	5.48443e-16	3.68915e-15
LOC_Os01g34620	948.505	1.41454	0.129041	10.962	5.82269e-28	8.21561e-27
LOC_Os01g34680	76.8076	-0.945764	0.412681	-2.29176	0.0219197	0.0345418
LOC_Os01g34690	77.4274	-2.25458	0.337192	-6.68633	2.28837e-11	1.07513e-10
LOC_Os01g34780	1884.99	0.393383	0.0881566	4.46232	8.10765e-06	2.15055e-05
LOC_Os01g34790	421.127	-1.32898	0.330633	-4.0195	5.83214e-05	0.000138524
LOC_Os01g34860	86.7301	1.26963	0.48561	2.6145	0.00893573	0.0151526
LOC_Os01g34870	97.577	2.13011	0.248974	8.55556	1.17299e-17	8.85306e-17
LOC_Os01g34880	174.49	-0.857685	0.196479	-4.36527	1.26969e-05	3.28716e-05
LOC_Os01g34930	242.028	-0.596046	0.202626	-2.94161	0.00326511	0.00597942
LOC_Os01g35160	529.646	1.27556	0.128719	9.90971	3.7775e-23	4.06899e-22
LOC_Os01g35184	2865.01	-0.909884	0.239432	-3.80017	0.000144597	0.000325921
LOC_Os01g35580	1613.65	0.469775	0.115616	4.06323	4.83975e-05	0.00011623
LOC_Os01g35610	54.1305	3.45035	0.495297	6.96623	3.25557e-12	1.65152e-11
LOC_Os01g35789	2409.51	-1.01921	0.102947	-9.90027	4.15136e-23	4.44589e-22
LOC_Os01g35830	464.862	0.449624	0.143157	3.14078	0.00168497	0.00322662
LOC_Os01g35910	35.7518	1.10877	0.371108	2.98772	0.0028107	0.00519769
LOC_Os01g36064	44.7005	-1.16869	0.377844	-3.09306	0.00198105	0.00375515
LOC_Os01g36070	396.829	-2.37556	0.491149	-4.83673	1.31989e-06	3.86626e-06
LOC_Os01g36080	2091.61	-1.38071	0.195601	-7.0588	1.67949e-12	8.73077e-12
LOC_Os01g36090	90.7162	1.21725	0.537946	2.26278	0.0236495	0.0370085
LOC_Os01g36220	2573.13	1.33681	0.405006	3.30073	0.000964335	0.00192306
LOC_Os01g36240	80.1632	-0.714423	0.232219	-3.07651	0.00209439	0.00395351
LOC_Os01g36294	79.9108	1.86211	0.517212	3.60027	0.000317881	0.000681458
LOC_Os01g36350	262.403	-1.49038	0.28099	-5.30405	1.13263e-07	3.7277e-07
LOC_Os01g36540	46.9254	0.755887	0.321074	2.35424	0.0185604	0.0297002
LOC_Os01g36580	311.426	-2.43386	0.514477	-4.73075	2.23695e-06	6.3552e-06
LOC_Os01g36600	56.0059	1.90902	0.334888	5.70047	1.1948e-08	4.37411e-08
LOC_Os01g36610	34.5441	0.854063	0.33299	2.56483	0.0103227	0.0173212
LOC_Os01g36620	366.111	-0.546268	0.216807	-2.51961	0.0117486	0.0194964
LOC_Os01g36630	243.672	0.90421	0.1601	5.64779	1.62523e-08	5.8791e-08
LOC_Os01g36710	253.856	-3.21496	0.286723	-11.2128	3.52941e-29	5.23184e-28
LOC_Os01g36720	780.368	-8.79976	0.643202	-13.6812	1.3153e-42	3.55403e-41
LOC_Os01g36790	68.1247	3.01847	0.579306	5.21049	1.88342e-07	6.04328e-07
LOC_Os01g36840	981.76	0.464447	0.145953	3.18217	0.00146174	0.0028249
LOC_Os01g36860	1558.93	0.364304	0.126321	2.88396	0.00392714	0.00708917
LOC_Os01g36890	2109.4	0.703039	0.187395	3.75165	0.000175674	0.000391177
LOC_Os01g36920	2319.87	0.702047	0.19075	3.68045	0.000232823	0.000509214
LOC_Os01g36930	1665.27	0.351798	0.123683	2.84434	0.00445033	0.0079626
LOC_Os01g36940	278.772	0.482735	0.161311	2.99257	0.00276635	0.00511951
LOC_Os01g37040	1520.79	-2.50191	0.406823	-6.14988	7.75411e-10	3.17947e-09
LOC_Os01g37050	249.548	-0.871013	0.192871	-4.51604	6.30053e-06	1.69586e-05
LOC_Os01g37120	636.864	0.414141	0.113935	3.6349	0.00027809	0.000601776
LOC_Os01g37130	3480.82	-1.82901	0.273407	-6.68971	2.23608e-11	1.05145e-10
LOC_Os01g37260	232.438	-0.892717	0.164418	-5.42955	5.64966e-08	1.92781e-07
LOC_Os01g37280	575.37	-0.787129	0.115495	-6.81526	9.40961e-12	4.60349e-11
LOC_Os01g37320	23.3251	-1.34802	0.551393	-2.44475	0.0144951	0.0236522
LOC_Os01g37410	136.89	3.23001	0.261021	12.3745	3.58928e-35	7.02244e-34
LOC_Os01g37460	481.322	-4.51316	0.352908	-12.7885	1.90082e-37	4.11691e-36
LOC_Os01g37470	1151.27	0.937456	0.21752	4.30975	1.63443e-05	4.17322e-05
LOC_Os01g37590	12135	-2.22574	0.443615	-5.01727	5.24098e-07	1.60598e-06
LOC_Os01g37610	116.92	0.638325	0.272395	2.34338	0.0191099	0.0304874
LOC_Os01g37630	279.465	-1.39974	0.38374	-3.64762	0.000264681	0.000574936
LOC_Os01g37670	120.271	0.480811	0.211807	2.27004	0.0232052	0.0363746
LOC_Os01g37690	18988.1	-2.05596	0.617713	-3.32835	0.000873631	0.00175428
LOC_Os01g37750	215.444	2.31108	0.41606	5.55469	2.78112e-08	9.8429e-08
LOC_Os01g37760	1146.69	-0.324469	0.123935	-2.61807	0.00884281	0.01501
LOC_Os01g37770	902.704	0.556965	0.128762	4.32553	1.52166e-05	3.9032e-05
LOC_Os01g37790	1181.18	0.581145	0.0902185	6.44153	1.18275e-10	5.24162e-10
LOC_Os01g37810	60.4872	1.54949	0.433966	3.57054	0.00035625	0.000757483
LOC_Os01g37832	727.651	1.3122	0.179413	7.31384	2.59605e-13	1.44431e-12
LOC_Os01g37837	618.311	0.574998	0.109358	5.25793	1.45683e-07	4.7311e-07
LOC_Os01g37842	200.787	0.680043	0.155198	4.38178	1.17711e-05	3.05816e-05
LOC_Os01g37900	28.6302	1.15371	0.378262	3.05004	0.00228811	0.00429111
LOC_Os01g37910	3750.54	1.38057	0.25549	5.40364	6.53025e-08	2.21e-07
LOC_Os01g37920	1948.8	-0.856206	0.154483	-5.54239	2.98369e-08	1.05081e-07
LOC_Os01g37950	607.923	1.96293	0.339745	5.77764	7.57534e-09	2.83996e-08
LOC_Os01g37960	1491.95	1.09391	0.240659	4.54547	5.4812e-06	1.48532e-05
LOC_Os01g38100	344.09	-1.05131	0.125345	-8.38736	4.972e-17	3.59654e-16
LOC_Os01g38229	483.585	-4.22536	0.189151	-22.3385	1.56073e-110	3.21756e-108
LOC_Os01g38359	252.616	-1.49456	0.585233	-2.55379	0.0106558	0.0178411
LOC_Os01g38510	505.018	-0.479507	0.140441	-3.41428	0.0006395	0.00131073
LOC_Os01g38620	3399.78	0.270083	0.108505	2.48913	0.0128057	0.0210995
LOC_Os01g38650	30.601	-2.76327	0.762111	-3.62581	0.000288055	0.000621647
LOC_Os01g38660	636.583	-0.705499	0.154178	-4.57589	4.74206e-06	1.29676e-05
LOC_Os01g39000	412.5	-1.39774	0.366154	-3.81737	0.000134881	0.000305381
LOC_Os01g39020	504.244	5.57158	0.537129	10.3729	3.2944e-25	3.99944e-24
LOC_Os01g39060	493.996	-0.318025	0.131704	-2.4147	0.0157483	0.0255212
LOC_Os01g39080	26.7741	-2.03062	0.50544	-4.01752	5.88133e-05	0.000139603
LOC_Os01g39110	388.815	2.11125	0.329194	6.4134	1.42314e-10	6.26086e-10
LOC_Os01g39120	55.7348	0.713049	0.299122	2.38381	0.0171346	0.0275819
LOC_Os01g39134	207.062	0.658574	0.287569	2.29014	0.0220131	0.0346768
LOC_Os01g39136	85.1925	1.78873	0.586791	3.04833	0.00230115	0.00431236
LOC_Os01g39250	902.492	0.92947	0.116158	8.00175	1.2266e-15	8.02767e-15
LOC_Os01g39260	2805.11	0.489027	0.136518	3.58213	0.000340799	0.000727019
LOC_Os01g39270	391.971	-0.847725	0.198338	-4.27415	1.91871e-05	4.85454e-05
LOC_Os01g39280	353.297	-2.10104	0.453135	-4.63668	3.54046e-06	9.82162e-06
LOC_Os01g39310	5895.71	0.367477	0.12687	2.89649	0.00377359	0.00683581
LOC_Os01g39590	694.845	-4.4413	0.356648	-12.4529	1.34843e-35	2.6878e-34
LOC_Os01g39600	40.2209	0.94585	0.323014	2.9282	0.00340928	0.00622551
LOC_Os01g39630	153.316	0.616321	0.190641	3.23288	0.0012255	0.00239959
LOC_Os01g39670	101.544	1.48925	0.268661	5.54323	2.96937e-08	1.04609e-07
LOC_Os01g39680	203.881	1.0587	0.167727	6.31204	2.75383e-10	1.17934e-09
LOC_Os01g39780	68.9505	1.03311	0.267684	3.85944	0.000113645	0.000260052
LOC_Os01g39790	409.349	0.726373	0.177704	4.08754	4.35966e-05	0.000105325
LOC_Os01g39800	890.255	-0.51928	0.130986	-3.96439	7.35828e-05	0.000172946
LOC_Os01g39810	128.077	0.760507	0.248314	3.06268	0.00219362	0.00412473
LOC_Os01g39840	165.205	0.430105	0.178468	2.40998	0.0159533	0.0258365
LOC_Os01g39860	31.6851	2.12477	0.593235	3.58166	0.000341412	0.000728047
LOC_Os01g39890	1544.55	-0.899824	0.193007	-4.66214	3.12939e-06	8.74445e-06
LOC_Os01g39970	77.051	-1.24314	0.374703	-3.31767	0.000907715	0.00181796
LOC_Os01g40000	161.943	0.772585	0.228074	3.38743	0.000705509	0.00143611
LOC_Os01g40070	7729.64	-1.25015	0.274326	-4.55716	5.18501e-06	1.40906e-05
LOC_Os01g40094	7168.57	0.893719	0.151441	5.90145	3.60322e-09	1.38847e-08
LOC_Os01g40110	124.005	1.18264	0.229757	5.14735	2.6419e-07	8.34234e-07
LOC_Os01g40190	180.476	1.90759	0.663205	2.87631	0.00402349	0.00724781
LOC_Os01g40200	272.708	0.400893	0.157989	2.53747	0.0111656	0.0186218
LOC_Os01g40250	557.868	1.55613	0.146598	10.6149	2.54002e-26	3.27467e-25
LOC_Os01g40260	380.515	1.61861	0.609133	2.65724	0.00787839	0.0135005
LOC_Os01g40280	2015.99	1.35976	0.331913	4.09673	4.1903e-05	0.000101443
LOC_Os01g40310	6039.75	-2.61046	0.150745	-17.317	3.49866e-67	2.1943e-65
LOC_Os01g40340	3481.05	-0.514637	0.113093	-4.55058	5.34987e-06	1.45173e-05
LOC_Os01g40420	787.16	1.0038	0.148106	6.77758	1.22203e-11	5.91876e-11
LOC_Os01g40470	3065.53	0.414012	0.114356	3.62039	0.00029416	0.000633778
LOC_Os01g40499	54.7441	-1.05311	0.413035	-2.54968	0.0107823	0.0180353
LOC_Os01g40550	32.6319	-1.68342	0.683784	-2.46191	0.0138199	0.0226549
LOC_Os01g40570	903.949	0.802324	0.141834	5.65678	1.54241e-08	5.58674e-08
LOC_Os01g40590	483	-0.48947	0.194461	-2.51706	0.0118339	0.0196277
LOC_Os01g40620	1167.47	0.978913	0.141986	6.89445	5.40748e-12	2.70071e-11
LOC_Os01g40630	17410.9	-3.19372	0.271023	-11.784	4.72262e-32	8.10085e-31
LOC_Os01g40640	639.526	-0.521753	0.172152	-3.03077	0.00243932	0.00455403
LOC_Os01g40690	1064.96	-0.392579	0.102713	-3.82209	0.000132323	0.000299987
LOC_Os01g40700	138.641	-0.459711	0.194374	-2.36509	0.0180259	0.0289175
LOC_Os01g40710	3090.9	-2.82836	0.198898	-14.2201	6.87333e-46	2.17379e-44
LOC_Os01g40740	19.123	1.67603	0.541265	3.0965	0.00195819	0.00371563
LOC_Os01g40750	552.272	1.18876	0.20339	5.84473	5.07394e-09	1.9308e-08
LOC_Os01g40760	19.3717	1.35486	0.630324	2.14946	0.0315979	0.0480618
LOC_Os01g40800	48.139	-1.09334	0.390151	-2.80235	0.00507325	0.00898973
LOC_Os01g40810	76.5495	-1.46031	0.34832	-4.19243	2.75986e-05	6.8466e-05
LOC_Os01g40820	291.163	0.719103	0.187239	3.84056	0.000122753	0.000279486
LOC_Os01g40860	3573.14	-2.11699	0.563778	-3.755	0.000173344	0.000386216
LOC_Os01g40870	659.496	-3.1858	0.216456	-14.718	4.94144e-49	1.71908e-47
LOC_Os01g40950	13.7426	3.91244	0.920916	4.24842	2.15286e-05	5.40826e-05
LOC_Os01g40980	174.723	1.12671	0.211749	5.32094	1.03234e-07	3.41378e-07
LOC_Os01g40990	2409.23	0.38482	0.148165	2.59723	0.00939784	0.015883
LOC_Os01g41030	122.506	2.35304	0.271367	8.67105	4.2816e-18	3.33277e-17
LOC_Os01g41060	24.9981	-3.12785	0.497362	-6.28887	3.19788e-10	1.35931e-09
LOC_Os01g41070	28.458	-2.68656	0.429357	-6.25717	3.92019e-10	1.65622e-09
LOC_Os01g41120	15.2828	1.95545	0.74073	2.6399	0.00829317	0.0141492
LOC_Os01g41160	111.522	-2.39915	0.658171	-3.64518	0.000267207	0.000580123
LOC_Os01g41210	239.017	-0.46589	0.175182	-2.65946	0.00782666	0.0134232
LOC_Os01g41220	3381.5	1.66964	0.124126	13.4512	3.03095e-41	7.64259e-40
LOC_Os01g41240	122.578	-1.03565	0.401379	-2.58022	0.00987364	0.0166345
LOC_Os01g41420	1675.96	-4.35604	0.732516	-5.94668	2.73634e-09	1.06754e-08
LOC_Os01g41430	48.9295	-1.26308	0.527776	-2.39321	0.0167017	0.0269369
LOC_Os01g41530	94.7018	-1.57283	0.385903	-4.07571	4.58749e-05	0.000110524
LOC_Os01g41550	159.259	-3.29696	0.443591	-7.43242	1.06626e-13	6.11704e-13
LOC_Os01g41565	57.2014	1.04088	0.338352	3.07633	0.00209565	0.00395554
LOC_Os01g41630	1108.55	-0.345741	0.153976	-2.24543	0.0247408	0.0385537
LOC_Os01g41640	919.875	1.7317	0.171917	10.0729	7.28003e-24	8.13296e-23
LOC_Os01g41650	208.591	-0.531044	0.196187	-2.70683	0.00679299	0.0117793
LOC_Os01g41710	61860.8	-3.45039	0.53311	-6.47218	9.65986e-11	4.31881e-10
LOC_Os01g41800	68.597	1.97232	0.299259	6.59068	4.3783e-11	2.005e-10
LOC_Os01g41810	3869.91	2.11894	0.215229	9.84504	7.20135e-23	7.60977e-22
LOC_Os01g41820	394.222	1.82733	0.20267	9.01626	1.94614e-19	1.65133e-18
LOC_Os01g41870	620.783	-2.58364	0.41003	-6.3011	2.95547e-10	1.2606e-09
LOC_Os01g41880	436.356	0.989993	0.192453	5.14406	2.68858e-07	8.48733e-07
LOC_Os01g41890	203.502	-0.968036	0.396806	-2.43957	0.0147048	0.0239714
LOC_Os01g41900	3868.26	-5.92106	0.313189	-18.9057	1.02401e-79	9.57961e-78
LOC_Os01g41910	85.1008	-2.25171	0.38822	-5.80009	6.62775e-09	2.49648e-08
LOC_Os01g41930	269.294	-0.698636	0.215011	-3.2493	0.00115688	0.00227563
LOC_Os01g41990	144.528	-3.40749	0.305553	-11.1519	7.01144e-29	1.02501e-27
LOC_Os01g42010	1295.23	0.519069	0.117541	4.41607	1.0051e-05	2.63463e-05
LOC_Os01g42090	1082.32	2.05435	0.179856	11.4222	3.24014e-30	5.06969e-29
LOC_Os01g42110	66.1849	2.94	0.375342	7.83284	4.76955e-15	3.00153e-14
LOC_Os01g42120	69.2752	0.771461	0.283209	2.724	0.00644962	0.0112223
LOC_Os01g42140	399.589	0.832575	0.304759	2.73191	0.00629683	0.0109745
LOC_Os01g42160	34.245	-2.71244	0.560207	-4.84185	1.28638e-06	3.77254e-06
LOC_Os01g42190	93.6795	5.2884	0.664816	7.95467	1.79605e-15	1.16112e-14
LOC_Os01g42234	281.97	-1.64136	0.271953	-6.03544	1.58533e-09	6.33025e-09
LOC_Os01g42280	300.113	-2.1975	0.270912	-8.11149	5.00026e-16	3.36958e-15
LOC_Os01g42294	142.623	-3.98567	0.471445	-8.45414	2.8114e-17	2.06314e-16
LOC_Os01g42380	4539.97	1.86631	0.25285	7.38107	1.57022e-13	8.8914e-13
LOC_Os01g42410	987.173	2.84629	0.353446	8.05297	8.08058e-16	5.35618e-15
LOC_Os01g42430	2312.68	0.894705	0.097707	9.15703	5.33466e-20	4.69657e-19
LOC_Os01g42460	686.179	-0.976688	0.160248	-6.09484	1.09549e-09	4.43555e-09
LOC_Os01g42470	158.257	1.07876	0.195778	5.51012	3.58584e-08	1.2508e-07
LOC_Os01g42490	1037.81	0.905163	0.131383	6.8895	5.59889e-12	2.7938e-11
LOC_Os01g42510	20.5612	-1.85727	0.747922	-2.48324	0.0130195	0.0214281
LOC_Os01g42520	2066.44	-8.80035	1.27547	-6.89972	5.21063e-12	2.60473e-11
LOC_Os01g42620	147.729	0.864742	0.226474	3.81829	0.000134381	0.000304312
[truncated: 13,698 more rows]

## Sheet: OS_GSE65022
gene_name	baseMean	log2FoldChange	lfcSE	stat	pvalue	padj
[truncated: 9,346 more rows]

[truncated: 19 more sheets: OS_GSE57950_h471, OS_GSE57950_hhz, OS_GSE57950_p28, ZM_GSE48507, ZM_GSE132113, ZM_GSE137780_b104, ZM_GSE137780_DH4866, ZM_GSE137780_W22, SB_GSE80699_IS20351, SB_GSE80699_IS22330, ST_GSE97776_Gwiazda, ST_GSE97776_oberon, ST_GSE97776_owacja, ST_GSE97776_tajfun, SL_GSE151277_day1, SL_GSE151277_day2, SL_GSE151277_day3, SL_GSE151277_day4, SL_GSE151277_day5]
