# Supplementary material for: Genotype-Specific Activation of Autophagy during Heat Wave in Wheat
Source: Cells. 2024 Jul 20;13(14):1226. doi: 10.3390/cells13141226 (PMC11274669; doi:10.3390/cells13141226)
Supplement: Supplementary file 1 [file cells-13-01226-s001.zip › Supplemental Tables.xlsx]

## Sheet: Information
Supporting Information
Genotype-specific activation of autophagy during heat wave in wheat.
Kathleen Hickey1, Yunus Sahin1,2, Glenn Turner1, Taras Nazarov1, Vadim Jitkov3, Mike Pumphrey3, Andrei Smertenko1*
1Institute of Biological Chemistry, Washington State University, Pullman, WA, USA
2Department of Crop and Soil Sciences, University of Georgia, Athens, GA, 30602
3Department of Crop and Soil Sciences, Washington State University, Pullman, WA, USA

## Sheet: ST1
Supplemental Table S1. Sequences of primers used in this work.
Primer Name	Type	Forward	Reverse
ATG7	Gateway Cloning	GGGGACAAGTTTGTACAAAAAAGCAGGCTTCGACCTCCGCCGACTCAAGCTCGAC	GGGGACCACTTTGTACAAGAAAGCTGGGTCAGATGCAATGGAGGCCAGTCC
ATG8	Traditional Cloning	ACATATGAAATCCTTCAAGAAGGAATTCAC	ACTCGAGTCACCCAAATGTCTTCTCGCTGC
NBR1	Gateway Cloning	GGGGACAAGTTTGTACAAAAAAGCAGGCTTCGATGTTGTTATGCTGGATGATGAC	GGGGACCACTTTGTACAAGAAAGCTGGGTCTTATCGTGGTGACCTCTCACTGTTATT
APD-ribosylation Factor 2	qPCR	TCTCATGGTTGGTCTCGATG	GGATGGTGGTGACGATCTCT
ATG8 Universal	qPCR	GGAGATGGCCAAGACTTGCT	AGCCTTCTCAACGATCACCG
ATG8b-2A	qPCR	GGATTGCTCTAGATGGCGCT	ATCCTACGACGAGGCAAACC
ATG8i-5A	qPCR	CTTCTCCAGCTTCGCCATTGA	ACTTCATCCTCCTCCTCGCT
NBR1	qPCR	AACGGAACGCACTTCACTTTG	GTCCTCGTCATCATCCAGCAT
ATG3	qPCR	AAACTCCACGTGTCTGGCTT	CACCGTTTTGTGTGCATGGT
ATG7	qPCR	CTGGAACTCTTGGGTGCGAT	TTTGGGGTCTTGCGGTCTTT
ATG9	qPCR	ACAGTGCTGTGCATTCGTTG	ACCAGCCAAACCACCAGAAA
ATG101	qPCR	GCAGCAAGACTGAGAGGGTT	TCACGTCTTGAGCTGGTCTC

## Sheet: ST2
Supplemental Table S2. Features of datasets used in the study. GEO accession, references, replicate numbers, drought time, sequencer type and read length were provided in the table. Multiple values provided rows represent respective GEO accession dataset at the same order. GEO datasets with GSE65022, GSE137780 and GSE151277 accession number have no publication.
	A. thaliana	O. sativa	Z. mays	S. bicolor	S. tuberosum	S. lycopersicum
GEO Accession	GSE134945,	GSE57950,	GSE132113,	GSE80699	GSE97776	GSE151277
	GSE93979	GSE78972,	GSE48507,
		GSE65022	GSE137780
References	(1,2)	(3,4)	(5,6)	-7	-8	No publication
Biological Replicates	2023-02-03	2002-02-03	2003-02-02	3	3	3
Drought Time	10-23 days	4-13-10 days	5-1 days	8 days	13 days	6 days
Sequencer	HiSeq 2000	HiSeq 2000,	HiSeq 2000,	Illumina Genome Analyzer IIx	HiSeq 2500	HiSeq 2500
		Illumina Genome Analyzer	Illumina Genome Analyzer II
Read Length	125 bp/150 bp paired-end	101 bp/ 50 bp	50 bp/75 bp	100 bp	100 bp	150 bp
		paired-end, single-end	single-end	paired-end	paired-end	paired-end

## Sheet: ST3
Supplemental Table S3: The selected RNA-seq datasets used for the analysis. RNAs were extracted from stressed and non-stressed leaves. Each genotype in the same experiment was considered as a separate dataset for differential gene expression analysis. The RNA-seq datasets were subjected to quality control. Low quality reads (1-20%) were filtered out using trimmomatic application. Then the reads w…
Species	Cultivar	GEO ID	Condition	Sample name	SRR accession	Sample title	Sample ID	N° raw reads	Reads aligned to reference genome after trim	% Aligned Reads
Oryza sativa	H471	GSE57950	Control	GSM1398433	SRR1298432	H471_control_rep1	Os.h471.C1	10068639	7829204	0.9148
				GSM1398434	SRR1298433	H471_control_rep2	Os.h471.C2	10083264	8152417	0.9361
			Stressed	GSM1398445	SRR1298444	H471_drought_rep1	Os.h471.S1	10087890	8802245	0.9461
				GSM1398446	SRR1298445	H471_drought_rep2	Os.h471.S2	9948863	8839491	0.9454
	HHZ		Control	GSM1398429	SRR1298428	HHZ_control_rep1	Os.hhz.C1	8894670	7829204	0.9147
				GSM1398430	SRR1298429	HHZ_control_rep2	Os.hhz.C2	9326860	8152417	0.9361
			Stressed	GSM1398441	SRR1298440	HHZ_drought_rep1	Os.hhz.S1	10071423	8802245	0.9461
				GSM1398442	SRR1298441	HHZ_drought_rep2	Os.hhz.S2	10042756	8839491	0.9454
	P28		Control	GSM1398431	SRR1298430	P28_control_rep1	Os.p28.C1	10384097	7829204	0.9148
				GSM1398432	SRR1298431	P28_control_rep2	Os.p28.C2	10326754	8152417	0.9361
			Stressed	GSM1398443	SRR1298442	P28_drought_rep1	Os.p28.S1	10271850	8802245	0.9461
				GSM1398444	SRR1298443	P28_drought_rep2	Os.p28.S2	10093202	8839491	0.9454
	Nipponbare	GSE78972	Control	GSM2082861	SRR3209773	Short_day_control_rep1	Os.sd.C1	34717753	31981070	0.9834
				GSM2082862	SRR3209774	Short_day_control_rep2	Os.sd.C2	28803587	26466871	0.9821
				GSM2082867	SRR3209779	Short_day_control_rep3	Os.sd.C3	37177413	34085194	0.9798
			Stressed	GSM2082863	SRR3209775	Short_day_drought_rep1	Os.sd.S1	32798250	30092885	0.9719
				GSM2082864	SRR3209776	Short_day_drought_rep2	Os.sd.S2	33838322	30839781	0.9646
				GSM2082868	SRR3209780	Short_day_drought_rep3	Os.sd.S3	24165701	22277086	0.9801
			Control	GSM2082857	SRR3209769	Long_day_control_rep1	Os.ld.C1	33012246	30429101	0.9794
				GSM2082858	SRR3209770	Long_day_control_rep2	Os.ld.C2	28693929	26341971	0.9779
				GSM2082865	SRR3209777	Long_day_control_rep3	Os.ld.C3	32797025	30360972	0.9844
			Stressed	GSM2082859	SRR3209771	Long_day_drought_rep1	Os.ld.S1	33738285	31011326	0.9723
				GSM2082860	SRR3209772	Long_day_drought_rep2	Os.ld.S2	31951497	29561312	0.9787
				GSM2082866	SRR3209778	Long_day_drought_rep3	Os.ld.S3	35848188	32745201	0.9655
	Nipponbare	GSE65022	Control	GSM1585982	SRR1761530	GSE65022_control_rep1	Os.22.C1	37177413	34085194	0.9789
				GSM1585983	SRR1761531	GSE65022_control_rep2	Os.22.C2	24165701	22277086	0.9801
			Stressed	GSM1585980	SRR1761528	GSE65022_drought_rep1	Os.22.S1	32797025	30360972	0.9844
				GSM1585981	SRR1761529	GSE65022_drought_rep2	Os.22.S2	35848188	32745201	0.9651
Zea May	B104	GSE132113	Control	GSM3844504	SRR9185070	GSE132113_control_rep1	Zm.13.C1	12047870	9558871	0.8668
				GSM3844505	SRR9185071	GSE132113_control_rep2	Zm.13.C2	10995637	6129641	0.6794
			Stressed	GSM3844511	SRR9185076	GSE132113_drought_rep1	Zm.13.S1	11992437	9641335	0.8746
				GSM3844512	SRR9185077	GSE132113_drought_rep2	Zm.13.S2	12014569	9459140	0.8569
	B73	GSE48507	Control	GSM1180065	SRR925463	GSE48507_control_rep1	Zm.07.C1	37990403	35973439	0.8342
				GSM1180066	SRR925464	GSE48507_control_rep2	Zm.07.C2	38023599	35787605	0.8667
			Stressed	GSM1180067	SRR925465	GSE48507_drought_rep1	Zm.07.S1	37610417	35623183	0.8711
				GSM1180068	SRR925466	GSE48507_drought_rep2	Zm.07.S2	36965148	35623183	0.8756
				GSM1180069	SRR925467	GSE48507_drought_rep3	Zm.07.S3	34582485	32360298	0.8841
				GSM1180070	SRR925468	GSE48507_drought_rep4	Zm.07.S4	37109199	32679944	0.8806
	B104	GSE137780	Control	GSM4087752	SRR10153100	GSE137780_b104_control_rep1	Zm.b104.80.C1	12047870	9558868	0.8668
				GSM4087753	SRR10153101	GSE137780_b104_control_rep2	Zm.b104.80.C2	10995637	6129666	0.6794
			Stressed	GSM4087764	SRR10153112	GSE137780_b104_drought_rep1	Zm.b104.80.S1	11992437	9641305	0.8746
				GSM4087765	SRR10153113	GSE137780_b104_drought_rep2	Zm.b104.80.S2	12014569	9459268	0.8569
	DH4866		Control	GSM4087756	SRR10153104	GSE137780_DH4866_control_rep1	Zm.DH4866.80.C1	24013417	19501974	0.9085
				GSM4087757	SRR10153105	GSE137780_DH4866_control_rep2	Zm.DH4866.80.C2	24021872	19606627	0.9135
			Stressed	GSM4087768	SRR10153116	GSE137780_DH4866_drought_rep1	Zm.DH4866.80.S1	24061034	19828342	0.9202
				GSM4087769	SRR10153117	GSE137780_DH4866_drought_rep2	Zm.DH4866.80.S2	24023725	19708396	0.9193
	W22		Control	GSM4087760	SRR10153108	GSE137780_W22_control_rep1	Zm.W22.80.C1	24012409	19593067	0.9095
				GSM4087761	SRR10153109	GSE137780_W22_control_rep2	Zm.W22.80.C2	24005071	19558470	0.9099
			Stressed	GSM4087772	SRR10153120	GSE137780_W22_drought_rep1	Zm.W22.80.S1	23921725	19370749	0.907
				GSM4087773	SRR10153121	GSE137780_W22_drought_rep2	Zm.W22.80.S2	23971035	19374792	0.9067
Sorghum bicolor	IS20351	GSE80699	Control	GSM2133750	SRR3452717	IS20351_control_rep1	Sb.51.C1	23400214	20355341	0.9419
				GSM2133751	SRR3452718	IS20351_control_rep2	Sb.51.C2	23403237	19627293	0.9234
				GSM2133752	SRR3452719	IS20351_control_rep3	Sb.51.C3	23831987	19929399	0.9205
			Stressed	GSM2133753	SRR3452720	IS20351_drought_rep1	Sb.51.S1	24041200	20247316	0.9219
				GSM2133754	SRR3452721	IS20351_drought_rep2	Sb.51.S2	22800008	19156958	0.9222
				GSM2133755	SRR3452722	IS20351_drought_rep3	Sb.51.S3	23458470	19862140	0.9269
	IS22330		Control	GSM2133756	SRR3452723	IS22330_control_rep1	Sb.30.C1	23964074	20250273	0.9314
				GSM2133757	SRR3452724	IS22330_control_rep2	Sb.30.C2	23391907	19664756	0.9278
				GSM2133758	SRR3452725	IS22330_control_rep3	Sb.30.C3	23901435	20160810	0.9289
			Stressed	GSM2133759	SRR3452726	IS22330_drought_rep1	Sb.30.S1	23409913	20078627	0.9355
				GSM2133760	SRR3452727	IS22330_drought_rep2	Sb.30.S2	23335648	20059335	0.9359
				GSM2133761	SRR3452728	IS22330_drought_rep3	Sb.30.S3	23514842	19687265	0.9221
Arabidopsis thaliana	Columbia-WT	GSE134945	Control	GSM3980153	SRR9844294	GSE134945_control_rep1	At.45.C1	22689341	20885488	0.9771
				GSM3980154	SRR9844295	GSE134945_control_rep2	At.45.C2	13933340	12806599	0.9658
				GSM3980155	SRR9844296	GSE134945_control_rep3	At.45.C3	24828356	22485847	0.9554
			Stressed	GSM3980159	SRR9844300	GSE134945_drought_rep1	At.45.S1	23588317	21917533	0.9717
				GSM3980160	SRR9844301	GSE134945_drought_rep2	At.45.S2	26477934	24567016	0.9706
				GSM3980161	SRR9844302	GSE134945_drought_rep3	At.45.S3	21191527	19774971	0.9737
	Columbia-WT	GSE93979	Control	GSM2465998	SRR5196725	GSE93979_control_rep1	At.79.C1	6899925	6388163	0.968
				GSM2465999	SRR5196725	GSE93979_control_rep2	At.79.C2	6329286	5857556	0.9697
			Stressed	GSM2466002	SRR5196729	GSE93979_drought_rep1	At.79.S1	6952440	6497556	0.9703
				GSM2466003	SRR5196729	GSE93979_drought_rep2	At.79.S2	6783650	6339834	0.9706
Solanum tuberosum	Gwiazda	GSE97776	Control	GSM2577271	SRR5448182	Gwiazda_control_rep1	St.Gw.C1	20411138	16956866	0.9186
				GSM2577272	SRR5448183	Gwiazda_control_rep2	St.Gw.C2	20367553	16727623	0.9173
				GSM2577273	SRR5448184	Gwiazda_control_rep3	St.Gw.C3	20071027	16278542	0.9195
			Stressed	GSM2577274	SRR5448185	Gwiazda_drought_rep1	St.Gw.S1	20291636	16247706	0.9039
				GSM2577275	SRR5448186	Gwiazda_drought_rep2	St.Gw.S2	20432722	14975383	0.9273
				GSM2577276	SRR5448187	Gwiazda_drought_rep3	St.Gw.S3	20389175	16912032	0.9176
				GSM2577277	SRR5448188	Gwiazda_drought_rep4	St.Gw.S4	20467353	16634368	0.9085
				GSM2577278	SRR5448190	Gwiazda_drought_rep5	St.Gw.S5	10307586	8442071	0.9114
				GSM2577279	SRR5448191	Gwiazda_drought_rep6	St.Gw.S6	20219562	16257950	0.9006
	Oberon		control	GSM2577280	SRR5448192	Oberon_control_rep1	St.Ob.C1	20176388	15392163	0.8578
				GSM2577281	SRR5448193	Oberon_control_rep2	St.Ob.C2	20053132	15325217	0.8515
				GSM2577282	SRR5448194	Oberon_control_rep3	St.Ob.C3	20634167	14961016	0.8103
			Stressed	GSM2577283	SRR5448195	Oberon_drought_rep1	St.Ob.S1	20356925	15454455	0.8434
				GSM2577284	SRR5448196	Oberon_drought_rep2	St.Ob.S2	10774979	7482113	0.7812
				GSM2577284	SRR5448197	Oberon_drought_rep2_technical_replicate	St.Ob.S2_T	10841082	7530762	0.7843
				GSM2577285	SRR5448198	Oberon_drought_rep3	St.Ob.S3	11175023	8371541	0.8379
				GSM2577285	SRR5448199	Oberon_drought_rep3_technical_replicate	St.Ob.S3_T	10060615	7540770	0.8377
				GSM2577286	SRR5448200	Oberon_drought_rep4	St.Ob.S4	10332166	8038315	0.8702
				GSM2577286	SRR5448201	Oberon_drought_rep4_technical_replicate	St.Ob.S4_T	10340224	8037795	0.8698
				GSM2577287	SRR5448202	Oberon_drought_rep5	St.Ob.S5	21919777	16121872	0.8326
				GSM2577288	SRR5448203	Oberon_drought_rep6	St.Ob.S6	10355733	8068216	0.8751
				GSM2577288	SRR5448204	Oberon_drought_rep6_technical_replicate	St.Ob.S6_T	10364837	8080641	0.8749
	Tajfun		control	GSM2577289	SRR5448205	Tajfun_control_rep1	St.Ta.C1	10335423	8467478	0.9237
				GSM2577289	SRR5448206	Tajfun_control_rep1_technical_replicate	St.Ta.C1_T	10346941	8483028	0.9233
				GSM2577290	SRR5448207	Tajfun_control_rep2	St.Ta.C2	10252051	8356460	0.9146
				GSM2577290	SRR5448208	Tajfun_control_rep2_technical_replicate	St.Ta.C2_T	10277268	8372480	0.9143
				GSM2577291	SRR5448209	Tajfun_control_rep3	St.Ta.C3	10305912	8541261	0.922
				GSM2577291	SRR5448210	Tajfun_control_rep3_technical_replicate	St.Ta.C3_T	10315347	8545820	0.9218
			Stressed	GSM2577292	SRR5448211	Tajfun_drought_rep1	St.Ta.S1	10337877	8357378	0.9096
				GSM2577292	SRR5448212	Tajfun_drought_rep1_technical_replicate	St.Ta.S1_T	10347839	8367341	0.9095
				GSM2577293	SRR5448213	Tajfun_drought_rep2	St.Ta.S2	10361428	8556000	0.9197
				GSM2577293	SRR5448214	Tajfun_drought_rep2_technical_replicate	St.Ta.S2_T	10369178	8554881	0.9174
				GSM2577294	SRR5448215	Tajfun_drought_rep3	St.Ta.S3	10272337	8178806	0.914
				GSM2577294	SRR5448216	Tajfun_drought_rep3_technical_replicate	St.Ta.S3_T	10282984	8189936	0.9139
				GSM2577295	SRR5448217	Tajfun_drought_rep4	St.Ta.S4	10313880	8205450	0.8989
				GSM2577295	SRR5448218	Tajfun_drought_rep4_technical_replicate	St.Ta.S4_T	10322965	8213930	0.8989
				GSM2577296	SRR5448219	Tajfun_drought_rep5	St.Ta.S5	20805750	16756255	0.9062
				GSM2577297	SRR5448220	Tajfun_drought_rep6	St.Ta.S6	1122822	839870	0.8435
				GSM2577297	SRR5448221	Tajfun_drought_rep6_technical_replicate	St.Ta.S6_T	9982714	7458744	0.8458
	Owacja		Control	GSM2577298	SRR5448223	Owacja_control_rep1	St.Ow.C1	10122320	7927511	0.8983
				GSM2577298	SRR5448224	Owacja_control_rep1_technical_replicate	St.Ow.C1_T	10159627	7948042	0.8979
				GSM2577299	SRR5448225	Owacja_control_rep2	St.Ow.C2	20817620	17205077	0.9228
				GSM2577300	SRR5448226	Owacja_control_rep3	St.Ow.C3	10174970	8010055	0.9007
				GSM2577300	SRR5448227	Owacja_control_rep3_technical_replicate	St.Ow.C3_T	10202466	8034865	0.9004
			Stressed	GSM2577301	SRR5448228	Owacja_drought_rep1	St.Ow.S1	20609281	16620387	0.9038
				GSM2577302	SRR5448229	Owacja_drought_rep2	St.Ow.S2	20693440	16806872	0.9068
				GSM2577303	SRR5448230	Owacja_drought_rep3	St.Ow.S3	10304615	8350997	0.9019
				GSM2577303	SRR5448231	Owacja_drought_rep3_technical_replicate	St.Ow.S3_T	10326481	8369649	0.9017
				GSM2577304	SRR5448232	Owacja_drought_rep4	St.Ow.S4	10293871	8316534	0.8984
				GSM2577304	SRR5448233	Owacja_drought_rep4_technical_replicate	St.Ow.S4_T	10318239	8338571	0.8983
				GSM2577305	SRR5448234	Owacja_drought_rep5	St.Ow.S5	20460456	16273526	0.8968
				GSM2577306	SRR5448235	Owacja_drought_rep6	St.Ow.S6	20637817	15140402	0.8907
Solanum lycopersicum	M82	GSE151277	Control	GSM4570167	SRR11855627	M82_control_rep1	Sl.M82.C1	30159107	26201467	0.928
				GSM4570168	SRR11855628	M82_control_rep2	Sl.M82.C2	36295934	31338841	0.9235
				GSM4570169	SRR11855629	M82_control_rep3	Sl.M82.C3	29790394	25971450	0.9312
			Stressed	GSM4570170	SRR11855630	M82_drought_day_1_rep1	Sl.D1.S1	36397569	32107018	0.9402
				GSM4570171	SRR11855631	M82_drought_day_1_rep2	Sl.D1.S2	44036554	38322881	0.9308
				GSM4570172	SRR11855632	M82_drought_day_1_rep3	Sl.D1.S3	30258043	26500181	0.9354
				GSM4570173	SRR11855633	M82_drought_day_2_rep1	Sl.D2.S1	30641099	27103578	0.9418
				GSM4570174	SRR11855634	M82_drought_day_2_rep2	Sl.D2.S2	22769965	20167330	0.9423
				GSM4570175	SRR11855635	M82_drought_day_2_rep3	Sl.D2.S3	24378791	21508790	0.9378
				GSM4570176	SRR11855636	M82_drought_day_3_rep1	Sl.D3.S1	31610884	27974141	0.9419
				GSM4570177	SRR11855637	M82_drought_day_3_rep2	Sl.D3.S2	31885979	27695892	0.932
				GSM4570178	SRR11855638	M82_drought_day_3_rep3	Sl.D3.S3	23943670	20865270	0.936
				GSM4570179	SRR11855639	M82_drought_day_4_rep1	Sl.D4.S1	35544498	31046238	0.9393
				GSM4570180	SRR11855640	M82_drought_day_4_rep2	Sl.D4.S2	29399391	25901833	0.9428
				GSM4570181	SRR11855641	M82_drought_day_4_rep3	Sl.D4.S3	24389083	21342092	0.9387
				GSM4570182	SRR11855642	M82_drought_day_5_rep1	Sl.D5.S1	32091563	27982001	0.9373
				GSM4570183	SRR11855643	M82_drought_day_5_rep2	Sl.D5.S2	29501087	25861016	0.939
				GSM4570184	SRR11855644	M82_drought_day_5_rep3	Sl.D5.S3	30370539	26729158	0.9413

## Sheet: ST4
Supplemental Table S4: The number of up- and down-regulated differentially expressed genes (DEGs) for each analysis, along with the number of predicted and active genes.
species	A. thaliana		O. sativa						Z. mays					S. bicolor		S. tuberosum				S. lycopersicum
Datasets	GSE134945	GSE93979	GSE57950			GSE78972		GSE65022	GSE132113	GSE48507	GSE137780			GSE80699		GSE97776				GSE151277
Accesions/			H471	HHZ	P28	Sort	Long				B104	DH4866	W22	IS20351	IS22330	Gwiazda	Oberon	Tajfun	Owacja	Day1	Day2	Day3	Day4	Day5
Predicted genes	32833	32833	55986	55986	55986	55986	55986	55986	46430	46430	46430	46430	46430	29027	29027	39028	39028	39028	39028	35768	35768	35768	35768	35768
Active genes	19194	15936	18524	18323	18605	21934	22290	18361	20290	23990	20295	22049	21941	24643	24301	26674	27219	27013	27470	27178	19753	19635	19979	20033
Up-reg DEGs	573	1319	4394	4616	3701	6931	7092	4806	4302	4710	4303	5381	6496	1794	1918	4000	8862	5980	6581	5477	5121	5767	6842	5745
Down-reg DEGs	137	826	4650	4807	4194	7007	7598	4540	4723	4189	4721	5089	6133	2504	2658	4594	4340	6951	6895	5880	5691	6457	7300	6257
Total DEGs	710	2145	9044	9423	7895	13938	14690	9346	9025	8899	9024	10470	12629	4298	4576	8594	4522	12931	13476	11357	10812	12224	14142	12002

## Sheet: ST5
Supplemental Table S5: Summary of all ATG genes up-regulated by drought stress in each RNA-seq dataset.
Genes	GSE57950h471	GSE57950hhz	GSE57950p28	GSE65022	GSE78972_long	GSE78972_short	GSE48507	GSE132113	GSE137780_b104	GSE137780_DH4866	GSE137780_W22	GSE80699_ IS20351	GSE80699_IS22330	GSE97776_Gwiazda	GSE97776_oberon	GSE97776_owacja	GSE97776_tajfun	GSE151277_d1	GSE151277_d2	GSE151277_d3	GSE151277_d4	GSE151277_d5	GSE93979	GSE134945
	Rice						Maize					Sorghum		Potato				Tomato					Arabidopsis
ATG1	up	up	up	-	-	-	up	-	-	-	-	-	-	-	-	-	-	-	-	-	-	-	-	-
ATG2	-	-	-	-	-	-	-	up	up	-	-	-	-	-	-	up	-	-	-	-	-	-	-	-
ATG3	-	-	-	up	up	up	up	up	up	up	-	up	up			up	up	-	-	-	-	-	-	-
ATG4	up	up	-	-	-	-	-	up	up	-	-	-	-	up	up	up	up	up	-	up	up	up	-	-
ATG5	-	-	-	up	up	up	-	-	-	-	-	-	-	-	-	-	-	-	up		up	up	-	-
ATG6	-	-	-	-	-	-	--	-	-	-	-	up	up	-	-	up	-	up	-	up	up	-	-	-
ATG7	up	up	-	up	up	up	up	up	up	up	up	-	-	-	-	up	-	-	-	-	-	-	-	-
ATG8	up	up	up	up	up	up	-	-	-	up	up	up	up	up	up	up	up	up	up	up	up	up	up	up
ATG9	up	-	-	up	-	up	up	up	up	-	-	up	-	up	up	up	up	up	-	up	up	up	-	-
ATG10	-	-	-	-	-	-	-	-	-	up	-	-	-	-	-	-	-	-	-	-	-	-	-	-
ATG11	up	-	-	-	-	-	--	-	-	-	-	-	-	-	-	-	-	-	-	-	-	-	-	-
ATG12	-	-	-	-	-	-	up	-	-	-	-	up	up	-	-	-	up	up	up	up	up	up	-	-
ATG13	-	-	up	-	-	-	up	up	up	-	up	-	-	-	up	up	up	-	-	-	-	up	-	-
ATG16	up	up	-	-	up	up	-	-	-	up	-	-	-	-	-	up	-	up	up	up	up	-	-	-
ATG18	-	-	-	-	up	-	up	up	up	-	-	up	up	up	up	up	up	up	up	up	up	up	-	up
ATG101	up	up	up	-	up	-	-	-	--	-	-	up	up	-	-	-	-	up	up	up	up	up	up	-

## Sheet: ST6
Supplemental Table S6: Summary of ATG genes classified by flowering type based on the RNA-seq datasets.
Genes	Mostly monocot	Mostly dicot	Dicot/Monocot	Up more than %50
ATG1	-	-	-	-
ATG2	-	-	-	-
ATG3	Up (including 2 potato)	-	-	√
ATG4	-	Up (including 4 monocot dataset)	-	-
ATG5	-	-	up	-
ATG6	-	-	up	-
ATG7	Up (including 1 potato)	-	-	√
ATG8	-	-	up	√
ATG9	-	-	up	√
ATG10	-	-	-	-
ATG11	-	-	-	-
ATG12	-	-	up	-
ATG13	-	-	up	-
ATG16	-	-	up	-
ATG18	-	Up (including 6 monocot dataset)	-	√
ATG101	-	-	up	√
